# Supplementary material for: Comparison of single-molecule sequencing and hybrid approaches for finishing the genome of Clostridium autoethanogenum and analysis of CRISPR systems in industrial relevant Clostridia
Source: Biotechnol Biofuels. 2014 Mar 21;7:40. doi: 10.1186/1754-6834-7-40 (PMC4022347; doi:10.1186/1754-6834-7-40)
Supplement: Additional file 7 — Identification of C. autoethanogenum from C. ljungdahlii orthologs. The OrthoMCL algorithm [49] was used for ortholog analysis. The 1_taxa tab contains putative paralogs, 2_taxa file contains putative orthologs, Unique tabs contains Unique proteins using default setting, and Table 1 file is general descriptor for all proteins. The 427C. autoethanogenum from the unique tab were compared to the C. ljungdahlii proteome using BLASTP and 221 proteins were considered dissimilar or unique to DSM 10061 based on e-value scores of ≤1e-5. [file 1754-6834-7-40-S7.xlsx]

## Sheet: 1 taxa
Strain_group	Ortho_group	Gene_Id	Description
DSM10061
DSM10061	ORTHOMCL10	CAETHG_1021	type III restriction protein res subunit
DSM10061	ORTHOMCL10	CAETHG_3519	Protein of unknown function DUF3427
DSM10061	ORTHOMCL10	CAETHG_3547	Protein of unknown function DUF3427
DSM10061	ORTHOMCL10	CAETHG_3557	type III restriction protein res subunit
ljundahlii
ljundahlii	ORTHOMCL1003	CLJU_c31470	hypothetical protein
ljundahlii	ORTHOMCL1003	CLJU_c31480	phage-like protein
ljundahlii
ljundahlii	ORTHOMCL1006	CLJU_c31170	hypothetical protein
ljundahlii	ORTHOMCL1006	CLJU_c31180	hypothetical protein
ljundahlii
ljundahlii	ORTHOMCL1249	CLJU_c28110	glycerate kinase
ljundahlii	ORTHOMCL1249	CLJU_c38380	glycerate kinase
ljundahlii
ljundahlii	ORTHOMCL1250	CLJU_c28040	transcriptional regulator
ljundahlii	ORTHOMCL1250	CLJU_c28060	transcriptional regulator
ljundahlii
ljundahlii	ORTHOMCL1254	CLJU_c27870	hypothetical protein
ljundahlii	ORTHOMCL1254	CLJU_c31640	phage-like protein
ljundahlii
ljundahlii	ORTHOMCL1255	CLJU_c27750	hypothetical protein
ljundahlii	ORTHOMCL1255	CLJU_c27760	hypothetical protein
ljundahlii
ljundahlii	ORTHOMCL1256	CLJU_c27570	hypothetical protein
ljundahlii	ORTHOMCL1256	CLJU_c30950	hypothetical protein
ljundahlii
ljundahlii	ORTHOMCL1257	CLJU_c27380	membrane associated GGDEF domain-containing protein
ljundahlii	ORTHOMCL1257	CLJU_c30970	membrane associated GGDEF domain-containing protein
ljundahlii
ljundahlii	ORTHOMCL1258	CLJU_c27370	hypothetical protein
ljundahlii	ORTHOMCL1258	CLJU_c27950	carbon-nitrogen family hydrolase
ljundahlii
ljundahlii	ORTHOMCL1259	CLJU_c27360	glycine/sarcosine/betaine reductase component B subunit alpha
ljundahlii	ORTHOMCL1259	CLJU_c27840	glycine reductase complex component B subunit alpha
ljundahlii
ljundahlii	ORTHOMCL1260	CLJU_c27350	glycine reductase complex component B subunit gamma
ljundahlii	ORTHOMCL1260	CLJU_c27830	betaine reductase complex component B subunit gamma
ljundahlii
ljundahlii	ORTHOMCL1261	CLJU_c27340	choline/carnitine/betaine transporter protein
ljundahlii	ORTHOMCL1261	CLJU_c27820	choline/carnitine/betaine transporter protein
ljundahlii
ljundahlii	ORTHOMCL1262	CLJU_c27330	thioredoxin reductase
ljundahlii	ORTHOMCL1262	CLJU_c27810	thioredoxin reductase
ljundahlii
ljundahlii	ORTHOMCL1263	CLJU_c27320	thioredoxin
ljundahlii	ORTHOMCL1263	CLJU_c27800	thioredoxin
ljundahlii
ljundahlii	ORTHOMCL1264	CLJU_c27310	glycine/sarcosine/betaine reductase complex component A2
ljundahlii	ORTHOMCL1264	CLJU_c27790	glycine/sarcosine/betaine reductase complex component A2
ljundahlii
ljundahlii	ORTHOMCL1265	CLJU_c27300	glycine reductase complex component C subunit beta
ljundahlii	ORTHOMCL1265	CLJU_c27780	glycine reductase complex component C subunit beta
ljundahlii
ljundahlii	ORTHOMCL1266	CLJU_c27290	glycine reductase complex component C subunit alpha
ljundahlii	ORTHOMCL1266	CLJU_c27770	glycine reductase complex component C subunit alpha
ljundahlii
ljundahlii	ORTHOMCL1687	CLJU_c22530	methyltransferase
ljundahlii	ORTHOMCL1687	CLJU_c22620	methyltransferase
ljundahlii
ljundahlii	ORTHOMCL1688	CLJU_c22410	hypothetical protein
ljundahlii	ORTHOMCL1688	CLJU_c22440	hypothetical protein
ljundahlii
ljundahlii	ORTHOMCL1689	CLJU_c22400	hypothetical protein
ljundahlii	ORTHOMCL1689	CLJU_c22430	hypothetical protein
ljundahlii
ljundahlii	ORTHOMCL2	CLJU_c12070	dipeptide ABC transporter ATPase
ljundahlii	ORTHOMCL2	CLJU_c12080	dipeptide ABC transporter ATPase
ljundahlii	ORTHOMCL2	CLJU_c22560	peptide ABC transporter ATPase
ljundahlii	ORTHOMCL2	CLJU_c22570	peptide ABC transporter ATPase
ljundahlii	ORTHOMCL2	CLJU_c22630	peptide ABC transporter ATPase
ljundahlii	ORTHOMCL2	CLJU_c22640	peptide ABC transporter ATPase
ljundahlii
ljundahlii	ORTHOMCL2025	CLJU_c18810	hypothetical protein
ljundahlii	ORTHOMCL2025	CLJU_c18820	hypothetical protein
ljundahlii
ljundahlii	ORTHOMCL2026	CLJU_c18780	hypothetical protein
ljundahlii	ORTHOMCL2026	CLJU_c18800	hypothetical protein
ljundahlii
ljundahlii	ORTHOMCL2031	CLJU_c18710	hypothetical protein
ljundahlii	ORTHOMCL2031	CLJU_c31570	hypothetical protein
ljundahlii
ljundahlii	ORTHOMCL2251	CLJU_c15980	hypothetical protein
ljundahlii	ORTHOMCL2251	CLJU_c31230	hypothetical protein
ljundahlii
ljundahlii	ORTHOMCL2256	CLJU_c15890	hypothetical protein
ljundahlii	ORTHOMCL2256	CLJU_c30730	hypothetical protein
ljundahlii
ljundahlii	ORTHOMCL2366	CLJU_c14340	phosphoenolpyruvate synthase
ljundahlii	ORTHOMCL2366	CLJU_c38600	phosphoenolpyruvate synthase
ljundahlii
ljundahlii	ORTHOMCL25	CLJU_c12040	dipeptide ABC transporter
ljundahlii	ORTHOMCL25	CLJU_c22540	peptide ABC transporter periplasmic protein
ljundahlii	ORTHOMCL25	CLJU_c22580	peptide ABC transporter periplasmic protein
ljundahlii	ORTHOMCL25	CLJU_c22670	peptide ABC transporter periplasmic protein
ljundahlii
ljundahlii	ORTHOMCL3312	CLJU_c03760	DNA integration/recombination/invertion protein
ljundahlii	ORTHOMCL3312	CLJU_c03770	recombinase
ljundahlii
ljundahlii	ORTHOMCL3313	CLJU_c03700	hypothetical protein
ljundahlii	ORTHOMCL3313	CLJU_c31110	hypothetical protein
ljundahlii
ljundahlii	ORTHOMCL3316	CLJU_c03660	phage-like protein
ljundahlii	ORTHOMCL3316	CLJU_c31220	phage protein
ljundahlii
ljundahlii	ORTHOMCL3321	CLJU_c03440	phage related DNA helicase
ljundahlii	ORTHOMCL3321	CLJU_c36500	phage related DNA helicase
ljundahlii
ljundahlii	ORTHOMCL3322	CLJU_c03430	phage-like protein
ljundahlii	ORTHOMCL3322	CLJU_c36520	phage-like protein
ljundahlii
ljundahlii	ORTHOMCL3323	CLJU_c03420	phage-like protein
ljundahlii	ORTHOMCL3323	CLJU_c36530	phage-like protein
ljundahlii
ljundahlii	ORTHOMCL3324	CLJU_c03390	phage related DNA polymerase
ljundahlii	ORTHOMCL3324	CLJU_c36550	phage related DNA polymerase
ljundahlii
ljundahlii	ORTHOMCL3325	CLJU_c03380	phage-like protein
ljundahlii	ORTHOMCL3325	CLJU_c36560	phage-like protein
ljundahlii
ljundahlii	ORTHOMCL3326	CLJU_c03370	phage-like protein
ljundahlii	ORTHOMCL3326	CLJU_c36570	phage-like protein
ljundahlii
ljundahlii	ORTHOMCL430	CLJU_c39060	spore germination protein KB
ljundahlii	ORTHOMCL430	CLJU_c39070	spore germination protein KB
DSM10061
DSM10061	ORTHOMCL47	CAETHG_4011	glycosyl transferase family 2
DSM10061	ORTHOMCL47	CAETHG_4013	glycosyl transferase family 2
DSM10061	ORTHOMCL47	CAETHG_4014	glycosyl transferase family 2
DSM10061
DSM10061	ORTHOMCL48	CAETHG_3526	protein of unknown function DUF2357-containing protein
DSM10061	ORTHOMCL48	CAETHG_3527	protein of unknown function DUF524
DSM10061	ORTHOMCL48	CAETHG_3560	protein of unknown function DUF2357-containing protein
DSM10061
DSM10061	ORTHOMCL49	CAETHG_2225	hypothetical protein
DSM10061	ORTHOMCL49	CAETHG_2238	hypothetical protein
DSM10061	ORTHOMCL49	CAETHG_2727	hypothetical protein
DSM10061
DSM10061	ORTHOMCL50	CAETHG_1402	hypothetical protein
DSM10061	ORTHOMCL50	CAETHG_1403	hypothetical protein
DSM10061	ORTHOMCL50	CAETHG_1406	hypothetical protein
ljundahlii
ljundahlii	ORTHOMCL503	CLJU_c38000	metal ion (Fe 3+) ABC transporter ATPase
ljundahlii	ORTHOMCL503	CLJU_c38020	metal ion (Fe 3+) ABC transporter ATPase
ljundahlii
ljundahlii	ORTHOMCL505	CLJU_c37870	permease
ljundahlii	ORTHOMCL505	CLJU_c37890	permease
ljundahlii
ljundahlii	ORTHOMCL506	CLJU_c37860	membrane-spanning protein
ljundahlii	ORTHOMCL506	CLJU_c37900	hypothetical protein
DSM10061
DSM10061	ORTHOMCL51	CAETHG_0815	hypothetical protein
DSM10061	ORTHOMCL51	CAETHG_1101	hypothetical protein
DSM10061	ORTHOMCL51	CAETHG_2269	hypothetical protein
ljundahlii
ljundahlii	ORTHOMCL511	CLJU_c37730	ATP-binding protein
ljundahlii	ORTHOMCL511	CLJU_c37740	ATP-binding protein
DSM10061
DSM10061	ORTHOMCL52	CAETHG_0814	hypothetical protein
DSM10061	ORTHOMCL52	CAETHG_1100	hypothetical protein
DSM10061	ORTHOMCL52	CAETHG_2268	Integrase catalytic region
ljundahlii
ljundahlii	ORTHOMCL595	CLJU_c36220	hypothetical protein
ljundahlii	ORTHOMCL595	CLJU_c36370	hypothetical protein
ljundahlii
ljundahlii	ORTHOMCL6	CLJU_c01650	antibiotic resistance protein
ljundahlii	ORTHOMCL6	CLJU_c17520	antibiotic resistance protein
ljundahlii	ORTHOMCL6	CLJU_c31030	antibiotic resistance protein
ljundahlii	ORTHOMCL6	CLJU_c37060	antibiotic resistance protein
ljundahlii	ORTHOMCL6	CLJU_c38520	antibiotic resistance protein
ljundahlii
ljundahlii	ORTHOMCL65	CLJU_c12060	dipeptide ABC transporter permease
ljundahlii	ORTHOMCL65	CLJU_c22590	peptide ABC transporter permease
ljundahlii	ORTHOMCL65	CLJU_c22650	peptide ABC transporter permease
ljundahlii
ljundahlii	ORTHOMCL66	CLJU_c12050	dipeptide ABC transporter permease
ljundahlii	ORTHOMCL66	CLJU_c22600	peptide ABC transporter permease
ljundahlii	ORTHOMCL66	CLJU_c22660	peptide ABC transporter permease
ljundahlii
ljundahlii	ORTHOMCL7	CLJU_c01640	radical SAM domain-containing protein
ljundahlii	ORTHOMCL7	CLJU_c17530	radical SAM domain-containing protein
ljundahlii	ORTHOMCL7	CLJU_c31020	radical SAM domain-containing protein
ljundahlii	ORTHOMCL7	CLJU_c37050	radical SAM domain-containing protein
ljundahlii	ORTHOMCL7	CLJU_c38510	radical SAM domain-containing protein
DSM10061
DSM10061	ORTHOMCL78	CAETHG_4007	glycosyl transferase family 2
DSM10061	ORTHOMCL78	CAETHG_4012	glycosyl transferase family 2
DSM10061
DSM10061	ORTHOMCL79	CAETHG_3989	hypothetical protein
DSM10061	ORTHOMCL79	CAETHG_3990	hypothetical protein
ljundahlii
ljundahlii	ORTHOMCL8	CLJU_c01630	B3/4 domain-containing protein
ljundahlii	ORTHOMCL8	CLJU_c17540	B3/4 domain-containing protein
ljundahlii	ORTHOMCL8	CLJU_c31010	B3/4 domain-containing protein
ljundahlii	ORTHOMCL8	CLJU_c37040	B3/4 domain-containing protein
ljundahlii	ORTHOMCL8	CLJU_c38500	B3/4 domain-containing protein
DSM10061
DSM10061	ORTHOMCL80	CAETHG_3773	hypothetical protein
DSM10061	ORTHOMCL80	CAETHG_3801	hypothetical protein
DSM10061
DSM10061	ORTHOMCL81	CAETHG_3668	DGC domain protein
DSM10061	ORTHOMCL81	CAETHG_3669	DGC domain protein
DSM10061
DSM10061	ORTHOMCL82	CAETHG_3525	ATPase associated with various cellular activities AAA_5
DSM10061	ORTHOMCL82	CAETHG_3559	ATPase associated with various cellular activities AAA_5
DSM10061
DSM10061	ORTHOMCL83	CAETHG_1077	hypothetical protein
DSM10061	ORTHOMCL83	CAETHG_1086	hypothetical protein
DSM10061
DSM10061	ORTHOMCL84	CAETHG_0694	hypothetical protein
DSM10061	ORTHOMCL84	CAETHG_3528	hypothetical protein
ljundahlii
ljundahlii	ORTHOMCL9	CLJU_c01620	small multidrug resistance protein
ljundahlii	ORTHOMCL9	CLJU_c17550	small multidrug resistance protein
ljundahlii	ORTHOMCL9	CLJU_c31000	small multidrug resistance protein
ljundahlii	ORTHOMCL9	CLJU_c37030	small multidrug resistance protein
ljundahlii	ORTHOMCL9	CLJU_c38490	small multidrug resistance protein
ljundahlii
ljundahlii	ORTHOMCL940	CLJU_c32470	phage-like integrase
ljundahlii	ORTHOMCL940	CLJU_c36680	phage integrase

## Sheet: 2 taxa
Strain_group	Ortho_group	Gene_Id	Description
DSM10061_ljundahlii
	ORTHOMCL0	CAETHG_0094	PAS sensor protein
	ORTHOMCL0	CAETHG_0105	sigma-54 factor interaction domain-containing protein
	ORTHOMCL0	CAETHG_0463	PAS sensor protein
	ORTHOMCL0	CAETHG_0472	PAS sensor protein
	ORTHOMCL0	CLJU_c20130	sigma-54- interacting transcriptional regulator
	ORTHOMCL0	CLJU_c20240	sigma-54- interacting transcriptional regulator
	ORTHOMCL0	CLJU_c23970	sigma-54-interacting transcriptional regulator
	ORTHOMCL0	CLJU_c24060	sigma-54-interacting transcriptional regulator
	ORTHOMCL0	CLJU_c24140	sigma-54-interacting transcriptional regulator
DSM10061_ljundahlii
	ORTHOMCL1	CAETHG_0972	cell wall binding repeat 2-containing protein
	ORTHOMCL1	CAETHG_2557	cell wall binding repeat 2-containing protein
	ORTHOMCL1	CAETHG_2558	cell wall binding repeat 2-containing protein
	ORTHOMCL1	CAETHG_2576	cell wall binding repeat 2-containing protein
	ORTHOMCL1	CLJU_c04840	cell wall-binding protein
	ORTHOMCL1	CLJU_c04990	surface-layer protein
	ORTHOMCL1	CLJU_c29730	surface-layer protein
DSM10061_ljundahlii
	ORTHOMCL100	CAETHG_2108	Protein of unknown function DUF3343
	ORTHOMCL100	CLJU_c42820	hypothetical protein
DSM10061_ljundahlii
	ORTHOMCL1000	CAETHG_1110	cob(I)alamin adenosyltransferase
	ORTHOMCL1000	CLJU_c31820	cob(I)yrinic acid a,c-diamide adenosyltransferase
DSM10061_ljundahlii
	ORTHOMCL1001	CAETHG_1109	ABC-type transporter, integral membrane subunit
	ORTHOMCL1001	CLJU_c31800	metal ABC transporter permease
DSM10061_ljundahlii
	ORTHOMCL1002	CAETHG_1108	ABC transporter related protein
	ORTHOMCL1002	CLJU_c31790	metal ABC transporter ATPase
DSM10061_ljundahlii
	ORTHOMCL1004	CAETHG_1099	hypothetical protein
	ORTHOMCL1004	CLJU_c31440	hypothetical protein
DSM10061_ljundahlii
	ORTHOMCL1005	CAETHG_1751	hypothetical protein
	ORTHOMCL1005	CLJU_c31340	hypothetical protein
DSM10061_ljundahlii
	ORTHOMCL1007	CAETHG_1105	phage-like protein
	ORTHOMCL1007	CLJU_c31070	phage-like protein
DSM10061_ljundahlii
	ORTHOMCL1008	CAETHG_1104	hypothetical protein
	ORTHOMCL1008	CLJU_c31060	hypothetical protein
DSM10061_ljundahlii
	ORTHOMCL1009	CAETHG_1103	hypothetical protein
	ORTHOMCL1009	CLJU_c31050	hypothetical protein
DSM10061_ljundahlii
	ORTHOMCL101	CAETHG_2107	MscS Mechanosensitive ion channel
	ORTHOMCL101	CLJU_c42810	mechanosensitive ion channel family protein
DSM10061_ljundahlii
	ORTHOMCL1010	CAETHG_1098	hypothetical protein
	ORTHOMCL1010	CLJU_c30930	hypothetical protein
DSM10061_ljundahlii
	ORTHOMCL1011	CAETHG_1092	hypothetical protein
	ORTHOMCL1011	CLJU_c30920	hypothetical protein
DSM10061_ljundahlii
	ORTHOMCL1012	CAETHG_1090	hypothetical protein
	ORTHOMCL1012	CLJU_c30900	hypothetical protein
DSM10061_ljundahlii
	ORTHOMCL1013	CAETHG_1089	hypothetical protein
	ORTHOMCL1013	CLJU_c30890	hypothetical protein
DSM10061_ljundahlii
	ORTHOMCL1014	CAETHG_1091	Putative amidase domain
	ORTHOMCL1014	CLJU_c30880	hypothetical protein
DSM10061_ljundahlii
	ORTHOMCL1015	CAETHG_1085	Chloride peroxidase
	ORTHOMCL1015	CLJU_c30810	non-heme chloroperoxidase
DSM10061_ljundahlii
	ORTHOMCL1016	CAETHG_1084	hypothetical protein
	ORTHOMCL1016	CLJU_c30800	hypothetical protein
DSM10061_ljundahlii
	ORTHOMCL1017	CAETHG_1083	hypothetical protein
	ORTHOMCL1017	CLJU_c30790	hypothetical protein
DSM10061_ljundahlii
	ORTHOMCL1018	CAETHG_1082	NADPH-dependent FMN reductase
	ORTHOMCL1018	CLJU_c30780	iron-sulfur flavoprotein
DSM10061_ljundahlii
	ORTHOMCL1019	CAETHG_1081	PucR C-terminal helix-turn-helix domain
	ORTHOMCL1019	CLJU_c30770	regulatory protein
DSM10061_ljundahlii
	ORTHOMCL102	CAETHG_2106	protein of unknown function DUF951
	ORTHOMCL102	CLJU_c42800	hypothetical protein
DSM10061_ljundahlii
	ORTHOMCL1020	CAETHG_1080	major facilitator superfamily MFS_1
	ORTHOMCL1020	CLJU_c30760	MFS family transporter protein
DSM10061_ljundahlii
	ORTHOMCL1021	CAETHG_1079	2,4-dienoyl-CoA reductase (NADPH)
	ORTHOMCL1021	CLJU_c30750	enoate reductase
DSM10061_ljundahlii
	ORTHOMCL1022	CAETHG_1078	Alcohol dehydrogenase
	ORTHOMCL1022	CLJU_c30740	1,3-propanediol dehydrogenase
DSM10061_ljundahlii
	ORTHOMCL1023	CAETHG_1076	hypothetical protein
	ORTHOMCL1023	CLJU_c30720	hypothetical protein
DSM10061_ljundahlii
	ORTHOMCL1024	CAETHG_1075	hypothetical protein
	ORTHOMCL1024	CLJU_c30710	hypothetical protein
DSM10061_ljundahlii
	ORTHOMCL1025	CAETHG_1074	peptidase S51 dipeptidase E
	ORTHOMCL1025	CLJU_c30700	peptidase E-like protein
DSM10061_ljundahlii
	ORTHOMCL1026	CAETHG_1073	DNA polymerase III polC-type
	ORTHOMCL1026	CLJU_c30690	DNA polymerase III
DSM10061_ljundahlii
	ORTHOMCL1027	CAETHG_1072	diguanylate cyclase
	ORTHOMCL1027	CLJU_c30680	response regulator
DSM10061_ljundahlii
	ORTHOMCL1028	CAETHG_1071	protein of unknown function DUF336
	ORTHOMCL1028	CLJU_c30670	hypothetical protein
DSM10061_ljundahlii
	ORTHOMCL1029	CAETHG_1070	diguanylate cyclase
	ORTHOMCL1029	CLJU_c30660	signal transduction protein
DSM10061_ljundahlii
	ORTHOMCL103	CAETHG_2105	30S ribosomal protein S6
	ORTHOMCL103	CLJU_c42790	30S ribosomal protein S6
DSM10061_ljundahlii
	ORTHOMCL1030	CAETHG_1069	hypothetical protein
	ORTHOMCL1030	CLJU_c30650	hypothetical protein
DSM10061_ljundahlii
	ORTHOMCL1031	CAETHG_1068	ATP-binding region ATPase domain protein
	ORTHOMCL1031	CLJU_c30640	sensory transduction histidine kinase
DSM10061_ljundahlii
	ORTHOMCL1032	CAETHG_1067	response regulator receiver
	ORTHOMCL1032	CLJU_c30630	two-component response regulator
DSM10061_ljundahlii
	ORTHOMCL1033	CAETHG_1066	RelA/SpoT domain protein
	ORTHOMCL1033	CLJU_c30620	hypothetical protein
DSM10061_ljundahlii
	ORTHOMCL1034	CAETHG_1065	Phosphoglycerate dehydrogenase
	ORTHOMCL1034	CLJU_c30610	D-isomer specific 2-hydroxyacid dehydrogenase
DSM10061_ljundahlii
	ORTHOMCL1035	CAETHG_1064	chemotaxis sensory transducer
	ORTHOMCL1035	CLJU_c30600	chemotaxis sensory transducer-like protein
DSM10061_ljundahlii
	ORTHOMCL1036	CAETHG_1063	YoaP-like domain
	ORTHOMCL1036	CLJU_c30590	hypothetical protein
DSM10061_ljundahlii
	ORTHOMCL1037	CAETHG_1062	4HB MCP domain
	ORTHOMCL1037	CLJU_c30560	methyl-accepting chemotaxis protein
DSM10061_ljundahlii
	ORTHOMCL1038	CAETHG_1060	Phosphinothricin acetyltransferase
	ORTHOMCL1038	CLJU_c30550	acetyltransferase
DSM10061_ljundahlii
	ORTHOMCL1039	CAETHG_1059	NADP-dependent oxidoreductase domain
	ORTHOMCL1039	CLJU_c30540	oxidoreductase
DSM10061_ljundahlii
	ORTHOMCL104	CAETHG_2104	single-strand binding protein
	ORTHOMCL104	CLJU_c42780	ssDNA-binding protein
DSM10061_ljundahlii
	ORTHOMCL1040	CAETHG_1058	S-adenosylhomocysteine deaminase
	ORTHOMCL1040	CLJU_c30530	amidohydrolase
DSM10061_ljundahlii
	ORTHOMCL1041	CAETHG_1057	protein of unknown function DUF894 DitE
	ORTHOMCL1041	CLJU_c30520	hypothetical protein
DSM10061_ljundahlii
	ORTHOMCL1042	CAETHG_1056	GntR domain protein
	ORTHOMCL1042	CLJU_c30510	GntR family transcriptional regulator
DSM10061_ljundahlii
	ORTHOMCL1043	CAETHG_1050	PrpF protein
	ORTHOMCL1043	CLJU_c30450	3-methylitaconate isomerase
DSM10061_ljundahlii
	ORTHOMCL1044	CAETHG_1049	YidE/YbjL duplication
	ORTHOMCL1044	CLJU_c30440	hypothetical protein
DSM10061_ljundahlii
	ORTHOMCL1045	CAETHG_1048	chemotaxis sensory transducer
	ORTHOMCL1045	CLJU_c30430	methyl-accepting chemotaxis protein
DSM10061_ljundahlii
	ORTHOMCL1046	CAETHG_1047	LysR substrate-binding protein
	ORTHOMCL1046	CLJU_c30420	LysR family transcriptional regulator
DSM10061_ljundahlii
	ORTHOMCL1047	CAETHG_1046	hypothetical protein
	ORTHOMCL1047	CLJU_c30410	hypothetical protein
DSM10061_ljundahlii
	ORTHOMCL1048	CAETHG_1045	chemotaxis sensory transducer
	ORTHOMCL1048	CLJU_c30400	chemotaxis sensory transducer protein
DSM10061_ljundahlii
	ORTHOMCL1049	CAETHG_1044	DNA metabolism protein, putative
	ORTHOMCL1049	CLJU_c30390	hypothetical protein
DSM10061_ljundahlii
	ORTHOMCL105	CAETHG_2103	30S ribosomal protein S18
	ORTHOMCL105	CLJU_c42770	30S ribosomal protein S18
DSM10061_ljundahlii
	ORTHOMCL1050	CAETHG_1043	hypothetical protein
	ORTHOMCL1050	CLJU_c30370	hypothetical protein
DSM10061_ljundahlii
	ORTHOMCL1051	CAETHG_1042	hypothetical protein
	ORTHOMCL1051	CLJU_c30360	hypothetical protein
DSM10061_ljundahlii
	ORTHOMCL1052	CAETHG_1041	GCN5-related N-acetyltransferase
	ORTHOMCL1052	CLJU_c30350	hypothetical protein
DSM10061_ljundahlii
	ORTHOMCL1053	CAETHG_1040	Tail Collar domain protein
	ORTHOMCL1053	CLJU_c30340	hypothetical protein
DSM10061_ljundahlii
	ORTHOMCL1054	CAETHG_1039	hypothetical protein
	ORTHOMCL1054	CLJU_c30330	hypothetical protein
DSM10061_ljundahlii
	ORTHOMCL1055	CAETHG_1037	Uroporphyrinogen decarboxylase (URO-D)
	ORTHOMCL1055	CLJU_c30300	uroporphyrinogen decarboxylase-like protein
DSM10061_ljundahlii
	ORTHOMCL1056	CAETHG_1036	hypothetical protein
	ORTHOMCL1056	CLJU_c30290	hypothetical protein
DSM10061_ljundahlii
	ORTHOMCL1057	CAETHG_1035	DNA metabolism protein, putative
	ORTHOMCL1057	CLJU_c30280	hypothetical protein
DSM10061_ljundahlii
	ORTHOMCL1058	CAETHG_1034	DNA modification/repair radical SAM protein, putative
	ORTHOMCL1058	CLJU_c30270	DNA-binding protein
DSM10061_ljundahlii
	ORTHOMCL1059	CAETHG_1032	fumarate reductase/succinate dehydrogenase flavoprotein domain protein
	ORTHOMCL1059	CLJU_c30250	fumarate reductase/succinate dehydrogenase flavoprotein-like protein
DSM10061_ljundahlii
	ORTHOMCL106	CAETHG_2102	MazG-like domain
	ORTHOMCL106	CLJU_c42760	hypothetical protein
DSM10061_ljundahlii
	ORTHOMCL1060	CAETHG_1031	hypothetical protein
	ORTHOMCL1060	CLJU_c30240	phloretin hydrolase
DSM10061_ljundahlii
	ORTHOMCL1061	CAETHG_1030	protein of unknown function DUF1097
	ORTHOMCL1061	CLJU_c30230	hypothetical protein
DSM10061_ljundahlii
	ORTHOMCL1062	CAETHG_1029	NADPH-dependent FMN reductase
	ORTHOMCL1062	CLJU_c30220	multimeric flavodoxin WrbA-like protein
DSM10061_ljundahlii
	ORTHOMCL1063	CAETHG_1028	PucR C-terminal helix-turn-helix domain
	ORTHOMCL1063	CLJU_c30210	hypothetical protein
DSM10061_ljundahlii
	ORTHOMCL1064	CAETHG_1027	esterase
	ORTHOMCL1064	CLJU_c30200	esterase
DSM10061_ljundahlii
	ORTHOMCL1065	CAETHG_1016	Sulfate-transporting ATPase
	ORTHOMCL1065	CLJU_c30160	ABC transporter ATPase
DSM10061_ljundahlii
	ORTHOMCL1066	CAETHG_1015	protein of unknown function DUF214
	ORTHOMCL1066	CLJU_c30150	permease
DSM10061_ljundahlii
	ORTHOMCL1067	CAETHG_1014	transcriptional regulator domain-containing protein
	ORTHOMCL1067	CLJU_c30140	two-component response regulator
DSM10061_ljundahlii
	ORTHOMCL1068	CAETHG_1013	ATP-binding region ATPase domain protein
	ORTHOMCL1068	CLJU_c30130	sensory transduction histidine kinase
DSM10061_ljundahlii
	ORTHOMCL1069	CAETHG_1012	Glyoxylate reductase (NADP(+))
	ORTHOMCL1069	CLJU_c30120	phosphoglycerate dehydrogenase-like protein
DSM10061_ljundahlii
	ORTHOMCL107	CAETHG_2100	Protein of unknown function DUF2232, membrane
	ORTHOMCL107	CLJU_c42750	hypothetical protein
DSM10061_ljundahlii
	ORTHOMCL1070	CAETHG_1010	hypothetical protein
	ORTHOMCL1070	CLJU_c30110	hypothetical protein
DSM10061_ljundahlii
	ORTHOMCL1071	CAETHG_1009	hypothetical protein
	ORTHOMCL1071	CLJU_c30100	hypothetical protein
DSM10061_ljundahlii
	ORTHOMCL1072	CAETHG_1007	hypothetical protein
	ORTHOMCL1072	CLJU_c30090	membrane-associated ATP-binding domain-containing protein
DSM10061_ljundahlii
	ORTHOMCL1073	CAETHG_1006	LytTr DNA-binding region
	ORTHOMCL1073	CLJU_c30080	two-component response regulator
DSM10061_ljundahlii
	ORTHOMCL1074	CAETHG_1005	metal dependent phosphohydrolase
	ORTHOMCL1074	CLJU_c30060	hypothetical protein
DSM10061_ljundahlii
	ORTHOMCL1075	CAETHG_1004	PAS sensor protein
	ORTHOMCL1075	CLJU_c30050	sensor histidine kinase/response regulator hybrid
DSM10061_ljundahlii
	ORTHOMCL1076	CAETHG_1003	response regulator receiver
	ORTHOMCL1076	CLJU_c30040	signal receiver domain-containing protein
DSM10061_ljundahlii
	ORTHOMCL1077	CAETHG_1002	hypothetical protein
	ORTHOMCL1077	CLJU_c30030	amidohydrolase
DSM10061_ljundahlii
	ORTHOMCL1078	CAETHG_1001	glycoside hydrolase family 25
	ORTHOMCL1078	CLJU_c30020	cell wall hydrolase
DSM10061_ljundahlii
	ORTHOMCL1079	CAETHG_1000	YheO-like domain-containing protein
	ORTHOMCL1079	CLJU_c30010	hypothetical protein
DSM10061_ljundahlii
	ORTHOMCL108	CAETHG_2099	phosphoesterase RecJ domain protein
	ORTHOMCL108	CLJU_c42740	signaling protein
DSM10061_ljundahlii
	ORTHOMCL1080	CAETHG_0999	basic membrane lipoprotein
	ORTHOMCL1080	CLJU_c30000	basic membrane protein
DSM10061_ljundahlii
	ORTHOMCL1081	CAETHG_0998	Monosaccharide-transporting ATPase
	ORTHOMCL1081	CLJU_c29990	ABC transporter ATPase
DSM10061_ljundahlii
	ORTHOMCL1082	CAETHG_0997	ABC-type transporter, integral membrane subunit
	ORTHOMCL1082	CLJU_c29980	ABC transporter permease
DSM10061_ljundahlii
	ORTHOMCL1083	CAETHG_0996	ABC-type transporter, integral membrane subunit
	ORTHOMCL1083	CLJU_c29970	ABC transporter permease
DSM10061_ljundahlii
	ORTHOMCL1084	CAETHG_0995	N-acyl-D-glutamate deacylase
	ORTHOMCL1084	CLJU_c29960	N-acyl-D-amino-acid deacylase
DSM10061_ljundahlii
	ORTHOMCL1085	CAETHG_0994	peptidase M20
	ORTHOMCL1085	CLJU_c29950	deacetylase
DSM10061_ljundahlii
	ORTHOMCL1086	CAETHG_0993	Xanthine dehydrogenase
	ORTHOMCL1086	CLJU_c29940	xanthine dehydrogenase-like protein, molybdopterin-binding protein
DSM10061_ljundahlii
	ORTHOMCL1087	CAETHG_0992	Xanthine dehydrogenase
	ORTHOMCL1087	CLJU_c29930	oxidoreductase iron-sulfur-binding subunit
DSM10061_ljundahlii
	ORTHOMCL1088	CAETHG_0991	molybdopterin dehydrogenase FAD-binding protein
	ORTHOMCL1088	CLJU_c29920	xanthine dehydrogenase subunit
DSM10061_ljundahlii
	ORTHOMCL1089	CAETHG_0990	CMP/dCMP deaminase zinc-binding protein
	ORTHOMCL1089	CLJU_c29910	purine deaminase, zinc-binding domain
DSM10061_ljundahlii
	ORTHOMCL109	CAETHG_2098	50S ribosomal protein L9
	ORTHOMCL109	CLJU_c42730	50S ribosomal protein L9
DSM10061_ljundahlii
	ORTHOMCL1090	CAETHG_0989	Adenine deaminase
	ORTHOMCL1090	CLJU_c29900	adenine deaminase
DSM10061_ljundahlii
	ORTHOMCL1091	CAETHG_0988	cell wall binding repeat 2-containing protein
	ORTHOMCL1091	CLJU_c29890	cell wall-binding protein
DSM10061_ljundahlii
	ORTHOMCL1092	CAETHG_0987	RNA polymerase sigma factor, sigma-70 family
	ORTHOMCL1092	CLJU_c29880	RNA polymerase sigma-E factor
DSM10061_ljundahlii
	ORTHOMCL1093	CAETHG_0986	protein of unknown function DUF4367
	ORTHOMCL1093	CLJU_c29870	hypothetical protein
DSM10061_ljundahlii
	ORTHOMCL1094	CAETHG_0985	PrcB C-terminal domain
	ORTHOMCL1094	CLJU_c29860	hypothetical protein
DSM10061_ljundahlii
	ORTHOMCL1095	CAETHG_0984	transcriptional regulator PadR family protein
	ORTHOMCL1095	CLJU_c29850	transcriptional regulator
DSM10061_ljundahlii
	ORTHOMCL1096	CAETHG_0983	2,4-dienoyl-CoA reductase (NADPH)
	ORTHOMCL1096	CLJU_c29840	enoate reductase
DSM10061_ljundahlii
	ORTHOMCL1097	CAETHG_0982	3-oxoacyl-[acyl-carrier-protein] reductase
	ORTHOMCL1097	CLJU_c29830	alcohol dehydrogenase
DSM10061_ljundahlii
	ORTHOMCL1098	CAETHG_0981	hypothetical protein
	ORTHOMCL1098	CLJU_c29820	hypothetical protein
DSM10061_ljundahlii
	ORTHOMCL1099	CAETHG_0980	small acid-soluble spore protein, H-type
	ORTHOMCL1099	CLJU_c29810	small acid-soluble spore protein
DSM10061_ljundahlii
	ORTHOMCL11	CAETHG_2076	sigma-54 factor interaction domain-containing protein
	ORTHOMCL11	CAETHG_2078	sigma-54 factor interaction domain-containing protein
	ORTHOMCL11	CLJU_c42510	transcriptional regulator
	ORTHOMCL11	CLJU_c42520	transcriptional regulator
DSM10061_ljundahlii
	ORTHOMCL110	CAETHG_2097	ATP-dependent protease, Lon family
	ORTHOMCL110	CLJU_c42720	ATP-dependent protease LA
DSM10061_ljundahlii
	ORTHOMCL1100	CAETHG_0979	hypothetical protein
	ORTHOMCL1100	CLJU_c29800	hypothetical protein
DSM10061_ljundahlii
	ORTHOMCL1101	CAETHG_0978	Coat F domain protein
	ORTHOMCL1101	CLJU_c29790	spore coat protein CotF
DSM10061_ljundahlii
	ORTHOMCL1102	CAETHG_0977	superoxide dismutase copper/zinc binding protein
	ORTHOMCL1102	CLJU_c29780	Cu-Zn superoxide dismutase
DSM10061_ljundahlii
	ORTHOMCL1103	CAETHG_0976	Protein of unknown function DUF3189
	ORTHOMCL1103	CLJU_c29770	hypothetical protein
DSM10061_ljundahlii
	ORTHOMCL1104	CAETHG_0975	hypothetical protein
	ORTHOMCL1104	CLJU_c29760	hypothetical protein
DSM10061_ljundahlii
	ORTHOMCL1105	CAETHG_0974	NADPH-dependent FMN reductase
	ORTHOMCL1105	CLJU_c29750	NADPH-dependent FMN reductase-like protein
DSM10061_ljundahlii
	ORTHOMCL1106	CAETHG_0973	hypothetical protein
	ORTHOMCL1106	CLJU_c29740	hypothetical protein
DSM10061_ljundahlii
	ORTHOMCL1107	CAETHG_0971	small acid-soluble spore protein alpha/beta type
	ORTHOMCL1107	CLJU_c29720	small acid-soluble spore protein
DSM10061_ljundahlii
	ORTHOMCL1108	CAETHG_0969	PhoH family protein
	ORTHOMCL1108	CLJU_c29710	phosphate starvation-inducable ATPase
DSM10061_ljundahlii
	ORTHOMCL1109	CAETHG_0968	Protein of unknown function DUF2233, periplasmic
	ORTHOMCL1109	CLJU_c29700	exopolysaccharide biosynthesis protein
DSM10061_ljundahlii
	ORTHOMCL111	CAETHG_2096	replicative DNA helicase
	ORTHOMCL111	CLJU_c42710	DNA helicase
DSM10061_ljundahlii
	ORTHOMCL1110	CAETHG_0967	hypothetical protein
	ORTHOMCL1110	CLJU_c29690	hypothetical protein
DSM10061_ljundahlii
	ORTHOMCL1111	CAETHG_0966	peptidase M50
	ORTHOMCL1111	CLJU_c29680	peptidase
DSM10061_ljundahlii
	ORTHOMCL1112	CAETHG_0965	hypothetical protein
	ORTHOMCL1112	CLJU_c29670	hypothetical protein
DSM10061_ljundahlii
	ORTHOMCL1113	CAETHG_0964	tRNA (guanine-N(7)-)-methyltransferase
	ORTHOMCL1113	CLJU_c29660	tRNA (guanine-N(7)-)-methyltransferase
DSM10061_ljundahlii
	ORTHOMCL1114	CAETHG_0963	hypothetical protein
	ORTHOMCL1114	CLJU_c29650	esterase
DSM10061_ljundahlii
	ORTHOMCL1115	CAETHG_0961	peptidase M24
	ORTHOMCL1115	CLJU_c29640	Xaa-Pro dipeptidase
DSM10061_ljundahlii
	ORTHOMCL1116	CAETHG_0959	hypothetical protein
	ORTHOMCL1116	CLJU_c29630	hypothetical protein
DSM10061_ljundahlii
	ORTHOMCL1117	CAETHG_0958	Protein of unknown function DUF2078, membrane
	ORTHOMCL1117	CLJU_c29620	hypothetical protein
DSM10061_ljundahlii
	ORTHOMCL1118	CAETHG_0957	ATP-binding region ATPase domain protein
	ORTHOMCL1118	CLJU_c29610	Signal transduction histidine kinase
DSM10061_ljundahlii
	ORTHOMCL1119	CAETHG_0956	response regulator receiver
	ORTHOMCL1119	CLJU_c29600	two-component response regulator
DSM10061_ljundahlii
	ORTHOMCL112	CAETHG_2095	heat shock protein Hsp20
	ORTHOMCL112	CLJU_c42700	heat shock protein
DSM10061_ljundahlii
	ORTHOMCL1120	CAETHG_0955	Protein of unknown function DUF2680
	ORTHOMCL1120	CLJU_c29590	hypothetical protein
DSM10061_ljundahlii
	ORTHOMCL1121	CAETHG_0950	regulatory protein ArsR
	ORTHOMCL1121	CLJU_c29560	transcriptional regulator
DSM10061_ljundahlii
	ORTHOMCL1122	CAETHG_0949	redox-active disulfide protein 2
	ORTHOMCL1122	CLJU_c29550	redox-active disulfide protein
DSM10061_ljundahlii
	ORTHOMCL1123	CAETHG_0948	Protein of unknown function DUF318, transmembrane
	ORTHOMCL1123	CLJU_c29540	permease
DSM10061_ljundahlii
	ORTHOMCL1124	CAETHG_0947	regulatory protein ArsR
	ORTHOMCL1124	CLJU_c29530	ArsR family transcriptional regulator
DSM10061_ljundahlii
	ORTHOMCL1125	CAETHG_0946	C_GCAxxG_C_C family protein
	ORTHOMCL1125	CLJU_c29520	hypothetical protein
DSM10061_ljundahlii
	ORTHOMCL1126	CAETHG_0944	Methyltransferase type 11
	ORTHOMCL1126	CLJU_c29500	SAM-dependent methyltransferase
DSM10061_ljundahlii
	ORTHOMCL1127	CAETHG_0943	CoA-disulfide reductase
	ORTHOMCL1127	CLJU_c29490	FAD-dependent pyridine nucleotide-disulfide oxidoreductase
DSM10061_ljundahlii
	ORTHOMCL1128	CAETHG_0942	protein of unknown function DUF81
	ORTHOMCL1128	CLJU_c29480	hypothetical protein
DSM10061_ljundahlii
	ORTHOMCL1129	CAETHG_0941	SEC-C motif domain protein
	ORTHOMCL1129	CLJU_c29470	hypothetical protein
DSM10061_ljundahlii
	ORTHOMCL113	CAETHG_2094	heat shock protein Hsp20
	ORTHOMCL113	CLJU_c42690	heat shock protein
DSM10061_ljundahlii
	ORTHOMCL1130	CAETHG_0940	regulatory protein TetR
	ORTHOMCL1130	CLJU_c29460	transcriptional regulator
DSM10061_ljundahlii
	ORTHOMCL1131	CAETHG_0939	drug resistance transporter, EmrB/QacA subfamily
	ORTHOMCL1131	CLJU_c29450	MFS family transporter protein
DSM10061_ljundahlii
	ORTHOMCL1132	CAETHG_0938	aspartate racemase
	ORTHOMCL1132	CLJU_c29440	aspartate racemase
DSM10061_ljundahlii
	ORTHOMCL1133	CAETHG_0937	Aromatic-amino-acid transaminase
	ORTHOMCL1133	CLJU_c29430	transcriptional regulator
DSM10061_ljundahlii
	ORTHOMCL1134	CAETHG_0936	regulatory protein TetR
	ORTHOMCL1134	CLJU_c29420	regulatory protein
DSM10061_ljundahlii
	ORTHOMCL1135	CAETHG_0935	hypothetical protein
	ORTHOMCL1135	CLJU_c29410	hypothetical protein
DSM10061_ljundahlii
	ORTHOMCL1136	CAETHG_0934	nitroreductase
	ORTHOMCL1136	CLJU_c29400	nitroreductase fused to ferredoxin domain-containing protein
DSM10061_ljundahlii
	ORTHOMCL1137	CAETHG_0933	Aspartate transaminase
	ORTHOMCL1137	CLJU_c29390	aminotransferase
DSM10061_ljundahlii
	ORTHOMCL1138	CAETHG_0932	Transcriptional regulator IclR
	ORTHOMCL1138	CLJU_c29380	IclR family transcriptional regulator
DSM10061_ljundahlii
	ORTHOMCL1139	CAETHG_0931	AAA ATPase
	ORTHOMCL1139	CLJU_c29370	ATP-binding protein
DSM10061_ljundahlii
	ORTHOMCL114	CAETHG_2093	Ammonium transporter AmtB-like
	ORTHOMCL114	CLJU_c42670	hypothetical protein
DSM10061_ljundahlii
	ORTHOMCL1140	CAETHG_0930	Exo-poly-alpha-galacturonosidase
	ORTHOMCL1140	CLJU_c29360	polygalacturonase
DSM10061_ljundahlii
	ORTHOMCL1141	CAETHG_0929	Protein of unknown function DUF3787
	ORTHOMCL1141	CLJU_c29350	hypothetical protein
DSM10061_ljundahlii
	ORTHOMCL1142	CAETHG_0926	Helix-turn-helix, AraC domain-containing protein
	ORTHOMCL1142	CLJU_c29330	AraC family transcriptional regulator
DSM10061_ljundahlii
	ORTHOMCL1143	CAETHG_0925	Protein of unknown function DUF2000
	ORTHOMCL1143	CLJU_c29320	hypothetical protein
DSM10061_ljundahlii
	ORTHOMCL1144	CAETHG_0924	UDP-glucuronosyl/UDP-glucosyltransferase
	ORTHOMCL1144	CLJU_c29310	glycosyltransferase
DSM10061_ljundahlii
	ORTHOMCL1145	CAETHG_0923	GCN5-related N-acetyltransferase
	ORTHOMCL1145	CLJU_c29300	acetyltransferase
DSM10061_ljundahlii
	ORTHOMCL1146	CAETHG_0922	hypothetical protein
	ORTHOMCL1146	CLJU_c29290	hypothetical protein
DSM10061_ljundahlii
	ORTHOMCL1147	CAETHG_0921	hypothetical protein
	ORTHOMCL1147	CLJU_c29280	hypothetical protein
DSM10061_ljundahlii
	ORTHOMCL1148	CAETHG_0920	Transcriptional regulator, histidine kinase sensor
	ORTHOMCL1148	CLJU_c29270	methyl-accepting chemotaxis protein
DSM10061_ljundahlii
	ORTHOMCL1149	CAETHG_0919	hypothetical protein
	ORTHOMCL1149	CLJU_c29260	hypothetical protein
DSM10061_ljundahlii
	ORTHOMCL115	CAETHG_2092	Ammonium transporter AmtB-like
	ORTHOMCL115	CLJU_c42660	hypothetical protein
DSM10061_ljundahlii
	ORTHOMCL1150	CAETHG_0918	UPF0210 protein
	ORTHOMCL1150	CLJU_c29250	hypothetical protein
DSM10061_ljundahlii
	ORTHOMCL1151	CAETHG_0917	UPF0237 protein
	ORTHOMCL1151	CLJU_c29240	ACT domain-containing protein
DSM10061_ljundahlii
	ORTHOMCL1152	CAETHG_0915	chemotaxis sensory transducer
	ORTHOMCL1152	CLJU_c29230	methyl-accepting chemotaxis protein
DSM10061_ljundahlii
	ORTHOMCL1153	CAETHG_0914	short-chain dehydrogenase/reductase SDR
	ORTHOMCL1153	CLJU_c29220	short-chain dehydrogenase
DSM10061_ljundahlii
	ORTHOMCL1154	CAETHG_0913	response regulator receiver
	ORTHOMCL1154	CLJU_c29210	transcriptional regulator
DSM10061_ljundahlii
	ORTHOMCL1155	CAETHG_0912	CHAP domain containing protein
	ORTHOMCL1155	CLJU_c29200	hypothetical protein
DSM10061_ljundahlii
	ORTHOMCL1156	CAETHG_0911	hypothetical protein
	ORTHOMCL1156	CLJU_c29190	hypothetical protein
DSM10061_ljundahlii
	ORTHOMCL1157	CAETHG_0910	phospho-2-dehydro-3-deoxyheptonate aldolase
	ORTHOMCL1157	CLJU_c29180	phospho-2-dehydro-3-deoxyheptonate aldolase
DSM10061_ljundahlii
	ORTHOMCL1158	CAETHG_0909	Prephenate dehydrogenase
	ORTHOMCL1158	CLJU_c29170	prephenate dehydrogenase
DSM10061_ljundahlii
	ORTHOMCL1159	CAETHG_0908	3-dehydroquinate synthase
	ORTHOMCL1159	CLJU_c29160	3-dehydroquinate synthase
DSM10061_ljundahlii
	ORTHOMCL116	CAETHG_2091	nitrogen regulatory protein P-II
	ORTHOMCL116	CLJU_c42650	nitrogen regulatory protein P-II
DSM10061_ljundahlii
	ORTHOMCL1160	CAETHG_0907	3-phosphoshikimate 1-carboxyvinyltransferase
	ORTHOMCL1160	CLJU_c29150	3-phosphoshikimate 1-carboxyvinyltransferase
DSM10061_ljundahlii
	ORTHOMCL1161	CAETHG_0906	Chorismate synthase
	ORTHOMCL1161	CLJU_c29140	chorismate synthase
DSM10061_ljundahlii
	ORTHOMCL1162	CAETHG_0905	Prephenate dehydratase
	ORTHOMCL1162	CLJU_c29130	bifunctional chorismate mutase/ prephenate dehydratase
DSM10061_ljundahlii
	ORTHOMCL1163	CAETHG_0904	Shikimate dehydrogenase
	ORTHOMCL1163	CLJU_c29120	shikimate dehydrogenase
DSM10061_ljundahlii
	ORTHOMCL1164	CAETHG_0903	Shikimate kinase
	ORTHOMCL1164	CLJU_c29110	shikimate kinase
DSM10061_ljundahlii
	ORTHOMCL1165	CAETHG_0902	hypothetical protein
	ORTHOMCL1165	CLJU_c29100	hypothetical protein
DSM10061_ljundahlii
	ORTHOMCL1166	CAETHG_0901	ErfK/YbiS/YcfS/YnhG family protein
	ORTHOMCL1166	CLJU_c29090	hypothetical protein
DSM10061_ljundahlii
	ORTHOMCL1167	CAETHG_0900	40-residue YVTN family beta-propeller repeat protein
	ORTHOMCL1167	CLJU_c29080	hypothetical protein
DSM10061_ljundahlii
	ORTHOMCL1168	CAETHG_0899	heavy metal translocating P-type ATPase
	ORTHOMCL1168	CLJU_c29070	cation-transporting ATPase
DSM10061_ljundahlii
	ORTHOMCL1169	CAETHG_0898	phosphoglucomutase/phosphomannomutase alpha/beta/alpha domain I
	ORTHOMCL1169	CLJU_c29060	phosphomannomutase
DSM10061_ljundahlii
	ORTHOMCL117	CAETHG_2090	chemotaxis sensory transducer
	ORTHOMCL117	CLJU_c42640	methyl-accepting chemotaxis sensory transducer
DSM10061_ljundahlii
	ORTHOMCL1170	CAETHG_0897	Fructose-1,6-bisphosphatase class 3
	ORTHOMCL1170	CLJU_c29050	fructose-1,6-bisphosphatase
DSM10061_ljundahlii
	ORTHOMCL1171	CAETHG_0896	Cardiolipin synthase
	ORTHOMCL1171	CLJU_c29040	cardiolipin synthetase
DSM10061_ljundahlii
	ORTHOMCL1172	CAETHG_0895	HNH endonuclease
	ORTHOMCL1172	CLJU_c29030	hypothetical protein
DSM10061_ljundahlii
	ORTHOMCL1173	CAETHG_0894	hypothetical protein
	ORTHOMCL1173	CLJU_c29020	hypothetical protein
DSM10061_ljundahlii
	ORTHOMCL1174	CAETHG_0893	CBS domain containing protein
	ORTHOMCL1174	CLJU_c29010	hypothetical protein
DSM10061_ljundahlii
	ORTHOMCL1175	CAETHG_0892	hypothetical protein
	ORTHOMCL1175	CLJU_c29000	hypothetical protein
DSM10061_ljundahlii
	ORTHOMCL1176	CAETHG_0891	ABC-type transporter, periplasmic subunit family 3
	ORTHOMCL1176	CLJU_c28960	ABC transporter periplasmic solute-binding component
DSM10061_ljundahlii
	ORTHOMCL1177	CAETHG_0890	polar amino acid ABC transporter, inner membrane subunit
	ORTHOMCL1177	CLJU_c28950	amino acid ABC transporter permease
DSM10061_ljundahlii
	ORTHOMCL1178	CAETHG_0889	Phosphonate-transporting ATPase
	ORTHOMCL1178	CLJU_c28940	ABC transporter ATPase
DSM10061_ljundahlii
	ORTHOMCL1179	CAETHG_0888	Transposase DDE domain
	ORTHOMCL1179	CLJU_c28920	transposase
DSM10061_ljundahlii
	ORTHOMCL118	CAETHG_2089	LysR substrate-binding protein
	ORTHOMCL118	CLJU_c42630	LysR family transcriptional regulator
DSM10061_ljundahlii
	ORTHOMCL1180	CAETHG_0887	Rubrerythrin
	ORTHOMCL1180	CLJU_c28910	rubrerythrin
DSM10061_ljundahlii
	ORTHOMCL1181	CAETHG_0886	hypothetical protein
	ORTHOMCL1181	CLJU_c28900	hypothetical protein
DSM10061_ljundahlii
	ORTHOMCL1182	CAETHG_0885	peptidase A24A prepilin type IV
	ORTHOMCL1182	CLJU_c28890	type IV leader peptidase
DSM10061_ljundahlii
	ORTHOMCL1183	CAETHG_0884	Sensor DegS domain protein
	ORTHOMCL1183	CLJU_c28880	two-component sensor histidine kinase
DSM10061_ljundahlii
	ORTHOMCL1184	CAETHG_0883	response regulator receiver
	ORTHOMCL1184	CLJU_c28870	two-component response regulator
DSM10061_ljundahlii
	ORTHOMCL1185	CAETHG_0882	Flp/Fap pilin component
	ORTHOMCL1185	CLJU_c28860	hypothetical protein
DSM10061_ljundahlii
	ORTHOMCL1186	CAETHG_0881	TadE family protein
	ORTHOMCL1186	CLJU_c28850	TadE-like protein
DSM10061_ljundahlii
	ORTHOMCL1187	CAETHG_0880	hypothetical protein
	ORTHOMCL1187	CLJU_c28840	hypothetical protein
DSM10061_ljundahlii
	ORTHOMCL1188	CAETHG_0879	Flp pilus assembly protein CpaB
	ORTHOMCL1188	CLJU_c28830	cell wall-binding protein
DSM10061_ljundahlii
	ORTHOMCL1189	CAETHG_0878	AAA domain
	ORTHOMCL1189	CLJU_c28820	response regulator receiver protein
DSM10061_ljundahlii
	ORTHOMCL119	CAETHG_2088	regulatory protein DeoR
	ORTHOMCL119	CLJU_c42620	DeoR family transcriptional regulator
DSM10061_ljundahlii
	ORTHOMCL1190	CAETHG_0876	type II secretion system protein E
	ORTHOMCL1190	CLJU_c28810	type II secretion system protein E
DSM10061_ljundahlii
	ORTHOMCL1191	CAETHG_0875	Type II secretion system F domain-containing protein
	ORTHOMCL1191	CLJU_c28800	type II secretion system protein
DSM10061_ljundahlii
	ORTHOMCL1192	CAETHG_0874	Type II secretion system F domain-containing protein
	ORTHOMCL1192	CLJU_c28790	type II secretion system protein
DSM10061_ljundahlii
	ORTHOMCL1193	CAETHG_0873	protein of unknown function DUF192
	ORTHOMCL1193	CLJU_c28780	hypothetical protein
DSM10061_ljundahlii
	ORTHOMCL1194	CAETHG_0872	LysR substrate-binding protein
	ORTHOMCL1194	CLJU_c28770	transcriptional regulator
DSM10061_ljundahlii
	ORTHOMCL1195	CAETHG_0871	3-dehydroquinate dehydratase
	ORTHOMCL1195	CLJU_c28760	3-dehydroquinate dehydratase
DSM10061_ljundahlii
	ORTHOMCL1196	CAETHG_0870	Shikimate dehydrogenase
	ORTHOMCL1196	CLJU_c28750	shikimate 5-dehydrogenase
DSM10061_ljundahlii
	ORTHOMCL1197	CAETHG_0869	NADPH dehydrogenase., Dihydrolipoyl dehydrogenase
	ORTHOMCL1197	CLJU_c28740	enoate reductase
DSM10061_ljundahlii
	ORTHOMCL1198	CAETHG_0868	Xylose isomerase domain-containing protein TIM barrel
	ORTHOMCL1198	CLJU_c28730	sugar phosphate isomerase/epimerase
DSM10061_ljundahlii
	ORTHOMCL1199	CAETHG_0867	2,4-dienoyl-CoA reductase (NADPH)
	ORTHOMCL1199	CLJU_c28720	NADH:flavin oxidoreductase
DSM10061_ljundahlii
	ORTHOMCL12	CAETHG_1949	hypothetical protein
	ORTHOMCL12	CAETHG_1963	hypothetical protein
	ORTHOMCL12	CLJU_c41060	elongation factor Tu
	ORTHOMCL12	CLJU_c41200	elongation factor Tu
DSM10061_ljundahlii
	ORTHOMCL120	CAETHG_2087	Rhamnulokinase
	ORTHOMCL120	CLJU_c42610	rhamnulokinase
DSM10061_ljundahlii
	ORTHOMCL1200	CAETHG_0866	major facilitator superfamily MFS_1
	ORTHOMCL1200	CLJU_c28710	MFS family transporter protein
DSM10061_ljundahlii
	ORTHOMCL1201	CAETHG_0865	major facilitator superfamily MFS_1
	ORTHOMCL1201	CLJU_c28700	MFS family transporter protein
DSM10061_ljundahlii
	ORTHOMCL1202	CAETHG_0864	hypothetical protein
	ORTHOMCL1202	CLJU_c28690	hypothetical protein
DSM10061_ljundahlii
	ORTHOMCL1203	CAETHG_0863	hypothetical protein
	ORTHOMCL1203	CLJU_c28680	esterase
DSM10061_ljundahlii
	ORTHOMCL1204	CAETHG_0862	hydrogenase (NiFe) small subunit HydA
	ORTHOMCL1204	CLJU_c28670	hydrogenase 1 small chain
DSM10061_ljundahlii
	ORTHOMCL1205	CAETHG_0861	Cytochrome-c3 hydrogenase
	ORTHOMCL1205	CLJU_c28660	hydrogenase 1 large chain
DSM10061_ljundahlii
	ORTHOMCL1206	CAETHG_0860	hydrogenase maturation protease
	ORTHOMCL1206	CLJU_c28650	Ni,Fe-hydrogenase maturation factor
DSM10061_ljundahlii
	ORTHOMCL1207	CAETHG_0859	cytochrome b5
	ORTHOMCL1207	CLJU_c28640	heme/steroid-binding protein
DSM10061_ljundahlii
	ORTHOMCL1208	CAETHG_0858	hypothetical protein
	ORTHOMCL1208	CLJU_c28630	hypothetical protein
DSM10061_ljundahlii
	ORTHOMCL1209	CAETHG_0857	protein of unknown function DUF503
	ORTHOMCL1209	CLJU_c28620	hypothetical protein
DSM10061_ljundahlii
	ORTHOMCL121	CAETHG_2086	L-rhamnose isomerase
	ORTHOMCL121	CLJU_c42600	L-rhamnose isomerase
DSM10061_ljundahlii
	ORTHOMCL1210	CAETHG_0856	cell wall binding repeat 2-containing protein
	ORTHOMCL1210	CLJU_c28610	cell wall-binding protein
DSM10061_ljundahlii
	ORTHOMCL1211	CAETHG_0855	cobalt ABC transporter, inner membrane subunit CbiQ
	ORTHOMCL1211	CLJU_c28600	cobalt transporter, permease subunit
DSM10061_ljundahlii
	ORTHOMCL1212	CAETHG_0854	cobalt ABC transporter, ATPase subunit
	ORTHOMCL1212	CLJU_c28590	cobalt ABC transporter ATPase
DSM10061_ljundahlii
	ORTHOMCL1213	CAETHG_0853	small acid-soluble spore protein alpha/beta type
	ORTHOMCL1213	CLJU_c28580	small acid-soluble spore protein
DSM10061_ljundahlii
	ORTHOMCL1214	CAETHG_0852	hypothetical protein
	ORTHOMCL1214	CLJU_c28570	hypothetical protein
DSM10061_ljundahlii
	ORTHOMCL1215	CAETHG_0850	ECF transporter, substrate-specific component
	ORTHOMCL1215	CLJU_c28560	hypothetical protein
DSM10061_ljundahlii
	ORTHOMCL1216	CAETHG_0849	peptidase S58 DmpA
	ORTHOMCL1216	CLJU_c28550	peptidase
DSM10061_ljundahlii
	ORTHOMCL1217	CAETHG_0848	RNA binding S1 domain protein
	ORTHOMCL1217	CLJU_c28540	30S ribosomal protein S1
DSM10061_ljundahlii
	ORTHOMCL1218	CAETHG_0847	diguanylate cyclase
	ORTHOMCL1218	CLJU_c28520	diguanylate cyclase, partial
DSM10061_ljundahlii
	ORTHOMCL1219	CAETHG_0846	hypothetical protein
	ORTHOMCL1219	CLJU_c28510	hypothetical protein
DSM10061_ljundahlii
	ORTHOMCL122	CAETHG_2085	Rhamnulose-1-phosphate aldolase
	ORTHOMCL122	CLJU_c42590	rhamnulose-1-phosphate aldolase
DSM10061_ljundahlii
	ORTHOMCL1220	CAETHG_0845	AgrD family protein
	ORTHOMCL1220	CLJU_c28500	hypothetical protein
DSM10061_ljundahlii
	ORTHOMCL1221	CAETHG_0844	ATP-binding region ATPase domain protein
	ORTHOMCL1221	CLJU_c28490	membrane-bound histidine kinase
DSM10061_ljundahlii
	ORTHOMCL1222	CAETHG_0843	Accessory gene regulator B
	ORTHOMCL1222	CLJU_c28480	AgrB-like protein
DSM10061_ljundahlii
	ORTHOMCL1223	CAETHG_0842	Sporulation stage 0, Spo0E-like regulatory phosphatase
	ORTHOMCL1223	CLJU_c28470	hypothetical protein
DSM10061_ljundahlii
	ORTHOMCL1224	CAETHG_0841	protein of unknown function DUF21
	ORTHOMCL1224	CLJU_c28430	hypothetical protein
DSM10061_ljundahlii
	ORTHOMCL1225	CAETHG_0840	Cyclopropane-fatty-acyl-phospholipid synthase
	ORTHOMCL1225	CLJU_c28420	cyclopropane-fatty-acyl-phospholipid synthase
DSM10061_ljundahlii
	ORTHOMCL1226	CAETHG_0839	hypothetical protein
	ORTHOMCL1226	CLJU_c28410	hypothetical protein
DSM10061_ljundahlii
	ORTHOMCL1227	CAETHG_0838	Helicase superfamily 1 UvrD-related protein
	ORTHOMCL1227	CLJU_c28400	helicase
DSM10061_ljundahlii
	ORTHOMCL1228	CAETHG_0836	hypothetical protein
	ORTHOMCL1228	CLJU_c28390	hypothetical protein
DSM10061_ljundahlii
	ORTHOMCL1229	CAETHG_0835	putative protein family UPF0302
	ORTHOMCL1229	CLJU_c28380	hypothetical protein
DSM10061_ljundahlii
	ORTHOMCL123	CAETHG_2084	major facilitator superfamily MFS_1
	ORTHOMCL123	CLJU_c42580	transporter protein
DSM10061_ljundahlii
	ORTHOMCL1230	CAETHG_0834	polysaccharide deacetylase
	ORTHOMCL1230	CLJU_c28370	polysaccharide deacetylase
DSM10061_ljundahlii
	ORTHOMCL1231	CAETHG_0833	Cysteine desulfurase
	ORTHOMCL1231	CLJU_c28360	cysteine desulfurase
DSM10061_ljundahlii
	ORTHOMCL1232	CAETHG_0832	tRNA sulfurtransferase
	ORTHOMCL1232	CLJU_c28350	thiamine biosynthesis protein
DSM10061_ljundahlii
	ORTHOMCL1233	CAETHG_0831	HesB-related (seleno)protein
	ORTHOMCL1233	CLJU_c28340	hypothetical protein
DSM10061_ljundahlii
	ORTHOMCL1234	CAETHG_0830	Protein of unknown function DUF4317
	ORTHOMCL1234	CLJU_c28330	hypothetical protein
DSM10061_ljundahlii
	ORTHOMCL1235	CAETHG_0829	hypothetical protein
	ORTHOMCL1235	CLJU_c28320	hypothetical protein
DSM10061_ljundahlii
	ORTHOMCL1236	CAETHG_0828	protein of unknown function DUF1987-containing protein
	ORTHOMCL1236	CLJU_c28310	hypothetical protein
DSM10061_ljundahlii
	ORTHOMCL1237	CAETHG_0827	protein phosphatase 2C domain protein
	ORTHOMCL1237	CLJU_c28300	hypothetical protein
DSM10061_ljundahlii
	ORTHOMCL1238	CAETHG_0826	diguanylate cyclase
	ORTHOMCL1238	CLJU_c28290	diguanylate cyclase
DSM10061_ljundahlii
	ORTHOMCL1239	CAETHG_0825	Adenosine deaminase
	ORTHOMCL1239	CLJU_c28280	adenosine deaminase
DSM10061_ljundahlii
	ORTHOMCL124	CAETHG_2083	L-rhamnose mutarotase
	ORTHOMCL124	CLJU_c42570	L-rhamnose mutarotase
DSM10061_ljundahlii
	ORTHOMCL1240	CAETHG_0824	Sporulation stage 0, Spo0E-like regulatory phosphatase
	ORTHOMCL1240	CLJU_c28270	hypothetical protein
DSM10061_ljundahlii
	ORTHOMCL1241	CAETHG_0823	Dihydrodipicolinate synthase
	ORTHOMCL1241	CLJU_c28230	dihydrodipicolinate synthase
DSM10061_ljundahlii
	ORTHOMCL1242	CAETHG_0822	sugar diacid recognition domain protein
	ORTHOMCL1242	CLJU_c28220	sugar diacid regulator
DSM10061_ljundahlii
	ORTHOMCL1243	CAETHG_0821	Methylglyoxal reductase (NADPH-dependent)
	ORTHOMCL1243	CLJU_c28210	aldo/keto reductase
DSM10061_ljundahlii
	ORTHOMCL1244	CAETHG_0820	Spermidine synthase
	ORTHOMCL1244	CLJU_c28200	spermidine synthase
DSM10061_ljundahlii
	ORTHOMCL1245	CAETHG_0819	anion transporter
	ORTHOMCL1245	CLJU_c28190	sodium:sulfate symporter
DSM10061_ljundahlii
	ORTHOMCL1246	CAETHG_0818	hypothetical protein
	ORTHOMCL1246	CLJU_c28180	hypothetical protein
DSM10061_ljundahlii
	ORTHOMCL1247	CAETHG_0817	Glucarate dehydratase
	ORTHOMCL1247	CLJU_c28170	glucarate dehydratase
DSM10061_ljundahlii
	ORTHOMCL1248	CAETHG_0816	gluconate transporter
	ORTHOMCL1248	CLJU_c28160	high-affinity transport of gluconate - gluconate permease
DSM10061_ljundahlii
	ORTHOMCL125	CAETHG_2082	Putrescine carbamoyltransferase
	ORTHOMCL125	CLJU_c42560	ornithine carbamoyltransferase
DSM10061_ljundahlii
	ORTHOMCL1251	CAETHG_0284	purine catabolism PurC domain protein
	ORTHOMCL1251	CLJU_c27960	regulatory protein
DSM10061_ljundahlii
	ORTHOMCL1252	CAETHG_0282	protein of unknown function DUF917
	ORTHOMCL1252	CLJU_c27910	hypothetical protein
DSM10061_ljundahlii
	ORTHOMCL1253	CAETHG_0281	protein of unknown function DUF1177
	ORTHOMCL1253	CLJU_c27890	hypothetical protein
DSM10061_ljundahlii
	ORTHOMCL126	CAETHG_2081	Carbamate kinase
	ORTHOMCL126	CLJU_c42550	carbamate kinase
DSM10061_ljundahlii
	ORTHOMCL1267	CAETHG_0813	hypothetical protein
	ORTHOMCL1267	CLJU_c27270	FAD-dependent dehydrogenase
DSM10061_ljundahlii
	ORTHOMCL1268	CAETHG_0812	Hydroxylamine reductase
	ORTHOMCL1268	CLJU_c27260	hybrid cluster protein
DSM10061_ljundahlii
	ORTHOMCL1269	CAETHG_0811	hypothetical protein
	ORTHOMCL1269	CLJU_c27250	hypothetical protein
DSM10061_ljundahlii
	ORTHOMCL127	CAETHG_2080	hypothetical protein
	ORTHOMCL127	CLJU_c42540	hypothetical protein
DSM10061_ljundahlii
	ORTHOMCL1270	CAETHG_0810	hypothetical protein
	ORTHOMCL1270	CLJU_c27240	hypothetical protein
DSM10061_ljundahlii
	ORTHOMCL1271	CAETHG_0808	protein of unknown function DUF1113
	ORTHOMCL1271	CLJU_c27230	hypothetical protein
DSM10061_ljundahlii
	ORTHOMCL1272	CAETHG_0807	hypothetical protein
	ORTHOMCL1272	CLJU_c27220	hypothetical protein
DSM10061_ljundahlii
	ORTHOMCL1273	CAETHG_0806	GCN5-related N-acetyltransferase
	ORTHOMCL1273	CLJU_c27210	acetyltransferase
DSM10061_ljundahlii
	ORTHOMCL1274	CAETHG_0805	protein of unknown function DUF214
	ORTHOMCL1274	CLJU_c27200	permease
DSM10061_ljundahlii
	ORTHOMCL1275	CAETHG_0804	Phosphonate-transporting ATPase
	ORTHOMCL1275	CLJU_c27190	ABC transporter ATPase
DSM10061_ljundahlii
	ORTHOMCL1276	CAETHG_0803	response regulator receiver
	ORTHOMCL1276	CLJU_c27180	sensory transduction histidine kinase
DSM10061_ljundahlii
	ORTHOMCL1277	CAETHG_0802	hypothetical protein
	ORTHOMCL1277	CLJU_c27160	hypothetical protein
DSM10061_ljundahlii
	ORTHOMCL1278	CAETHG_0801	hypothetical protein
	ORTHOMCL1278	CLJU_c27150	hypothetical protein
DSM10061_ljundahlii
	ORTHOMCL1279	CAETHG_0800	hypothetical protein
	ORTHOMCL1279	CLJU_c27140	hypothetical protein
DSM10061_ljundahlii
	ORTHOMCL128	CAETHG_2079	amidohydrolase 2
	ORTHOMCL128	CLJU_c42530	amidohydrolase
DSM10061_ljundahlii
	ORTHOMCL1280	CAETHG_0799	Phosphonate-transporting ATPase
	ORTHOMCL1280	CLJU_c27130	ABC transporter ATPase
DSM10061_ljundahlii
	ORTHOMCL1281	CAETHG_0797	regulatory protein MarR
	ORTHOMCL1281	CLJU_c27120	transcriptional regulator
DSM10061_ljundahlii
	ORTHOMCL1282	CAETHG_0796	MATE efflux family protein
	ORTHOMCL1282	CLJU_c27110	Na+-driven efflux pump
DSM10061_ljundahlii
	ORTHOMCL1283	CAETHG_0795	Flavodoxin domain
	ORTHOMCL1283	CLJU_c27100	hypothetical protein
DSM10061_ljundahlii
	ORTHOMCL1284	CAETHG_0794	DNA mismatch repair protein MutS domain protein
	ORTHOMCL1284	CLJU_c27090	DNA mismatch repair protein
DSM10061_ljundahlii
	ORTHOMCL1285	CAETHG_0792	Xylose isomerase domain-containing protein TIM barrel
	ORTHOMCL1285	CLJU_c27080	AP endonuclease
DSM10061_ljundahlii
	ORTHOMCL1286	CAETHG_0791	ABC transporter related protein
	ORTHOMCL1286	CLJU_c27070	ABC transporter ATPase
DSM10061_ljundahlii
	ORTHOMCL1287	CAETHG_0789	hypothetical protein
	ORTHOMCL1287	CLJU_c27060	hypothetical protein
DSM10061_ljundahlii
	ORTHOMCL1288	CAETHG_0788	response regulator receiver
	ORTHOMCL1288	CLJU_c27050	two-component response regulator
DSM10061_ljundahlii
	ORTHOMCL1289	CAETHG_0787	ATP-binding region ATPase domain protein
	ORTHOMCL1289	CLJU_c27040	two component sensor kinase
DSM10061_ljundahlii
	ORTHOMCL129	CAETHG_2075	hypothetical protein
	ORTHOMCL129	CLJU_c42500	aminoacid permease
DSM10061_ljundahlii
	ORTHOMCL1290	CAETHG_0786	Radical SAM domain protein
	ORTHOMCL1290	CLJU_c27030	Fe-S oxidoreductase
DSM10061_ljundahlii
	ORTHOMCL1291	CAETHG_0785	integrase family protein
	ORTHOMCL1291	CLJU_c27020	integrase/recombinase
DSM10061_ljundahlii
	ORTHOMCL1292	CAETHG_0784	hypothetical protein
	ORTHOMCL1292	CLJU_c27000	hypothetical protein
DSM10061_ljundahlii
	ORTHOMCL1293	CAETHG_0783	hypothetical protein
	ORTHOMCL1293	CLJU_c26990	hypothetical protein
DSM10061_ljundahlii
	ORTHOMCL1294	CAETHG_0782	Protein of unknown function DUF2935
	ORTHOMCL1294	CLJU_c26980	hypothetical protein
DSM10061_ljundahlii
	ORTHOMCL1295	CAETHG_0781	regulatory protein MerR
	ORTHOMCL1295	CLJU_c26970	regulatory protein
DSM10061_ljundahlii
	ORTHOMCL1296	CAETHG_0780	protein of unknown function DUF362
	ORTHOMCL1296	CLJU_c26960	Fe-S cluster protein
DSM10061_ljundahlii
	ORTHOMCL1297	CAETHG_0779	Sua5/YciO/YrdC/YwlC family protein
	ORTHOMCL1297	CLJU_c26950	translation factor
DSM10061_ljundahlii
	ORTHOMCL1298	CAETHG_0778	transcriptional regulator PadR family protein
	ORTHOMCL1298	CLJU_c26940	transcriptional regulator
DSM10061_ljundahlii
	ORTHOMCL1299	CAETHG_0777	Protein of unknown function DUF318, transmembrane
	ORTHOMCL1299	CLJU_c26930	hypothetical protein
DSM10061_ljundahlii
	ORTHOMCL13	CAETHG_1590	carbon starvation protein CstA
	ORTHOMCL13	CAETHG_1591	carbon starvation protein CstA
	ORTHOMCL13	CLJU_c37340	carbon starvation protein A
	ORTHOMCL13	CLJU_c37350	carbon starvation protein A
DSM10061_ljundahlii
	ORTHOMCL130	CAETHG_2074	Agmatine deiminase
	ORTHOMCL130	CLJU_c42490	agmatine deiminase
DSM10061_ljundahlii
	ORTHOMCL1300	CAETHG_0776	Protein of unknown function DUF318, transmembrane
	ORTHOMCL1300	CLJU_c26920	hypothetical protein
DSM10061_ljundahlii
	ORTHOMCL1301	CAETHG_0775	ABC transporter related protein
	ORTHOMCL1301	CLJU_c26910	ABC transporter ATPase
DSM10061_ljundahlii
	ORTHOMCL1302	CAETHG_0774	SufBD protein
	ORTHOMCL1302	CLJU_c26900	FeS cluster assembly protein
DSM10061_ljundahlii
	ORTHOMCL1303	CAETHG_0773	protein of unknown function DUF1847
	ORTHOMCL1303	CLJU_c26890	hypothetical protein
DSM10061_ljundahlii
	ORTHOMCL1304	CAETHG_0772	Protein of unknown function DUF2127
	ORTHOMCL1304	CLJU_c26880	hypothetical protein
DSM10061_ljundahlii
	ORTHOMCL1305	CAETHG_0771	transcriptional regulator, AbrB family
	ORTHOMCL1305	CLJU_c26870	transcriptional regulator
DSM10061_ljundahlii
	ORTHOMCL1306	CAETHG_0770	AAA ATPase
	ORTHOMCL1306	CLJU_c26860	ABC transporter ATPase
DSM10061_ljundahlii
	ORTHOMCL1307	CAETHG_0769	ABC-2 membrane transporter-like
	ORTHOMCL1307	CLJU_c26850	hypothetical protein
DSM10061_ljundahlii
	ORTHOMCL1308	CAETHG_0768	GCN5-related N-acetyltransferase
	ORTHOMCL1308	CLJU_c26840	hypothetical protein
DSM10061_ljundahlii
	ORTHOMCL1309	CAETHG_0767	integrase family protein
	ORTHOMCL1309	CLJU_c26830	integrase/recombinase
DSM10061_ljundahlii
	ORTHOMCL131	CAETHG_2073	chemotaxis sensory transducer
	ORTHOMCL131	CLJU_c42480	membrane associated methyl-accepting chemotaxis protein
DSM10061_ljundahlii
	ORTHOMCL1310	CAETHG_0765	GGDEF domain containing protein
	ORTHOMCL1310	CLJU_c26820	membrane associated GGDEF domain-containing protein
DSM10061_ljundahlii
	ORTHOMCL1311	CAETHG_0762	D-glucuronyl C5-epimerase domain protein
	ORTHOMCL1311	CLJU_c26810	hypothetical protein
DSM10061_ljundahlii
	ORTHOMCL1312	CAETHG_0761	hypothetical protein
	ORTHOMCL1312	CLJU_c26800	hypothetical protein
DSM10061_ljundahlii
	ORTHOMCL1313	CAETHG_0760	Glutamine--scyllo-inositol transaminase
	ORTHOMCL1313	CLJU_c26790	pleiotropic regulatory protein
DSM10061_ljundahlii
	ORTHOMCL1314	CAETHG_0759	DegT/DnrJ/EryC1/StrS aminotransferase
	ORTHOMCL1314	CLJU_c26780	spore coat polysaccharide biosynthesis protein
DSM10061_ljundahlii
	ORTHOMCL1315	CAETHG_0758	Methyltransferase type 11
	ORTHOMCL1315	CLJU_c26770	transcriptional regulator
DSM10061_ljundahlii
	ORTHOMCL1316	CAETHG_0757	hypothetical protein
	ORTHOMCL1316	CLJU_c26760	hypothetical protein
DSM10061_ljundahlii
	ORTHOMCL1317	CAETHG_0756	membrane protein insertase, YidC/Oxa1 family
	ORTHOMCL1317	CLJU_c26750	hypothetical protein
DSM10061_ljundahlii
	ORTHOMCL1318	CAETHG_0755	Glutaminyl-tRNA synthetase
	ORTHOMCL1318	CLJU_c26740	glutaminyl-tRNA synthetase
DSM10061_ljundahlii
	ORTHOMCL1319	CAETHG_0754	polysaccharide deacetylase
	ORTHOMCL1319	CLJU_c26730	polysaccharide deacetylase
DSM10061_ljundahlii
	ORTHOMCL132	CAETHG_2072	protein of unknown function DUF1113
	ORTHOMCL132	CLJU_c42470	hypothetical protein
DSM10061_ljundahlii
	ORTHOMCL1320	CAETHG_0753	asparagine synthase (glutamine-hydrolyzing)
	ORTHOMCL1320	CLJU_c26720	asparagine synthetase
DSM10061_ljundahlii
	ORTHOMCL1321	CAETHG_0752	Conserved hypothetical protein CHP00268
	ORTHOMCL1321	CLJU_c26710	hypothetical protein
DSM10061_ljundahlii
	ORTHOMCL1322	CAETHG_0751	protein of unknown function DUF815
	ORTHOMCL1322	CLJU_c26700	hypothetical protein
DSM10061_ljundahlii
	ORTHOMCL1323	CAETHG_0750	chemotaxis sensory transducer
	ORTHOMCL1323	CLJU_c26690	methyl-accepting chemotaxis sensory transducer
DSM10061_ljundahlii
	ORTHOMCL1324	CAETHG_0749	4Fe-4S ferredoxin iron-sulfur binding domain-containing protein
	ORTHOMCL1324	CLJU_c26680	hypothetical protein
DSM10061_ljundahlii
	ORTHOMCL1325	CAETHG_0748	isoaspartyl dipeptidase
	ORTHOMCL1325	CLJU_c26670	isoaspartyl dipeptidase
DSM10061_ljundahlii
	ORTHOMCL1326	CAETHG_0747	biotin/acetyl-CoA-carboxylase ligase
	ORTHOMCL1326	CLJU_c26660	bifunctional biotin operon repressor/biotin-(acetyl-CoA carboxylase) ligase
DSM10061_ljundahlii
	ORTHOMCL1327	CAETHG_0746	helix-turn-helix domain protein
	ORTHOMCL1327	CLJU_c26650	transcriptional regulator
DSM10061_ljundahlii
	ORTHOMCL1328	CAETHG_0745	Ribonuclease Z
	ORTHOMCL1328	CLJU_c26640	ribonuclease Z
DSM10061_ljundahlii
	ORTHOMCL1329	CAETHG_0744	protein of unknown function DUF1016
	ORTHOMCL1329	CLJU_c26630	hypothetical protein
DSM10061_ljundahlii
	ORTHOMCL133	CAETHG_2071	response regulator receiver
	ORTHOMCL133	CLJU_c42460	response regulator receiver
DSM10061_ljundahlii
	ORTHOMCL1330	CAETHG_0743	major facilitator superfamily MFS_1
	ORTHOMCL1330	CLJU_c26620	MFS family transporter protein
DSM10061_ljundahlii
	ORTHOMCL1331	CAETHG_0742	hypothetical protein
	ORTHOMCL1331	CLJU_c26610	protein kinase-like protein
DSM10061_ljundahlii
	ORTHOMCL1332	CAETHG_0741	purine or other phosphorylase family 1
	ORTHOMCL1332	CLJU_c26600	hypothetical protein
DSM10061_ljundahlii
	ORTHOMCL1333	CAETHG_0740	hypothetical protein
	ORTHOMCL1333	CLJU_c26590	hypothetical protein
DSM10061_ljundahlii
	ORTHOMCL1334	CAETHG_0739	short-chain dehydrogenase/reductase SDR
	ORTHOMCL1334	CLJU_c26580	short-chain dehydrogenase
DSM10061_ljundahlii
	ORTHOMCL1335	CAETHG_0738	Glycerol dehydrogenase
	ORTHOMCL1335	CLJU_c26570	glycerol dehydrogenase
DSM10061_ljundahlii
	ORTHOMCL1336	CAETHG_0737	hypothetical protein
	ORTHOMCL1336	CLJU_c26560	hypothetical protein
DSM10061_ljundahlii
	ORTHOMCL1337	CAETHG_0736	glycosyl transferase group 1
	ORTHOMCL1337	CLJU_c26550	glycosyltransferase
DSM10061_ljundahlii
	ORTHOMCL1338	CAETHG_0735	Mannose-1-phosphate guanylyltransferase
	ORTHOMCL1338	CLJU_c26540	glucose-1-phosphate nucleotidyltransferase
DSM10061_ljundahlii
	ORTHOMCL1339	CAETHG_0734	hypothetical protein
	ORTHOMCL1339	CLJU_c26530	transporter periplasmic protein
DSM10061_ljundahlii
	ORTHOMCL134	CAETHG_2070	protein of unknown function DUF81
	ORTHOMCL134	CLJU_c42450	permease
DSM10061_ljundahlii
	ORTHOMCL1340	CAETHG_0733	ABC-type transporter, integral membrane subunit
	ORTHOMCL1340	CLJU_c26520	ABC transporter permease
DSM10061_ljundahlii
	ORTHOMCL1341	CAETHG_0732	Fe(3+)-transporting ATPase
	ORTHOMCL1341	CLJU_c26510	ABC transporter ATPase
DSM10061_ljundahlii
	ORTHOMCL1342	CAETHG_0731	hypothetical protein
	ORTHOMCL1342	CLJU_c26500	hypothetical protein
DSM10061_ljundahlii
	ORTHOMCL1343	CAETHG_0730	RNA polymerase sigma factor, sigma-70 family
	ORTHOMCL1343	CLJU_c26490	RNA polymerase sigma factor
DSM10061_ljundahlii
	ORTHOMCL1344	CAETHG_0729	Auxin Efflux Carrier
	ORTHOMCL1344	CLJU_c26480	permease
DSM10061_ljundahlii
	ORTHOMCL1345	CAETHG_0728	Citrate transporter
	ORTHOMCL1345	CLJU_c26470	anion permease
DSM10061_ljundahlii
	ORTHOMCL1346	CAETHG_0727	LytTr DNA-binding region
	ORTHOMCL1346	CLJU_c26460	transcriptional regulator
DSM10061_ljundahlii
	ORTHOMCL1347	CAETHG_0726	hypothetical protein
	ORTHOMCL1347	CLJU_c26450	hypothetical protein
DSM10061_ljundahlii
	ORTHOMCL1348	CAETHG_0725	hypothetical protein
	ORTHOMCL1348	CLJU_c26440	hypothetical protein
DSM10061_ljundahlii
	ORTHOMCL1349	CAETHG_0724	4Fe-4S ferredoxin, iron-sulpur binding domain-containing protein
	ORTHOMCL1349	CLJU_c26430	hypothetical protein
DSM10061_ljundahlii
	ORTHOMCL135	CAETHG_2069	LysR substrate-binding protein
	ORTHOMCL135	CLJU_c42440	LysR family transcriptional regulator
DSM10061_ljundahlii
	ORTHOMCL1350	CAETHG_0723	hypothetical protein
	ORTHOMCL1350	CLJU_c26420	hypothetical protein
DSM10061_ljundahlii
	ORTHOMCL1351	CAETHG_0722	hypothetical protein
	ORTHOMCL1351	CLJU_c26410	hypothetical protein
DSM10061_ljundahlii
	ORTHOMCL1352	CAETHG_0721	phosphoribosyltransferase
	ORTHOMCL1352	CLJU_c26400	phosphoribosyltransferase
DSM10061_ljundahlii
	ORTHOMCL1353	CAETHG_0720	transcription elongation factor GreA
	ORTHOMCL1353	CLJU_c26390	transcription elongation factor
DSM10061_ljundahlii
	ORTHOMCL1354	CAETHG_0719	regulatory protein MarR
	ORTHOMCL1354	CLJU_c26380	transcriptional regulator
DSM10061_ljundahlii
	ORTHOMCL1355	CAETHG_0718	Palmitoyl-CoA hydrolase
	ORTHOMCL1355	CLJU_c26370	acyl-CoA thioesterase 1
DSM10061_ljundahlii
	ORTHOMCL1356	CAETHG_0717	helix-turn-helix HxlR type
	ORTHOMCL1356	CLJU_c26360	transcriptional regulator
DSM10061_ljundahlii
	ORTHOMCL1357	CAETHG_0716	NADPH-dependent FMN reductase
	ORTHOMCL1357	CLJU_c26350	NADPH-dependent FMN reductase
DSM10061_ljundahlii
	ORTHOMCL1358	CAETHG_0715	hypothetical protein
	ORTHOMCL1358	CLJU_c26340	hypothetical protein
DSM10061_ljundahlii
	ORTHOMCL1359	CAETHG_0714	hypothetical protein
	ORTHOMCL1359	CLJU_c26330	hypothetical protein
DSM10061_ljundahlii
	ORTHOMCL136	CAETHG_2068	Cupin 2 conserved barrel domain protein
	ORTHOMCL136	CLJU_c42430	hypothetical protein
DSM10061_ljundahlii
	ORTHOMCL1360	CAETHG_0712	Phosphoglycerate mutase
	ORTHOMCL1360	CLJU_c26320	phosphoglycerate mutase
DSM10061_ljundahlii
	ORTHOMCL1361	CAETHG_0711	type I phosphodiesterase/nucleotide pyrophosphatase
	ORTHOMCL1361	CLJU_c26310	hypothetical protein
DSM10061_ljundahlii
	ORTHOMCL1362	CAETHG_0710	hypothetical protein
	ORTHOMCL1362	CLJU_c26300	extracellular solute-binding protein
DSM10061_ljundahlii
	ORTHOMCL1363	CAETHG_0709	ABC-type transporter, integral membrane subunit
	ORTHOMCL1363	CLJU_c26290	ABC transporter permease
DSM10061_ljundahlii
	ORTHOMCL1364	CAETHG_0708	ABC-type transporter, integral membrane subunit
	ORTHOMCL1364	CLJU_c26280	ABC transporter permease
DSM10061_ljundahlii
	ORTHOMCL1365	CAETHG_0707	Polyamine-transporting ATPase
	ORTHOMCL1365	CLJU_c26270	ABC transporter ATPase
DSM10061_ljundahlii
	ORTHOMCL1366	CAETHG_0706	regulatory protein DeoR
	ORTHOMCL1366	CLJU_c26260	transcriptional regulator
DSM10061_ljundahlii
	ORTHOMCL1367	CAETHG_0702	Protein of unknown function DUF4003
	ORTHOMCL1367	CLJU_c26250	hypothetical protein
DSM10061_ljundahlii
	ORTHOMCL1368	CAETHG_0700	Xenobiotic-transporting ATPase
	ORTHOMCL1368	CLJU_c26240	transport protein ATPase/permease
DSM10061_ljundahlii
	ORTHOMCL1369	CAETHG_0699	Xenobiotic-transporting ATPase
	ORTHOMCL1369	CLJU_c26230	transport protein ATPase/permease
DSM10061_ljundahlii
	ORTHOMCL137	CAETHG_2067	GtrA family protein
	ORTHOMCL137	CLJU_c42420	GtrA-like protein
DSM10061_ljundahlii
	ORTHOMCL1370	CAETHG_0698	regulatory protein MerR
	ORTHOMCL1370	CLJU_c26220	MerR family transcriptional regulator
DSM10061_ljundahlii
	ORTHOMCL1371	CAETHG_0697	Transcription regulator, AsnC-type
	ORTHOMCL1371	CLJU_c26210	transcriptional regulator
DSM10061_ljundahlii
	ORTHOMCL1372	CAETHG_0696	hypothetical protein
	ORTHOMCL1372	CLJU_c26200	hydrolase
DSM10061_ljundahlii
	ORTHOMCL1373	CAETHG_0686	Threonine aldolase
	ORTHOMCL1373	CLJU_c26170	threonine aldolase
DSM10061_ljundahlii
	ORTHOMCL1374	CAETHG_0685	ABC-type transporter, integral membrane subunit
	ORTHOMCL1374	CLJU_c26160	ABC transporter permease
DSM10061_ljundahlii
	ORTHOMCL1375	CAETHG_0684	ABC-type transporter, integral membrane subunit
	ORTHOMCL1375	CLJU_c26150	ABC transporter permease
DSM10061_ljundahlii
	ORTHOMCL1376	CAETHG_0683	Polyamine-transporting ATPase
	ORTHOMCL1376	CLJU_c26140	ABC transporter ATPase
DSM10061_ljundahlii
	ORTHOMCL1377	CAETHG_0682	hypothetical protein
	ORTHOMCL1377	CLJU_c26130	ABC transporter substrate-binding protein
DSM10061_ljundahlii
	ORTHOMCL1378	CAETHG_0681	Adenine deaminase
	ORTHOMCL1378	CLJU_c26120	adenine deaminase
DSM10061_ljundahlii
	ORTHOMCL1379	CAETHG_0680	S-adenosylhomocysteine deaminase
	ORTHOMCL1379	CLJU_c26110	amidohydrolase
DSM10061_ljundahlii
	ORTHOMCL138	CAETHG_2066	Aspartyl aminopeptidase
	ORTHOMCL138	CLJU_c42410	aspartyl aminopeptidase
DSM10061_ljundahlii
	ORTHOMCL1380	CAETHG_0679	hypothetical protein
	ORTHOMCL1380	CLJU_c26100	hypothetical protein
DSM10061_ljundahlii
	ORTHOMCL1381	CAETHG_0678	diguanylate cyclase
	ORTHOMCL1381	CLJU_c26090	diguanylate cyclase
DSM10061_ljundahlii
	ORTHOMCL1382	CAETHG_0677	regulatory protein DeoR
	ORTHOMCL1382	CLJU_c26080	transcriptional regulator
DSM10061_ljundahlii
	ORTHOMCL1383	CAETHG_0676	PTS system, fructose subfamily, IIA subunit
	ORTHOMCL1383	CLJU_c26070	PTS system fructose/mannose-specific transporter subunit IIA
DSM10061_ljundahlii
	ORTHOMCL1384	CAETHG_0675	PTS system, fructose subfamily, IIC subunit
	ORTHOMCL1384	CLJU_c26060	PTS system transporter subunit IIC
DSM10061_ljundahlii
	ORTHOMCL1385	CAETHG_0674	PTS system, fructose-specific, IIB subunnit
	ORTHOMCL1385	CLJU_c26050	PTS system transporter subunit IIB
DSM10061_ljundahlii
	ORTHOMCL1386	CAETHG_0673	Trans-1,2-dihydrobenzene-1,2-diol dehydrogenase
	ORTHOMCL1386	CLJU_c26040	dehydrogenase
DSM10061_ljundahlii
	ORTHOMCL1387	CAETHG_0672	Ig domain protein group 2 domain protein
	ORTHOMCL1387	CLJU_c26030	hypothetical protein
DSM10061_ljundahlii
	ORTHOMCL1388	CAETHG_0671	molybdenum ABC transporter, periplasmic molybdate-binding protein
	ORTHOMCL1388	CLJU_c26020	molybdenum ABC transporter solute-binding protein
DSM10061_ljundahlii
	ORTHOMCL1389	CAETHG_0670	MotA/TolQ/ExbB proton channel
	ORTHOMCL1389	CLJU_c26010	hypothetical protein
DSM10061_ljundahlii
	ORTHOMCL139	CAETHG_2065	ApbE family lipoprotein
	ORTHOMCL139	CLJU_c42400	membrane-associated lipoprotein
DSM10061_ljundahlii
	ORTHOMCL1390	CAETHG_0669	Protein of unknown function DUF2149
	ORTHOMCL1390	CLJU_c26000	hypothetical protein
DSM10061_ljundahlii
	ORTHOMCL1391	CAETHG_0668	Protein of unknown function DUF2149
	ORTHOMCL1391	CLJU_c25990	hypothetical protein
DSM10061_ljundahlii
	ORTHOMCL1392	CAETHG_0667	pyruvate formate-lyase
	ORTHOMCL1392	CLJU_c25980	pyruvate formate-lyase
DSM10061_ljundahlii
	ORTHOMCL1393	CAETHG_0666	glycyl-radical enzyme activating protein family
	ORTHOMCL1393	CLJU_c25970	pyruvate formate-lyase activating enzyme
DSM10061_ljundahlii
	ORTHOMCL1394	CAETHG_0665	Transaldolase
	ORTHOMCL1394	CLJU_c25960	transaldolase
DSM10061_ljundahlii
	ORTHOMCL1395	CAETHG_0664	Rubrerythrin
	ORTHOMCL1395	CLJU_c25950	rubrerythrin
DSM10061_ljundahlii
	ORTHOMCL1396	CAETHG_0663	Chloramphenicol O-acetyltransferase
	ORTHOMCL1396	CLJU_c25940	chloramphenicol O-acetyltransferase
DSM10061_ljundahlii
	ORTHOMCL1397	CAETHG_0662	pentapeptide repeat protein
	ORTHOMCL1397	CLJU_c25930	hypothetical protein
DSM10061_ljundahlii
	ORTHOMCL1398	CAETHG_0661	Protein of unknown function DUF2164
	ORTHOMCL1398	CLJU_c25920	hypothetical protein
DSM10061_ljundahlii
	ORTHOMCL1399	CAETHG_0660	RNA polymerase sigma factor, sigma-70 family
	ORTHOMCL1399	CLJU_c25910	RNA polymerase sigma-E factor
DSM10061_ljundahlii
	ORTHOMCL14	CAETHG_0605	malic protein NAD-binding protein
	ORTHOMCL14	CAETHG_1055	malic protein NAD-binding protein
	ORTHOMCL14	CLJU_c25360	NADP-dependent malic enzyme
	ORTHOMCL14	CLJU_c30500	NAD-dependent malic enzyme
DSM10061_ljundahlii
	ORTHOMCL140	CAETHG_2064	natural resistance-associated macrophage protein
	ORTHOMCL140	CLJU_c42390	divalent cation transporter
DSM10061_ljundahlii
	ORTHOMCL1400	CAETHG_0659	hypothetical protein
	ORTHOMCL1400	CLJU_c25900	hypothetical protein
DSM10061_ljundahlii
	ORTHOMCL1401	CAETHG_0658	Sulfate-transporting ATPase
	ORTHOMCL1401	CLJU_c25890	ABC transporter ATPase
DSM10061_ljundahlii
	ORTHOMCL1402	CAETHG_0657	hypothetical protein
	ORTHOMCL1402	CLJU_c25880	hypothetical protein
DSM10061_ljundahlii
	ORTHOMCL1403	CAETHG_0656	Helix-turn-helix, AraC domain-containing protein
	ORTHOMCL1403	CLJU_c25870	hypothetical protein
DSM10061_ljundahlii
	ORTHOMCL1404	CAETHG_0655	sugar (Glycoside-Pentoside-Hexuronide) transporter
	ORTHOMCL1404	CLJU_c25860	sugar:sodium symporter
DSM10061_ljundahlii
	ORTHOMCL1405	CAETHG_0654	2-deoxy-D-gluconate 3-dehydrogenase
	ORTHOMCL1405	CLJU_c25850	2-deoxy-D-gluconate 3-dehydrogenase
DSM10061_ljundahlii
	ORTHOMCL1406	CAETHG_0653	L-iditol 2-dehydrogenase
	ORTHOMCL1406	CLJU_c25840	zinc-containing alcohol dehydrogenase
DSM10061_ljundahlii
	ORTHOMCL1407	CAETHG_0652	Transketolase
	ORTHOMCL1407	CLJU_c25830	transketolase
DSM10061_ljundahlii
	ORTHOMCL1408	CAETHG_0651	1-deoxy-D-xylulose-5-phosphate synthase
	ORTHOMCL1408	CLJU_c25820	transketolase subunit B
DSM10061_ljundahlii
	ORTHOMCL1409	CAETHG_0650	Alcohol dehydrogenase GroES domain protein
	ORTHOMCL1409	CLJU_c25810	zinc-containing alcohol dehydrogenase
DSM10061_ljundahlii
	ORTHOMCL141	CAETHG_2063	[FeFe]-hydrogenase H-cluster maturation GTPase HydF
	ORTHOMCL141	CLJU_c42380	small GTP-binding protein domain-containing protein
DSM10061_ljundahlii
	ORTHOMCL1410	CAETHG_0649	sugar (Glycoside-Pentoside-Hexuronide) transporter
	ORTHOMCL1410	CLJU_c25800	sugar:sodium symporter
DSM10061_ljundahlii
	ORTHOMCL1411	CAETHG_0648	6-phosphofructokinase
	ORTHOMCL1411	CLJU_c25790	6-phosphofructokinase
DSM10061_ljundahlii
	ORTHOMCL1412	CAETHG_0647	protein of unknown function DUF214
	ORTHOMCL1412	CLJU_c25780	permease
DSM10061_ljundahlii
	ORTHOMCL1413	CAETHG_0646	Phosphonate-transporting ATPase
	ORTHOMCL1413	CLJU_c25770	ABC transporter ATPase
DSM10061_ljundahlii
	ORTHOMCL1414	CAETHG_0645	ATP-binding region ATPase domain protein
	ORTHOMCL1414	CLJU_c25760	two-component sensor histidine kinase
DSM10061_ljundahlii
	ORTHOMCL1415	CAETHG_0644	transcriptional regulator domain-containing protein
	ORTHOMCL1415	CLJU_c25750	two-component response regulator
DSM10061_ljundahlii
	ORTHOMCL1416	CAETHG_0643	hypothetical protein
	ORTHOMCL1416	CLJU_c25740	hypothetical protein
DSM10061_ljundahlii
	ORTHOMCL1417	CAETHG_0642	CDP-alcohol phosphatidyltransferase
	ORTHOMCL1417	CLJU_c25730	hypothetical protein
DSM10061_ljundahlii
	ORTHOMCL1418	CAETHG_0641	response regulator receiver
	ORTHOMCL1418	CLJU_c25720	two-component response regulator
DSM10061_ljundahlii
	ORTHOMCL1419	CAETHG_0640	Sulfate-transporting ATPase
	ORTHOMCL1419	CLJU_c25710	ABC transporter ATPase
DSM10061_ljundahlii
	ORTHOMCL142	CAETHG_2062	Fumarate hydratase
	ORTHOMCL142	CLJU_c42370	aspartate ammonia-lyase
DSM10061_ljundahlii
	ORTHOMCL1420	CAETHG_0639	hypothetical protein
	ORTHOMCL1420	CLJU_c25700	hypothetical protein
DSM10061_ljundahlii
	ORTHOMCL1421	CAETHG_0638	hypothetical protein
	ORTHOMCL1421	CLJU_c25690	hypothetical protein
DSM10061_ljundahlii
	ORTHOMCL1422	CAETHG_0637	Erythromycin esterase
	ORTHOMCL1422	CLJU_c25680	erythromycin esterase
DSM10061_ljundahlii
	ORTHOMCL1423	CAETHG_0636	ATP-binding region ATPase domain protein
	ORTHOMCL1423	CLJU_c25670	two-component sensor histidine kinase
DSM10061_ljundahlii
	ORTHOMCL1424	CAETHG_0635	LysR substrate-binding protein
	ORTHOMCL1424	CLJU_c25660	LysR family transcriptional regulator
DSM10061_ljundahlii
	ORTHOMCL1425	CAETHG_0634	Carboxymuconolactone decarboxylase
	ORTHOMCL1425	CLJU_c25650	carboxymuconolactone decarboxylase
DSM10061_ljundahlii
	ORTHOMCL1426	CAETHG_0633	regulatory protein MerR
	ORTHOMCL1426	CLJU_c25640	transcriptional regulator
DSM10061_ljundahlii
	ORTHOMCL1427	CAETHG_0631	regulatory protein TetR
	ORTHOMCL1427	CLJU_c25620	transcriptional regulator
DSM10061_ljundahlii
	ORTHOMCL1428	CAETHG_0630	hypothetical protein
	ORTHOMCL1428	CLJU_c25610	hypothetical protein
DSM10061_ljundahlii
	ORTHOMCL1429	CAETHG_0629	Antibiotic biosynthesis monooxygenase
	ORTHOMCL1429	CLJU_c25600	hypothetical protein
DSM10061_ljundahlii
	ORTHOMCL143	CAETHG_2060	Pyridine nucleotide-disulphide oxidoreductase, FAD/NAD(P)-binding domain
	ORTHOMCL143	CLJU_c42360	dehydrogenase
DSM10061_ljundahlii
	ORTHOMCL1430	CAETHG_0628	D-glucuronyl C5-epimerase domain protein
	ORTHOMCL1430	CLJU_c25590	hypothetical protein
DSM10061_ljundahlii
	ORTHOMCL1431	CAETHG_0627	SdpI/YhfL protein family
	ORTHOMCL1431	CLJU_c25580	hypothetical protein
DSM10061_ljundahlii
	ORTHOMCL1432	CAETHG_3176	AgrD family protein
	ORTHOMCL1432	CLJU_c25570	hypothetical protein
DSM10061_ljundahlii
	ORTHOMCL1433	CAETHG_0625	phosphoesterase PA-phosphatase related protein
	ORTHOMCL1433	CLJU_c25550	hypothetical protein
DSM10061_ljundahlii
	ORTHOMCL1434	CAETHG_0623	hypothetical protein
	ORTHOMCL1434	CLJU_c25540	hypothetical protein
DSM10061_ljundahlii
	ORTHOMCL1435	CAETHG_0622	hypothetical protein
	ORTHOMCL1435	CLJU_c25530	hypothetical protein
DSM10061_ljundahlii
	ORTHOMCL1436	CAETHG_0621	protein of unknown function DUF161
	ORTHOMCL1436	CLJU_c25520	hypothetical protein
DSM10061_ljundahlii
	ORTHOMCL1437	CAETHG_0620	regulatory protein MarR
	ORTHOMCL1437	CLJU_c25510	MarR family transcriptional regulator
DSM10061_ljundahlii
	ORTHOMCL1438	CAETHG_0619	Prephenate dehydratase
	ORTHOMCL1438	CLJU_c25500	prephenate dehydratase
DSM10061_ljundahlii
	ORTHOMCL1439	CAETHG_0618	SpoIID/LytB domain protein
	ORTHOMCL1439	CLJU_c25490	SpoIID-like domain-containing protein
DSM10061_ljundahlii
	ORTHOMCL144	CAETHG_2059	Adenylosuccinate synthetase
	ORTHOMCL144	CLJU_c42350	adenylosuccinate synthase
DSM10061_ljundahlii
	ORTHOMCL1440	CAETHG_0617	sulfite reductase, subunit B
	ORTHOMCL1440	CLJU_c25480	anaerobic sulfite reductase subunit B
DSM10061_ljundahlii
	ORTHOMCL1441	CAETHG_0616	sulfite reductase, subunit A
	ORTHOMCL1441	CLJU_c25470	anaerobic sulfite reductase subunit A
DSM10061_ljundahlii
	ORTHOMCL1442	CAETHG_0615	TorD-like chaperone
	ORTHOMCL1442	CLJU_c25460	cytoplasmic chaperone TorD
DSM10061_ljundahlii
	ORTHOMCL1443	CAETHG_0614	4Fe-4S ferredoxin, iron-sulpur binding domain-containing protein
	ORTHOMCL1443	CLJU_c25450	Fe-S-cluster-binding protein
DSM10061_ljundahlii
	ORTHOMCL1444	CAETHG_0613	Nitrate reductase
	ORTHOMCL1444	CLJU_c25440	molybdopterin oxidoreductase molybdopterin-binding subunit
DSM10061_ljundahlii
	ORTHOMCL1445	CAETHG_0612	regulatory protein LysR
	ORTHOMCL1445	CLJU_c25430	transcriptional regulator
DSM10061_ljundahlii
	ORTHOMCL1446	CAETHG_0611	TspO/MBR family protein
	ORTHOMCL1446	CLJU_c25420	tryptophan-rich sensory protein
DSM10061_ljundahlii
	ORTHOMCL1447	CAETHG_0610	TENA/THI-4 domain-containing protein
	ORTHOMCL1447	CLJU_c25410	transcriptional regulator
DSM10061_ljundahlii
	ORTHOMCL1448	CAETHG_0609	Taurine-transporting ATPase
	ORTHOMCL1448	CLJU_c25400	ABC transporter ATPase
DSM10061_ljundahlii
	ORTHOMCL1449	CAETHG_0608	ABC-type transporter, integral membrane subunit
	ORTHOMCL1449	CLJU_c25390	ABC transporter permease
DSM10061_ljundahlii
	ORTHOMCL145	CAETHG_2058	acyl-ACP thioesterase
	ORTHOMCL145	CLJU_c42340	acyl-acyl carrier protein thioesterase
DSM10061_ljundahlii
	ORTHOMCL1450	CAETHG_0607	hypothetical protein
	ORTHOMCL1450	CLJU_c25380	ABC transporter
DSM10061_ljundahlii
	ORTHOMCL1451	CAETHG_0606	2-(5''-triphosphoribosyl)-3'-dephosphocoenzyme-A synthase
	ORTHOMCL1451	CLJU_c25370	triphosphoribosyl-dephospho-CoA synthase
DSM10061_ljundahlii
	ORTHOMCL1452	CAETHG_0604	citrate lyase ligase
	ORTHOMCL1452	CLJU_c25350	citrate (pro-3S)-lyase ligase
DSM10061_ljundahlii
	ORTHOMCL1453	CAETHG_0600	Dicarboxylate carrier MatC domain protein
	ORTHOMCL1453	CLJU_c25310	membrane associated dicarboxylate carrier protein
DSM10061_ljundahlii
	ORTHOMCL1454	CAETHG_0599	Citrate carrier protein
	ORTHOMCL1454	CLJU_c25300	citrate:cation symporter
DSM10061_ljundahlii
	ORTHOMCL1455	CAETHG_0598	holo-ACP synthase CitX
	ORTHOMCL1455	CLJU_c25290	apo-citrate lyase phosphoribosyl-dephospho-CoA transferase
DSM10061_ljundahlii
	ORTHOMCL1456	CAETHG_0597	hypothetical protein
	ORTHOMCL1456	CLJU_c25280	hypothetical protein
DSM10061_ljundahlii
	ORTHOMCL1457	CAETHG_0596	hypothetical protein
	ORTHOMCL1457	CLJU_c25270	hypothetical protein
DSM10061_ljundahlii
	ORTHOMCL1458	CAETHG_0594	RQC domain-containing protein
	ORTHOMCL1458	CLJU_c25260	ATP-dependent DNA helicase
DSM10061_ljundahlii
	ORTHOMCL1459	CAETHG_0593	Methyltransferase type 11
	ORTHOMCL1459	CLJU_c25250	methyltransferase
DSM10061_ljundahlii
	ORTHOMCL146	CAETHG_2057	HI0933 family protein
	ORTHOMCL146	CLJU_c42330	flavoprotein
DSM10061_ljundahlii
	ORTHOMCL1460	CAETHG_0592	Ureidoglycolate lyase
	ORTHOMCL1460	CLJU_c25240	fumarylacetoacetate hydrolase
DSM10061_ljundahlii
	ORTHOMCL1461	CAETHG_0591	Ornithine carbamoyltransferase
	ORTHOMCL1461	CLJU_c25230	ornithine carbamoyltransferase
DSM10061_ljundahlii
	ORTHOMCL1462	CAETHG_0590	Carbamoyl-phosphate synthase small chain
	ORTHOMCL1462	CLJU_c25220	carbamoyl-phosphate synthase small subunit
DSM10061_ljundahlii
	ORTHOMCL1463	CAETHG_0588	NADP-dependent oxidoreductase domain
	ORTHOMCL1463	CLJU_c25200	aldo/keto reductase
DSM10061_ljundahlii
	ORTHOMCL1464	CAETHG_0587	hypothetical protein
	ORTHOMCL1464	CLJU_c25190	hypothetical protein
DSM10061_ljundahlii
	ORTHOMCL1465	CAETHG_0586	Putative amidase domain
	ORTHOMCL1465	CLJU_c25180	hypothetical protein
DSM10061_ljundahlii
	ORTHOMCL1466	CAETHG_0585	peptidase M56 BlaR1
	ORTHOMCL1466	CLJU_c25170	hypothetical protein
DSM10061_ljundahlii
	ORTHOMCL1467	CAETHG_0584	Penicillinase repressor
	ORTHOMCL1467	CLJU_c25160	transcriptional regulator
DSM10061_ljundahlii
	ORTHOMCL1468	CAETHG_0583	FMN-dependent NADH-azoreductase
	ORTHOMCL1468	CLJU_c25150	acyl carrier protein phosphodiesterase
DSM10061_ljundahlii
	ORTHOMCL1469	CAETHG_0582	hypothetical protein
	ORTHOMCL1469	CLJU_c25140	hypothetical protein
DSM10061_ljundahlii
	ORTHOMCL147	CAETHG_2056	CoA-binding domain protein
	ORTHOMCL147	CLJU_c42320	hypothetical protein
DSM10061_ljundahlii
	ORTHOMCL1470	CAETHG_0581	regulatory protein GntR HTH
	ORTHOMCL1470	CLJU_c25130	transcriptional regulator
DSM10061_ljundahlii
	ORTHOMCL1471	CAETHG_0580	ABC transporter related protein
	ORTHOMCL1471	CLJU_c25120	ABC transporter ATPase
DSM10061_ljundahlii
	ORTHOMCL1472	CAETHG_0579	hypothetical protein
	ORTHOMCL1472	CLJU_c25110	hypothetical protein
DSM10061_ljundahlii
	ORTHOMCL1473	CAETHG_0578	response regulator receiver
	ORTHOMCL1473	CLJU_c25100	two-component response regulator
DSM10061_ljundahlii
	ORTHOMCL1474	CAETHG_0577	ATP-binding region ATPase domain protein
	ORTHOMCL1474	CLJU_c25090	sensory transduction histidine kinase
DSM10061_ljundahlii
	ORTHOMCL1475	CAETHG_0576	sulfatase
	ORTHOMCL1475	CLJU_c25080	sulfatase
DSM10061_ljundahlii
	ORTHOMCL1476	CAETHG_0575	hypothetical protein
	ORTHOMCL1476	CLJU_c25070	hypothetical protein
DSM10061_ljundahlii
	ORTHOMCL1477	CAETHG_0574	molybdenum cofactor synthesis domain protein
	ORTHOMCL1477	CLJU_c25060	molybdenum cofactor biosynthesis protein B
DSM10061_ljundahlii
	ORTHOMCL1478	CAETHG_0573	Molybdenum cofactor biosynthesis C, bacterial-type
	ORTHOMCL1478	CLJU_c25050	molybdenum cofactor biosynthesis protein C
DSM10061_ljundahlii
	ORTHOMCL1479	CAETHG_0572	MOSC domain containing protein
	ORTHOMCL1479	CLJU_c25040	molybdenum cofactor sulfurase-like protein
DSM10061_ljundahlii
	ORTHOMCL148	CAETHG_2055	Putative pyruvate, phosphate dikinase regulatory protein
	ORTHOMCL148	CLJU_c42310	ATP/GTP-binding protein
DSM10061_ljundahlii
	ORTHOMCL1480	CAETHG_0571	protein of unknown function UPF0118
	ORTHOMCL1480	CLJU_c25030	permease
DSM10061_ljundahlii
	ORTHOMCL1481	CAETHG_0570	hypothetical protein
	ORTHOMCL1481	CLJU_c25020	hypothetical protein
DSM10061_ljundahlii
	ORTHOMCL1482	CAETHG_0569	ABC-type transporter, periplasmic subunit family 3
	ORTHOMCL1482	CLJU_c25010	extracellular amino acid-binding protein
DSM10061_ljundahlii
	ORTHOMCL1483	CAETHG_0568	PucR C-terminal helix-turn-helix domain
	ORTHOMCL1483	CLJU_c25000	hypothetical protein
DSM10061_ljundahlii
	ORTHOMCL1484	CAETHG_0566	Uroporphyrinogen decarboxylase (URO-D)
	ORTHOMCL1484	CLJU_c24990	uroporphyrinogen-III decarboxylase-like protein
DSM10061_ljundahlii
	ORTHOMCL1485	CAETHG_0565	major facilitator superfamily MFS_1
	ORTHOMCL1485	CLJU_c24980	transporter protein
DSM10061_ljundahlii
	ORTHOMCL1486	CAETHG_0564	Uroporphyrinogen decarboxylase (URO-D)
	ORTHOMCL1486	CLJU_c24970	uroporphyrinogen-III decarboxylase-like protein
DSM10061_ljundahlii
	ORTHOMCL1487	CAETHG_0563	degV family protein
	ORTHOMCL1487	CLJU_c24960	hypothetical protein
DSM10061_ljundahlii
	ORTHOMCL1488	CAETHG_0562	transcriptional regulator PadR family protein
	ORTHOMCL1488	CLJU_c24950	transcriptional regulator
DSM10061_ljundahlii
	ORTHOMCL1489	CAETHG_0561	integral membrane protein, YjbE family
	ORTHOMCL1489	CLJU_c24940	hypothetical protein
DSM10061_ljundahlii
	ORTHOMCL149	CAETHG_2054	IstB domain protein ATP-binding protein
	ORTHOMCL149	CLJU_c42230	DNA replication protein DnaC
DSM10061_ljundahlii
	ORTHOMCL1490	CAETHG_0560	KWG Leptospira repeat protein
	ORTHOMCL1490	CLJU_c24930	hypothetical protein
DSM10061_ljundahlii
	ORTHOMCL1491	CAETHG_0559	HAD-superfamily hydrolase, subfamily IIB
	ORTHOMCL1491	CLJU_c24920	hydrolase
DSM10061_ljundahlii
	ORTHOMCL1492	CAETHG_0558	protein of unknown function DUF156
	ORTHOMCL1492	CLJU_c24910	hypothetical protein
DSM10061_ljundahlii
	ORTHOMCL1493	CAETHG_0557	heavy metal translocating P-type ATPase
	ORTHOMCL1493	CLJU_c24900	copper-transporting ATPase
DSM10061_ljundahlii
	ORTHOMCL1494	CAETHG_0556	Heavy metal transport/detoxification protein
	ORTHOMCL1494	CLJU_c24890	heavy-metal-binding protein
DSM10061_ljundahlii
	ORTHOMCL1495	CAETHG_0553	Alcohol dehydrogenase zinc-binding domain protein
	ORTHOMCL1495	CLJU_c24860	zinc-containing alcohol dehydrogenase
DSM10061_ljundahlii
	ORTHOMCL1496	CAETHG_0551	transcriptional regulator PadR family protein
	ORTHOMCL1496	CLJU_c24840	PadR family transcriptional regulator
DSM10061_ljundahlii
	ORTHOMCL1497	CAETHG_0550	hypothetical protein
	ORTHOMCL1497	CLJU_c24830	hypothetical protein
DSM10061_ljundahlii
	ORTHOMCL1498	CAETHG_0548	hypothetical protein
	ORTHOMCL1498	CLJU_c24820	hypothetical protein
DSM10061_ljundahlii
	ORTHOMCL1499	CAETHG_0546	hypothetical protein
	ORTHOMCL1499	CLJU_c24810	hypothetical protein
DSM10061_ljundahlii
	ORTHOMCL15	CAETHG_0601	citrate lyase, alpha subunit
	ORTHOMCL15	CAETHG_1052	citrate lyase, alpha subunit
	ORTHOMCL15	CLJU_c25320	citrate lyase subunit alpha
	ORTHOMCL15	CLJU_c30470	citrate lyase subunit alpha
DSM10061_ljundahlii
	ORTHOMCL150	CAETHG_2053	primosome, DnaD subunit
	ORTHOMCL150	CLJU_c42220	DNA replication protein DnaD
DSM10061_ljundahlii
	ORTHOMCL1500	CAETHG_0545	helix-turn-helix domain protein
	ORTHOMCL1500	CLJU_c24800	transcriptional regulator
DSM10061_ljundahlii
	ORTHOMCL1501	CAETHG_0544	major facilitator superfamily MFS_1
	ORTHOMCL1501	CLJU_c24790	cyanate permease
DSM10061_ljundahlii
	ORTHOMCL1502	CAETHG_0543	NADPH-dependent FMN reductase
	ORTHOMCL1502	CLJU_c24780	flavodoxin
DSM10061_ljundahlii
	ORTHOMCL1503	CAETHG_0542	chemotaxis sensory transducer
	ORTHOMCL1503	CLJU_c24770	methyl-accepting chemotaxis protein
DSM10061_ljundahlii
	ORTHOMCL1504	CAETHG_0541	small acid-soluble spore protein alpha/beta type
	ORTHOMCL1504	CLJU_c24760	small acid-soluble spore protein
DSM10061_ljundahlii
	ORTHOMCL1505	CAETHG_0540	cell wall binding repeat 2-containing protein
	ORTHOMCL1505	CLJU_c24750	cell wall-binding protein
DSM10061_ljundahlii
	ORTHOMCL1506	CAETHG_0539	ATP-dependent Clp protease adapter protein clpS
	ORTHOMCL1506	CLJU_c24740	ATP-dependent protease adaptor protein ClpS
DSM10061_ljundahlii
	ORTHOMCL1507	CAETHG_0538	ATP-dependent Clp protease, ATP-binding subunit clpA
	ORTHOMCL1507	CLJU_c24730	ATP-dependent Clp protease ATP-binding subunit ClpA
DSM10061_ljundahlii
	ORTHOMCL1508	CAETHG_0537	YibE/F family protein
	ORTHOMCL1508	CLJU_c24720	hypothetical protein
DSM10061_ljundahlii
	ORTHOMCL1509	CAETHG_0536	hypothetical protein
	ORTHOMCL1509	CLJU_c24710	hypothetical protein
DSM10061_ljundahlii
	ORTHOMCL151	CAETHG_2052	2-nitropropane dioxygenase NPD
	ORTHOMCL151	CLJU_c42210	hypothetical protein
DSM10061_ljundahlii
	ORTHOMCL1510	CAETHG_0534	cation diffusion facilitator family transporter
	ORTHOMCL1510	CLJU_c24690	cation efflux pump
DSM10061_ljundahlii
	ORTHOMCL1511	CAETHG_0533	protein of unknown function DUF6 transmembrane
	ORTHOMCL1511	CLJU_c24680	hypothetical protein
DSM10061_ljundahlii
	ORTHOMCL1512	CAETHG_0532	LytTr DNA-binding region
	ORTHOMCL1512	CLJU_c24670	bifunctional ABC transporter protein/LytT family transcriptional regulator
DSM10061_ljundahlii
	ORTHOMCL1513	CAETHG_0531	Polyamine-transporting ATPase
	ORTHOMCL1513	CLJU_c24660	ABC transporter ATPase
DSM10061_ljundahlii
	ORTHOMCL1514	CAETHG_0530	hypothetical protein
	ORTHOMCL1514	CLJU_c24650	ABC transporter permease
DSM10061_ljundahlii
	ORTHOMCL1515	CAETHG_0529	small GTP-binding protein
	ORTHOMCL1515	CLJU_c24640	elongation factor with tetracycline resistance domain
DSM10061_ljundahlii
	ORTHOMCL1516	CAETHG_0527	NUDIX hydrolase
	ORTHOMCL1516	CLJU_c24630	NUDIX family hydrolase
DSM10061_ljundahlii
	ORTHOMCL1517	CAETHG_0526	protein of unknown function UPF0157
	ORTHOMCL1517	CLJU_c24620	hypothetical protein
DSM10061_ljundahlii
	ORTHOMCL1518	CAETHG_0525	NUDIX hydrolase
	ORTHOMCL1518	CLJU_c24610	NUDIX family hydrolase
DSM10061_ljundahlii
	ORTHOMCL1519	CAETHG_0523	hypothetical protein
	ORTHOMCL1519	CLJU_c24600	methyltransferase
DSM10061_ljundahlii
	ORTHOMCL152	CAETHG_2051	regulatory protein MarR
	ORTHOMCL152	CLJU_c42200	MarR family transcriptional regulator
DSM10061_ljundahlii
	ORTHOMCL1520	CAETHG_0522	DNA polymerase beta domain protein region
	ORTHOMCL1520	CLJU_c24590	hypothetical protein
DSM10061_ljundahlii
	ORTHOMCL1521	CAETHG_0521	protein of unknown function DUF4111
	ORTHOMCL1521	CLJU_c24580	hypothetical protein
DSM10061_ljundahlii
	ORTHOMCL1522	CAETHG_0520	Galactoside O-acetyltransferase
	ORTHOMCL1522	CLJU_c24570	acetyltransferase
DSM10061_ljundahlii
	ORTHOMCL1523	CAETHG_0518	protein of unknown function DUF894 DitE
	ORTHOMCL1523	CLJU_c24560	major facility transporter
DSM10061_ljundahlii
	ORTHOMCL1524	CAETHG_0517	hypothetical protein
	ORTHOMCL1524	CLJU_c24550	major facility transporter
DSM10061_ljundahlii
	ORTHOMCL1525	CAETHG_0515	Methyltransferase type 11
	ORTHOMCL1525	CLJU_c24540	methylase
DSM10061_ljundahlii
	ORTHOMCL1526	CAETHG_0513	RNA polymerase sigma-I factor
	ORTHOMCL1526	CLJU_c24530	hypothetical protein
DSM10061_ljundahlii
	ORTHOMCL1527	CAETHG_0512	Anti-sigma factor RsgI, N-terminal
	ORTHOMCL1527	CLJU_c24520	hypothetical protein
DSM10061_ljundahlii
	ORTHOMCL1528	CAETHG_0511	FMN-binding domain protein
	ORTHOMCL1528	CLJU_c24510	polyferredoxin-like protein
DSM10061_ljundahlii
	ORTHOMCL1529	CAETHG_0510	Protein of unknown function DUF2207, membrane
	ORTHOMCL1529	CLJU_c24500	hypothetical protein
DSM10061_ljundahlii
	ORTHOMCL153	CAETHG_2050	3-oxoacyl-[acyl-carrier-protein] synthase 3
	ORTHOMCL153	CLJU_c42190	3-oxoacyl-(acyl-carrier-protein) synthase III
DSM10061_ljundahlii
	ORTHOMCL1530	CAETHG_0509	Dihydrofolate reductase
	ORTHOMCL1530	CLJU_c24490	dihydrofolate reductase
DSM10061_ljundahlii
	ORTHOMCL1531	CAETHG_0508	protein of unknown function DUF1284
	ORTHOMCL1531	CLJU_c24480	hypothetical protein
DSM10061_ljundahlii
	ORTHOMCL1532	CAETHG_0507	BioY protein
	ORTHOMCL1532	CLJU_c24470	biotin biosynthesis protein
DSM10061_ljundahlii
	ORTHOMCL1533	CAETHG_0506	Serpin domain
	ORTHOMCL1533	CLJU_c24460	protease inhibitor
DSM10061_ljundahlii
	ORTHOMCL1534	CAETHG_0505	N-formylglutamate amidohydrolase
	ORTHOMCL1534	CLJU_c24450	N-formylglutamate amidohydrolase
DSM10061_ljundahlii
	ORTHOMCL1535	CAETHG_0504	chemotaxis sensory transducer
	ORTHOMCL1535	CLJU_c24440	methyl-accepting chemotaxis sensory transducer
DSM10061_ljundahlii
	ORTHOMCL1536	CAETHG_0503	Quinolinate synthase A
	ORTHOMCL1536	CLJU_c24430	quinolinate synthetase A
DSM10061_ljundahlii
	ORTHOMCL1537	CAETHG_0502	L-aspartate oxidase
	ORTHOMCL1537	CLJU_c24420	L-aspartate oxidase
DSM10061_ljundahlii
	ORTHOMCL1538	CAETHG_0501	nicotinate-nucleotide pyrophosphorylase
	ORTHOMCL1538	CLJU_c24410	nicotinate-nucleotide pyrophosphorylase
DSM10061_ljundahlii
	ORTHOMCL1539	CAETHG_0500	hypothetical protein
	ORTHOMCL1539	CLJU_c24400	hypothetical protein
DSM10061_ljundahlii
	ORTHOMCL154	CAETHG_2049	enoyl-(acyl-carrier-protein) reductase II
	ORTHOMCL154	CLJU_c42180	enoyl-[acyl-carrier protein] reductase
DSM10061_ljundahlii
	ORTHOMCL1540	CAETHG_0499	Methyltransferase type 11
	ORTHOMCL1540	CLJU_c24390	methyltransferase
DSM10061_ljundahlii
	ORTHOMCL1541	CAETHG_0498	Cys/Met metabolism pyridoxal-phosphate-dependent protein
	ORTHOMCL1541	CLJU_c24380	cystathione gamma-synthase
DSM10061_ljundahlii
	ORTHOMCL1542	CAETHG_0497	cysteine synthase
	ORTHOMCL1542	CLJU_c24370	cysteine synthase
DSM10061_ljundahlii
	ORTHOMCL1543	CAETHG_0496	amino acid permease-associated region
	ORTHOMCL1543	CLJU_c24360	lysine-specific permease
DSM10061_ljundahlii
	ORTHOMCL1544	CAETHG_0495	hypothetical protein
	ORTHOMCL1544	CLJU_c24350	hypothetical protein
DSM10061_ljundahlii
	ORTHOMCL1545	CAETHG_0493	chemotaxis sensory transducer
	ORTHOMCL1545	CLJU_c24340	methyl-accepting transducer
DSM10061_ljundahlii
	ORTHOMCL1546	CAETHG_0492	Homoserine O-succinyltransferase
	ORTHOMCL1546	CLJU_c24330	homoserine O-succinyltransferase
DSM10061_ljundahlii
	ORTHOMCL1547	CAETHG_0491	hypothetical protein
	ORTHOMCL1547	CLJU_c24320	aminoacid transporter
DSM10061_ljundahlii
	ORTHOMCL1548	CAETHG_0490	band 7 protein
	ORTHOMCL1548	CLJU_c24310	hypothetical protein
DSM10061_ljundahlii
	ORTHOMCL1549	CAETHG_0488	hypothetical protein
	ORTHOMCL1549	CLJU_c24300	hypothetical protein
DSM10061_ljundahlii
	ORTHOMCL155	CAETHG_2048	[Acyl-carrier-protein] S-malonyltransferase
	ORTHOMCL155	CLJU_c42170	malonyl-CoA-acyl carrier protein transacylase
DSM10061_ljundahlii
	ORTHOMCL1550	CAETHG_0487	pyridoxamine 5-phosphate oxidase-related FMN-binding protein
	ORTHOMCL1550	CLJU_c24290	hypothetical protein
DSM10061_ljundahlii
	ORTHOMCL1551	CAETHG_0486	helix-turn-helix HxlR type
	ORTHOMCL1551	CLJU_c24280	transcriptional regulatory protein
DSM10061_ljundahlii
	ORTHOMCL1552	CAETHG_0485	Calcineurin-like phosphoesterase superfamily domain
	ORTHOMCL1552	CLJU_c24270	membrane-bound phosphohydrolase
DSM10061_ljundahlii
	ORTHOMCL1553	CAETHG_0484	cyclase family protein
	ORTHOMCL1553	CLJU_c24260	cyclase
DSM10061_ljundahlii
	ORTHOMCL1554	CAETHG_0483	hypothetical protein
	ORTHOMCL1554	CLJU_c24250	aminoacid permease
DSM10061_ljundahlii
	ORTHOMCL1555	CAETHG_0482	NADPH dehydrogenase
	ORTHOMCL1555	CLJU_c24240	NADH oxidase
DSM10061_ljundahlii
	ORTHOMCL1556	CAETHG_0481	Dicarboxylate carrier MatC domain protein
	ORTHOMCL1556	CLJU_c24230	hypothetical protein
DSM10061_ljundahlii
	ORTHOMCL1557	CAETHG_0480	sugar-binding domain-containing protein
	ORTHOMCL1557	CLJU_c24220	transcriptional regulator
DSM10061_ljundahlii
	ORTHOMCL1558	CAETHG_0479	hypothetical protein
	ORTHOMCL1558	CLJU_c24210	hypothetical protein
DSM10061_ljundahlii
	ORTHOMCL1559	CAETHG_0478	3-isopropylmalate dehydratase
	ORTHOMCL1559	CLJU_c24200	aconitate hydratase/aconitase
DSM10061_ljundahlii
	ORTHOMCL156	CAETHG_2046	3-oxoacyl-(acyl-carrier-protein) reductase
	ORTHOMCL156	CLJU_c42160	3-oxoacyl-ACP reductase
DSM10061_ljundahlii
	ORTHOMCL1560	CAETHG_0477	Glutamate synthase (NADPH)
	ORTHOMCL1560	CLJU_c24190	NADPH-dependent glutamate synthase subunit beta
DSM10061_ljundahlii
	ORTHOMCL1561	CAETHG_0476	Aminomethyltransferase
	ORTHOMCL1561	CLJU_c24180	aminomethyltransferase
DSM10061_ljundahlii
	ORTHOMCL1562	CAETHG_0475	Glycine cleavage system H protein
	ORTHOMCL1562	CLJU_c24170	glycine cleavage system H protein
DSM10061_ljundahlii
	ORTHOMCL1563	CAETHG_0474	glycine dehydrogenase [decarboxylating] subunit 1
	ORTHOMCL1563	CLJU_c24160	glycine dehydrogenase subunit 1
DSM10061_ljundahlii
	ORTHOMCL1564	CAETHG_0473	glycine dehydrogenase [decarboxylating] subunit 2
	ORTHOMCL1564	CLJU_c24150	glycine dehydrogenase subunit 2
DSM10061_ljundahlii
	ORTHOMCL1565	CAETHG_0469	hypothetical protein
	ORTHOMCL1565	CLJU_c24030	hypothetical protein
DSM10061_ljundahlii
	ORTHOMCL1566	CAETHG_0467	AMP-dependent synthetase and ligase
	ORTHOMCL1566	CLJU_c24010	AMP-binding protein
DSM10061_ljundahlii
	ORTHOMCL1567	CAETHG_0466	XshC-Cox1-family protein
	ORTHOMCL1567	CLJU_c24000	molybdenum dehydrogenase accessory protein
DSM10061_ljundahlii
	ORTHOMCL1568	CAETHG_0465	MobA-like NTP transferase domain
	ORTHOMCL1568	CLJU_c23990	metal dependent phosphohydrolase
DSM10061_ljundahlii
	ORTHOMCL1569	CAETHG_0464	alpha-ribazole phosphatase
	ORTHOMCL1569	CLJU_c23980	fructose-2,6-bisphosphatase
DSM10061_ljundahlii
	ORTHOMCL157	CAETHG_2045	3-oxoacyl-[acyl-carrier-protein] synthase 2
	ORTHOMCL157	CLJU_c42150	3-oxoacyl-ACP synthase
DSM10061_ljundahlii
	ORTHOMCL1570	CAETHG_0462	guanine deaminase
	ORTHOMCL1570	CLJU_c23960	guanine deaminase
DSM10061_ljundahlii
	ORTHOMCL1571	CAETHG_0461	Xanthine/uracil/vitamin C permease
	ORTHOMCL1571	CLJU_c23950	permease
DSM10061_ljundahlii
	ORTHOMCL1572	CAETHG_0460	Adenine deaminase
	ORTHOMCL1572	CLJU_c23940	adenine deaminase
DSM10061_ljundahlii
	ORTHOMCL1573	CAETHG_0459	regulatory protein TetR
	ORTHOMCL1573	CLJU_c23930	transcriptional regulator
DSM10061_ljundahlii
	ORTHOMCL1574	CAETHG_0458	MobA-like NTP transferase domain
	ORTHOMCL1574	CLJU_c23920	molybdopterin-guanine dinucleotide biosynthesis protein
DSM10061_ljundahlii
	ORTHOMCL1575	CAETHG_0457	selenium-dependent molybdenum hydroxylase 1
	ORTHOMCL1575	CLJU_c23910	xanthine dehydrogenase molybdopterin-binding subunit B
DSM10061_ljundahlii
	ORTHOMCL1576	CAETHG_0456	Xanthine dehydrogenase
	ORTHOMCL1576	CLJU_c23900	xanthine dehydrogenase, molybdopterin-binding subunit B
DSM10061_ljundahlii
	ORTHOMCL1577	CAETHG_0455	Carbon-monoxide dehydrogenase (acceptor)
	ORTHOMCL1577	CLJU_c23890	xanthine dehydrogenase, iron-sulfur cluster and FAD-binding subunit A
DSM10061_ljundahlii
	ORTHOMCL1578	CAETHG_0454	molybdopterin dehydrogenase FAD-binding protein
	ORTHOMCL1578	CLJU_c23880	xanthine dehydrogenase subunit
DSM10061_ljundahlii
	ORTHOMCL1579	CAETHG_0452	N-acyl-D-glutamate deacylase
	ORTHOMCL1579	CLJU_c23870	N-acyl-D-amino-acid deacylase
DSM10061_ljundahlii
	ORTHOMCL158	CAETHG_2044	acetyl-CoA carboxylase, biotin carboxyl carrier protein
	ORTHOMCL158	CLJU_c42140	biotin carboxyl carrier protein
DSM10061_ljundahlii
	ORTHOMCL1580	CAETHG_0451	diaminopropionate ammonia-lyase
	ORTHOMCL1580	CLJU_c23860	diaminopropionate ammonia-lyase
DSM10061_ljundahlii
	ORTHOMCL1581	CAETHG_0450	xanthine permease
	ORTHOMCL1581	CLJU_c23850	xanthine/uracil permease
DSM10061_ljundahlii
	ORTHOMCL1582	CAETHG_0449	carbamoyltransferase YgeW
	ORTHOMCL1582	CLJU_c23840	ornithine/aspartate carbamoyltransferase
DSM10061_ljundahlii
	ORTHOMCL1583	CAETHG_0448	selenate reductase YgfK
	ORTHOMCL1583	CLJU_c23830	oxidoreductase Fe-S subunit
DSM10061_ljundahlii
	ORTHOMCL1584	CAETHG_0447	selenium metabolism protein SsnA
	ORTHOMCL1584	CLJU_c23820	amidohydrolase
DSM10061_ljundahlii
	ORTHOMCL1585	CAETHG_0446	putative selenium metabolism hydrolase
	ORTHOMCL1585	CLJU_c23810	deacetylase
DSM10061_ljundahlii
	ORTHOMCL1586	CAETHG_0445	carbamate kinase
	ORTHOMCL1586	CLJU_c23800	carbamate kinase
DSM10061_ljundahlii
	ORTHOMCL1587	CAETHG_0444	dihydropyrimidinase
	ORTHOMCL1587	CLJU_c23790	D-hydantoinase
DSM10061_ljundahlii
	ORTHOMCL1588	CAETHG_0443	cyclic nucleotide-binding protein
	ORTHOMCL1588	CLJU_c23780	crp family transcriptional regulator
DSM10061_ljundahlii
	ORTHOMCL1589	CAETHG_0442	sulfite reductase, subunit A
	ORTHOMCL1589	CLJU_c23770	anaerobic sulfite reductase subunit A
DSM10061_ljundahlii
	ORTHOMCL159	CAETHG_2043	(3R)-hydroxymyristoyl-[acyl-carrier-protein] dehydratase
	ORTHOMCL159	CLJU_c42130	(3R)-hydroxymyristoyl-ACP dehydratase
DSM10061_ljundahlii
	ORTHOMCL1590	CAETHG_0441	sulfite reductase, subunit B
	ORTHOMCL1590	CLJU_c23760	anaerobic sulfite reductase subunit B
DSM10061_ljundahlii
	ORTHOMCL1591	CAETHG_0440	sulfite reductase, subunit C
	ORTHOMCL1591	CLJU_c23750	anaerobic sulfite reductase subunit C
DSM10061_ljundahlii
	ORTHOMCL1592	CAETHG_0438	major facilitator superfamily MFS_1
	ORTHOMCL1592	CLJU_c23740	permease
DSM10061_ljundahlii
	ORTHOMCL1593	CAETHG_0437	Nitrate reductase
	ORTHOMCL1593	CLJU_c23730	nitrate reductase catalytic subunit
DSM10061_ljundahlii
	ORTHOMCL1594	CAETHG_0436	4Fe-4S ferredoxin, iron-sulpur binding domain-containing protein
	ORTHOMCL1594	CLJU_c23720	nitrate reductase electron transfer subunit
DSM10061_ljundahlii
	ORTHOMCL1595	CAETHG_0435	Ferredoxin--NAD(+) reductase
	ORTHOMCL1595	CLJU_c23710	nitrate reductase NADH oxidase subunit
DSM10061_ljundahlii
	ORTHOMCL1596	CAETHG_0434	pyridoxamine 5-phosphate oxidase-related FMN-binding protein
	ORTHOMCL1596	CLJU_c23700	hypothetical protein
DSM10061_ljundahlii
	ORTHOMCL1597	CAETHG_0433	purine catabolism PurC domain protein
	ORTHOMCL1597	CLJU_c23690	purine catabolism PurC-like protein
DSM10061_ljundahlii
	ORTHOMCL1598	CAETHG_0432	Protein of unknown function DUF2877
	ORTHOMCL1598	CLJU_c23680	hypothetical protein
DSM10061_ljundahlii
	ORTHOMCL1599	CAETHG_0431	ATP-citrate lyase/succinyl-CoA ligase
	ORTHOMCL1599	CLJU_c23670	FdrA
DSM10061_ljundahlii
	ORTHOMCL16	CAETHG_0552	PAS sensor protein
	ORTHOMCL16	CAETHG_0554	PAS sensor protein
	ORTHOMCL16	CLJU_c24850	signal-transduction and transcriptional-control protein
	ORTHOMCL16	CLJU_c24870	signal-transduction and transcriptional-control protein
DSM10061_ljundahlii
	ORTHOMCL160	CAETHG_2042	acetyl-CoA carboxylase, biotin carboxylase
	ORTHOMCL160	CLJU_c42120	biotin carboxylase
DSM10061_ljundahlii
	ORTHOMCL1600	CAETHG_0430	protein of unknown function DUF1116
	ORTHOMCL1600	CLJU_c23660	hypothetical protein
DSM10061_ljundahlii
	ORTHOMCL1601	CAETHG_0429	cyclase family protein
	ORTHOMCL1601	CLJU_c23650	cyclase
DSM10061_ljundahlii
	ORTHOMCL1602	CAETHG_0428	hypothetical protein
	ORTHOMCL1602	CLJU_c23640	hypothetical protein
DSM10061_ljundahlii
	ORTHOMCL1603	CAETHG_0427	Propanoyl-CoA C-acyltransferase
	ORTHOMCL1603	CLJU_c23630	acetyl-CoA acetyltransferase
DSM10061_ljundahlii
	ORTHOMCL1604	CAETHG_0426	protein of unknown function DUF35
	ORTHOMCL1604	CLJU_c23620	nucleic acid-binding protein
DSM10061_ljundahlii
	ORTHOMCL1605	CAETHG_0425	Carbon-monoxide dehydrogenase (acceptor)
	ORTHOMCL1605	CLJU_c23610	aerobic-type CO dehydrogenase middle subunit
DSM10061_ljundahlii
[truncated: 8,764 more rows]

## Sheet: Overview
Strain	Gene_ID	Description	Ortho_Cluster
ljundahlii	CLJU_c20130	sigma-54- interacting transcriptional regulator	ORTHOMCL0
ljundahlii	CLJU_c20240	sigma-54- interacting transcriptional regulator	ORTHOMCL0
ljundahlii	CLJU_c23970	sigma-54-interacting transcriptional regulator	ORTHOMCL0
ljundahlii	CLJU_c24060	sigma-54-interacting transcriptional regulator	ORTHOMCL0
ljundahlii	CLJU_c24140	sigma-54-interacting transcriptional regulator	ORTHOMCL0
DSM10061	CAETHG_0094	PAS sensor protein	ORTHOMCL0
DSM10061	CAETHG_0105	sigma-54 factor interaction domain-containing protein	ORTHOMCL0
DSM10061	CAETHG_0463	PAS sensor protein	ORTHOMCL0
DSM10061	CAETHG_0472	PAS sensor protein	ORTHOMCL0
ljundahlii	CLJU_c04840	cell wall-binding protein	ORTHOMCL1
ljundahlii	CLJU_c04990	surface-layer protein	ORTHOMCL1
ljundahlii	CLJU_c29730	surface-layer protein	ORTHOMCL1
DSM10061	CAETHG_0972	cell wall binding repeat 2-containing protein	ORTHOMCL1
DSM10061	CAETHG_2557	cell wall binding repeat 2-containing protein	ORTHOMCL1
DSM10061	CAETHG_2558	cell wall binding repeat 2-containing protein	ORTHOMCL1
DSM10061	CAETHG_2576	cell wall binding repeat 2-containing protein	ORTHOMCL1
ljundahlii	CLJU_c12070	dipeptide ABC transporter ATPase	ORTHOMCL2
ljundahlii	CLJU_c12080	dipeptide ABC transporter ATPase	ORTHOMCL2
ljundahlii	CLJU_c22560	peptide ABC transporter ATPase	ORTHOMCL2
ljundahlii	CLJU_c22570	peptide ABC transporter ATPase	ORTHOMCL2
ljundahlii	CLJU_c22630	peptide ABC transporter ATPase	ORTHOMCL2
ljundahlii	CLJU_c22640	peptide ABC transporter ATPase	ORTHOMCL2
ljundahlii	CLJU_c05910	FAD/FMN-containing dehydrogenase	ORTHOMCL3
ljundahlii	CLJU_c20350	FAD/FMN-containing dehydrogenase	ORTHOMCL3
ljundahlii	CLJU_c23190	FAD/FMN-containing dehydrogenase	ORTHOMCL3
DSM10061	CAETHG_0117	D-lactate dehydrogenase (cytochrome)	ORTHOMCL3
DSM10061	CAETHG_0382	D-lactate dehydrogenase (cytochrome)	ORTHOMCL3
DSM10061	CAETHG_2688	D-lactate dehydrogenase (cytochrome)	ORTHOMCL3
ljundahlii	CLJU_c01660	transposase	ORTHOMCL4
ljundahlii	CLJU_c17510	transposase	ORTHOMCL4
ljundahlii	CLJU_c31040	transposase	ORTHOMCL4
ljundahlii	CLJU_c37070	transposase	ORTHOMCL4
ljundahlii	CLJU_c38530	transposase	ORTHOMCL4
DSM10061	CAETHG_2386	transposase IS111A/IS1328/IS1533	ORTHOMCL4
ljundahlii	CLJU_c30310	cell wall-binding protein	ORTHOMCL5
ljundahlii	CLJU_c30320	hypothetical protein	ORTHOMCL5
ljundahlii	CLJU_c35160	cell wall-binding protein	ORTHOMCL5
DSM10061	CAETHG_1038	cell wall binding repeat 2-containing protein	ORTHOMCL5
DSM10061	CAETHG_1424	cell wall binding repeat 2-containing protein	ORTHOMCL5
ljundahlii	CLJU_c01650	antibiotic resistance protein	ORTHOMCL6
ljundahlii	CLJU_c17520	antibiotic resistance protein	ORTHOMCL6
ljundahlii	CLJU_c31030	antibiotic resistance protein	ORTHOMCL6
ljundahlii	CLJU_c37060	antibiotic resistance protein	ORTHOMCL6
ljundahlii	CLJU_c38520	antibiotic resistance protein	ORTHOMCL6
ljundahlii	CLJU_c01640	radical SAM domain-containing protein	ORTHOMCL7
ljundahlii	CLJU_c17530	radical SAM domain-containing protein	ORTHOMCL7
ljundahlii	CLJU_c31020	radical SAM domain-containing protein	ORTHOMCL7
ljundahlii	CLJU_c37050	radical SAM domain-containing protein	ORTHOMCL7
ljundahlii	CLJU_c38510	radical SAM domain-containing protein	ORTHOMCL7
ljundahlii	CLJU_c01630	B3/4 domain-containing protein	ORTHOMCL8
ljundahlii	CLJU_c17540	B3/4 domain-containing protein	ORTHOMCL8
ljundahlii	CLJU_c31010	B3/4 domain-containing protein	ORTHOMCL8
ljundahlii	CLJU_c37040	B3/4 domain-containing protein	ORTHOMCL8
ljundahlii	CLJU_c38500	B3/4 domain-containing protein	ORTHOMCL8
ljundahlii	CLJU_c01620	small multidrug resistance protein	ORTHOMCL9
ljundahlii	CLJU_c17550	small multidrug resistance protein	ORTHOMCL9
ljundahlii	CLJU_c31000	small multidrug resistance protein	ORTHOMCL9
ljundahlii	CLJU_c37030	small multidrug resistance protein	ORTHOMCL9
ljundahlii	CLJU_c38490	small multidrug resistance protein	ORTHOMCL9
DSM10061	CAETHG_1021	type III restriction protein res subunit	ORTHOMCL10
DSM10061	CAETHG_3519	Protein of unknown function DUF3427	ORTHOMCL10
DSM10061	CAETHG_3547	Protein of unknown function DUF3427	ORTHOMCL10
DSM10061	CAETHG_3557	type III restriction protein res subunit	ORTHOMCL10
ljundahlii	CLJU_c42510	transcriptional regulator	ORTHOMCL11
ljundahlii	CLJU_c42520	transcriptional regulator	ORTHOMCL11
DSM10061	CAETHG_2076	sigma-54 factor interaction domain-containing protein	ORTHOMCL11
DSM10061	CAETHG_2078	sigma-54 factor interaction domain-containing protein	ORTHOMCL11
ljundahlii	CLJU_c41060	elongation factor Tu	ORTHOMCL12
ljundahlii	CLJU_c41200	elongation factor Tu	ORTHOMCL12
DSM10061	CAETHG_1949	hypothetical protein	ORTHOMCL12
DSM10061	CAETHG_1963	hypothetical protein	ORTHOMCL12
ljundahlii	CLJU_c37340	carbon starvation protein A	ORTHOMCL13
ljundahlii	CLJU_c37350	carbon starvation protein A	ORTHOMCL13
DSM10061	CAETHG_1590	carbon starvation protein CstA	ORTHOMCL13
DSM10061	CAETHG_1591	carbon starvation protein CstA	ORTHOMCL13
ljundahlii	CLJU_c25360	NADP-dependent malic enzyme	ORTHOMCL14
ljundahlii	CLJU_c30500	NAD-dependent malic enzyme	ORTHOMCL14
DSM10061	CAETHG_0605	malic protein NAD-binding protein	ORTHOMCL14
DSM10061	CAETHG_1055	malic protein NAD-binding protein	ORTHOMCL14
ljundahlii	CLJU_c25320	citrate lyase subunit alpha	ORTHOMCL15
ljundahlii	CLJU_c30470	citrate lyase subunit alpha	ORTHOMCL15
DSM10061	CAETHG_0601	citrate lyase, alpha subunit	ORTHOMCL15
DSM10061	CAETHG_1052	citrate lyase, alpha subunit	ORTHOMCL15
ljundahlii	CLJU_c24850	signal-transduction and transcriptional-control protein	ORTHOMCL16
ljundahlii	CLJU_c24870	signal-transduction and transcriptional-control protein	ORTHOMCL16
DSM10061	CAETHG_0552	PAS sensor protein	ORTHOMCL16
DSM10061	CAETHG_0554	PAS sensor protein	ORTHOMCL16
ljundahlii	CLJU_c23430	amino acid permease	ORTHOMCL17
ljundahlii	CLJU_c23440	permease	ORTHOMCL17
DSM10061	CAETHG_0407	hypothetical protein	ORTHOMCL17
DSM10061	CAETHG_0408	hypothetical protein	ORTHOMCL17
ljundahlii	CLJU_c22360	surface/cell-adhesion protein	ORTHOMCL18
ljundahlii	CLJU_c22420	surface/cell-adhesion protein	ORTHOMCL18
ljundahlii	CLJU_c22450	surface/cell-adhesion protein	ORTHOMCL18
DSM10061	CAETHG_0337	Leucine rich repeat 5	ORTHOMCL18
ljundahlii	CLJU_c20680	uroporphyrinogen-III decarboxylase-like protein	ORTHOMCL19
ljundahlii	CLJU_c20710	uroporphyrinogen-III decarboxylase-like protein	ORTHOMCL19
DSM10061	CAETHG_0151	Uroporphyrinogen decarboxylase (URO-D)	ORTHOMCL19
DSM10061	CAETHG_0155	Uroporphyrinogen decarboxylase (URO-D)	ORTHOMCL19
ljundahlii	CLJU_c20110	tungsten-containing aldehyde ferredoxin oxidoreductase	ORTHOMCL20
ljundahlii	CLJU_c20210	tungsten-containing aldehyde ferredoxin oxidoreductase	ORTHOMCL20
DSM10061	CAETHG_0092	Aldehyde ferredoxin oxidoreductase	ORTHOMCL20
DSM10061	CAETHG_0102	Aldehyde ferredoxin oxidoreductase	ORTHOMCL20
ljundahlii	CLJU_c18470	iron-containing alcohol dehydrogenase	ORTHOMCL21
ljundahlii	CLJU_c24880	NADPH-dependent butanol dehydrogenase	ORTHOMCL21
DSM10061	CAETHG_0555	Alcohol dehydrogenase	ORTHOMCL21
DSM10061	CAETHG_3954	Alcohol dehydrogenase	ORTHOMCL21
ljundahlii	CLJU_c16510	bifunctional aldehyde/alcohol dehydrogenase	ORTHOMCL22
ljundahlii	CLJU_c16520	bifunctional aldehyde/alcohol dehydrogenase	ORTHOMCL22
DSM10061	CAETHG_3747	Acetaldehyde dehydrogenase (acetylating)	ORTHOMCL22
DSM10061	CAETHG_3748	Acetaldehyde dehydrogenase (acetylating)	ORTHOMCL22
ljundahlii	CLJU_c14660	helicase	ORTHOMCL23
ljundahlii	CLJU_c21550	SNF2 family helicase	ORTHOMCL23
DSM10061	CAETHG_0242	SNF2 helicase associated domain protein	ORTHOMCL23
DSM10061	CAETHG_3565	SNF2 helicase associated domain protein	ORTHOMCL23
ljundahlii	CLJU_c14190	Na+-driven multidrug efflux pump	ORTHOMCL24
ljundahlii	CLJU_c16260	efflux pump protein	ORTHOMCL24
DSM10061	CAETHG_3500	MATE efflux family protein	ORTHOMCL24
DSM10061	CAETHG_3720	MATE efflux family protein	ORTHOMCL24
ljundahlii	CLJU_c12040	dipeptide ABC transporter	ORTHOMCL25
ljundahlii	CLJU_c22540	peptide ABC transporter periplasmic protein	ORTHOMCL25
ljundahlii	CLJU_c22580	peptide ABC transporter periplasmic protein	ORTHOMCL25
ljundahlii	CLJU_c22670	peptide ABC transporter periplasmic protein	ORTHOMCL25
ljundahlii	CLJU_c11990	microcompartment protein	ORTHOMCL26
ljundahlii	CLJU_c39700	microcompartment protein	ORTHOMCL26
DSM10061	CAETHG_1816	microcompartments protein	ORTHOMCL26
DSM10061	CAETHG_3290	microcompartments protein	ORTHOMCL26
ljundahlii	CLJU_c11980	microcompartment protein	ORTHOMCL27
ljundahlii	CLJU_c39710	microcompartment protein	ORTHOMCL27
DSM10061	CAETHG_1817	microcompartments protein	ORTHOMCL27
DSM10061	CAETHG_3289	microcompartments protein	ORTHOMCL27
ljundahlii	CLJU_c11960	acetaldehyde dehydrogenase	ORTHOMCL28
ljundahlii	CLJU_c39730	acetaldehyde dehydrogenase	ORTHOMCL28
DSM10061	CAETHG_1819	acetaldehyde dehydrogenase (acetylating)	ORTHOMCL28
DSM10061	CAETHG_3287	acetaldehyde dehydrogenase (acetylating)	ORTHOMCL28
ljundahlii	CLJU_c11930	ethanolamine utilization protein EutN	ORTHOMCL29
ljundahlii	CLJU_c39780	ethanolamine utilization protein EutN	ORTHOMCL29
DSM10061	CAETHG_1824	Ethanolamine utilization protein EutN/carboxysome structural protein Ccml	ORTHOMCL29
DSM10061	CAETHG_3284	Ethanolamine utilization protein EutN/carboxysome structural protein Ccml	ORTHOMCL29
ljundahlii	CLJU_c11920	microcompartment shell protein	ORTHOMCL30
ljundahlii	CLJU_c39790	microcompartment shellprotein	ORTHOMCL30
DSM10061	CAETHG_1825	microcompartments protein	ORTHOMCL30
DSM10061	CAETHG_3283	microcompartments protein	ORTHOMCL30
ljundahlii	CLJU_c11910	ethanolamine utilization protein	ORTHOMCL31
ljundahlii	CLJU_c39800	ethanolamine utilization protein	ORTHOMCL31
DSM10061	CAETHG_1826	ethanolamine utilization protein EutJ family protein	ORTHOMCL31
DSM10061	CAETHG_3282	ethanolamine utilization protein EutJ family protein	ORTHOMCL31
ljundahlii	CLJU_c09340	pyruvate:ferredoxin oxidoreductase	ORTHOMCL32
ljundahlii	CLJU_c29340	pyruvate:ferredoxin oxidoreductase	ORTHOMCL32
DSM10061	CAETHG_0928	pyruvate ferredoxin/flavodoxin oxidoreductase	ORTHOMCL32
DSM10061	CAETHG_3029	pyruvate ferredoxin/flavodoxin oxidoreductase	ORTHOMCL32
ljundahlii	CLJU_c08690	oxidoreductase	ORTHOMCL33
ljundahlii	CLJU_c30260	oxidoreductase	ORTHOMCL33
DSM10061	CAETHG_1033	Pyridine nucleotide-disulphide oxidoreductase, FAD/NAD(P)-binding domain	ORTHOMCL33
DSM10061	CAETHG_2963	Pyridine nucleotide-disulphide oxidoreductase, FAD/NAD(P)-binding domain	ORTHOMCL33
ljundahlii	CLJU_c07520	corrinoid protein methyltransferase	ORTHOMCL34
ljundahlii	CLJU_c07570	corrinoid protein methyltransferase	ORTHOMCL34
DSM10061	CAETHG_2845	Uroporphyrinogen decarboxylase (URO-D)	ORTHOMCL34
DSM10061	CAETHG_2850	Uroporphyrinogen decarboxylase (URO-D)	ORTHOMCL34
ljundahlii	CLJU_c07510	cobalamin B12-binding methyltransferase	ORTHOMCL35
ljundahlii	CLJU_c07560	cobalamin B12-binding methyltransferase	ORTHOMCL35
DSM10061	CAETHG_2844	hypothetical protein	ORTHOMCL35
DSM10061	CAETHG_2849	hypothetical protein	ORTHOMCL35
ljundahlii	CLJU_c07250	penicillin-binding protein 2	ORTHOMCL36
ljundahlii	CLJU_c20280	penicillin-binding protein transpeptidase subunit	ORTHOMCL36
DSM10061	CAETHG_0109	penicillin-binding protein transpeptidase	ORTHOMCL36
DSM10061	CAETHG_2817	Penicillin-binding protein dimerization domain-containing protein	ORTHOMCL36
ljundahlii	CLJU_c07120	aminoacid permease	ORTHOMCL37
ljundahlii	CLJU_c39570	transporter protein	ORTHOMCL37
DSM10061	CAETHG_1802	hypothetical protein	ORTHOMCL37
DSM10061	CAETHG_2803	hypothetical protein	ORTHOMCL37
ljundahlii	CLJU_c06990	formate dehydrogenase subunit alpha	ORTHOMCL38
ljundahlii	CLJU_c08930	formate dehydrogenase H	ORTHOMCL38
DSM10061	CAETHG_2790	formate dehydrogenase, alpha subunit	ORTHOMCL38
DSM10061	CAETHG_2988	formate dehydrogenase, alpha subunit	ORTHOMCL38
ljundahlii	CLJU_c06890	cation-transporting ATPase	ORTHOMCL39
ljundahlii	CLJU_c10480	cation-transporting ATPase	ORTHOMCL39
DSM10061	CAETHG_2779	calcium-translocating P-type ATPase, PMCA-type	ORTHOMCL39
DSM10061	CAETHG_3138	calcium-translocating P-type ATPase, PMCA-type	ORTHOMCL39
ljundahlii	CLJU_c06620	aconitate hydratase/aconitase	ORTHOMCL40
ljundahlii	CLJU_c30460	aconitate hydratase/aconitase	ORTHOMCL40
DSM10061	CAETHG_1051	aconitate hydratase	ORTHOMCL40
DSM10061	CAETHG_2752	aconitate hydratase	ORTHOMCL40
ljundahlii	CLJU_c05320	dTDP glucose 4, 6-dehydratase	ORTHOMCL41
ljundahlii	CLJU_c05550	dTDP glucose 4, 6-dehydratase	ORTHOMCL41
DSM10061	CAETHG_2616	dTDP-glucose 4,6-dehydratase	ORTHOMCL41
DSM10061	CAETHG_2638	dTDP-glucose 4,6-dehydratase	ORTHOMCL41
ljundahlii	CLJU_c04880	peptidase	ORTHOMCL42
ljundahlii	CLJU_c37360	peptidase	ORTHOMCL42
DSM10061	CAETHG_1592	Peptidase M16C associated domain protein	ORTHOMCL42
DSM10061	CAETHG_2565	Peptidase M16C associated domain protein	ORTHOMCL42
ljundahlii	CLJU_c04750	amino acid permease	ORTHOMCL43
ljundahlii	CLJU_c04760	amino acid permease	ORTHOMCL43
DSM10061	CAETHG_2547	hypothetical protein	ORTHOMCL43
DSM10061	CAETHG_2548	hypothetical protein	ORTHOMCL43
ljundahlii	CLJU_c04620	hypothetical protein	ORTHOMCL44
ljundahlii	CLJU_c21600	hypothetical protein	ORTHOMCL44
DSM10061	CAETHG_0247	Protein of unknown function DUF2088	ORTHOMCL44
DSM10061	CAETHG_2534	Protein of unknown function DUF2088	ORTHOMCL44
ljundahlii	CLJU_c04410	carbamoyl-phosphate synthase large subunit	ORTHOMCL45
ljundahlii	CLJU_c25210	carbamoyl-phosphate synthase large subunit	ORTHOMCL45
DSM10061	CAETHG_0589	Carbamoyl-phosphate synthase large subunit glutamine-dependent	ORTHOMCL45
DSM10061	CAETHG_2510	Carbamoyl-phosphate synthase large subunit glutamine-dependent	ORTHOMCL45
ljundahlii	CLJU_c04090	transporter protein	ORTHOMCL46
ljundahlii	CLJU_c07600	transporter protein	ORTHOMCL46
DSM10061	CAETHG_2472	acriflavin resistance protein	ORTHOMCL46
DSM10061	CAETHG_2853	acriflavin resistance protein	ORTHOMCL46
DSM10061	CAETHG_4011	glycosyl transferase family 2	ORTHOMCL47
DSM10061	CAETHG_4013	glycosyl transferase family 2	ORTHOMCL47
DSM10061	CAETHG_4014	glycosyl transferase family 2	ORTHOMCL47
DSM10061	CAETHG_3526	protein of unknown function DUF2357-containing protein	ORTHOMCL48
DSM10061	CAETHG_3527	protein of unknown function DUF524	ORTHOMCL48
DSM10061	CAETHG_3560	protein of unknown function DUF2357-containing protein	ORTHOMCL48
DSM10061	CAETHG_2225	hypothetical protein	ORTHOMCL49
DSM10061	CAETHG_2238	hypothetical protein	ORTHOMCL49
DSM10061	CAETHG_2727	hypothetical protein	ORTHOMCL49
DSM10061	CAETHG_1402	hypothetical protein	ORTHOMCL50
DSM10061	CAETHG_1403	hypothetical protein	ORTHOMCL50
DSM10061	CAETHG_1406	hypothetical protein	ORTHOMCL50
DSM10061	CAETHG_0815	hypothetical protein	ORTHOMCL51
DSM10061	CAETHG_1101	hypothetical protein	ORTHOMCL51
DSM10061	CAETHG_2269	hypothetical protein	ORTHOMCL51
DSM10061	CAETHG_0814	hypothetical protein	ORTHOMCL52
DSM10061	CAETHG_1100	hypothetical protein	ORTHOMCL52
DSM10061	CAETHG_2268	Integrase catalytic region	ORTHOMCL52
ljundahlii	CLJU_c40560	citrate lyase subunit alpha	ORTHOMCL53
DSM10061	CAETHG_1899	citrate lyase, alpha subunit	ORTHOMCL53
DSM10061	CAETHG_2483	citrate lyase, alpha subunit	ORTHOMCL53
ljundahlii	CLJU_c32360	membrane-associated protein	ORTHOMCL54
ljundahlii	CLJU_c32550	hypothetical protein	ORTHOMCL54
DSM10061	CAETHG_1166	Protein of unknown function YvrJ	ORTHOMCL54
ljundahlii	CLJU_c30480	citrate lyase subunit beta	ORTHOMCL55
DSM10061	CAETHG_0602	citrate lyase, beta subunit	ORTHOMCL55
DSM10061	CAETHG_1053	citrate lyase, beta subunit	ORTHOMCL55
ljundahlii	CLJU_c25340	citrate lyase acyl carrier protein, citrate lyase gamma chain	ORTHOMCL56
ljundahlii	CLJU_c30490	citrate lyase acyl carrier protein, citrate lyase gamma chain	ORTHOMCL56
DSM10061	CAETHG_1054	Citrate lyase acyl carrier protein	ORTHOMCL56
ljundahlii	CLJU_c24700	hypothetical protein	ORTHOMCL57
ljundahlii	CLJU_c32690	hypothetical protein	ORTHOMCL57
DSM10061	CAETHG_0535	hypothetical protein	ORTHOMCL57
ljundahlii	CLJU_c24050	aldehyde oxidoreductase	ORTHOMCL58
ljundahlii	CLJU_c24130	aldehyde oxidoreductase	ORTHOMCL58
DSM10061	CAETHG_0471	Aldehyde dehydrogenase (FAD-independent)	ORTHOMCL58
ljundahlii	CLJU_c24040	Fe-S oxidoreductase	ORTHOMCL59
ljundahlii	CLJU_c24120	Fe-S oxidoreductase	ORTHOMCL59
DSM10061	CAETHG_0470	protein of unknown function DUF224 cysteine-rich region domain protein	ORTHOMCL59
ljundahlii	CLJU_c24020	hypothetical protein	ORTHOMCL60
ljundahlii	CLJU_c24090	hypothetical protein	ORTHOMCL60
DSM10061	CAETHG_0468	C_GCAxxG_C_C family protein	ORTHOMCL60
ljundahlii	CLJU_c21490	regulatory protein	ORTHOMCL61
DSM10061	CAETHG_0235	transcriptional activator domain-containing protein	ORTHOMCL61
DSM10061	CAETHG_0236	Tetratricopeptide TPR_2 repeat-containing protein	ORTHOMCL61
ljundahlii	CLJU_c20620	methionine synthase	ORTHOMCL62
ljundahlii	CLJU_c20690	methionine synthase	ORTHOMCL62
DSM10061	CAETHG_0145	Methionine synthase	ORTHOMCL62
ljundahlii	CLJU_c20390	ketol-acid reductoisomerase	ORTHOMCL63
ljundahlii	CLJU_c20400	ketol-acid reductoisomerase	ORTHOMCL63
DSM10061	CAETHG_0122	Ketol-acid reductoisomerase	ORTHOMCL63
ljundahlii	CLJU_c16160	enoate reductase	ORTHOMCL64
ljundahlii	CLJU_c38590	enoate reductase	ORTHOMCL64
DSM10061	CAETHG_3711	2,4-dienoyl-CoA reductase (NADPH)	ORTHOMCL64
ljundahlii	CLJU_c12060	dipeptide ABC transporter permease	ORTHOMCL65
ljundahlii	CLJU_c22590	peptide ABC transporter permease	ORTHOMCL65
ljundahlii	CLJU_c22650	peptide ABC transporter permease	ORTHOMCL65
ljundahlii	CLJU_c12050	dipeptide ABC transporter permease	ORTHOMCL66
ljundahlii	CLJU_c22600	peptide ABC transporter permease	ORTHOMCL66
ljundahlii	CLJU_c22660	peptide ABC transporter permease	ORTHOMCL66
ljundahlii	CLJU_c11970	propanediol utilization protein	ORTHOMCL67
ljundahlii	CLJU_c39720	propanediol utilization protein	ORTHOMCL67
DSM10061	CAETHG_1818	Propanediol utilization protein	ORTHOMCL67
ljundahlii	CLJU_c11950	microcompartment shellprotein	ORTHOMCL68
ljundahlii	CLJU_c39740	microcompartment shellprotein	ORTHOMCL68
DSM10061	CAETHG_1820	microcompartments protein	ORTHOMCL68
ljundahlii	CLJU_c10870	two-component sensor histidine kinase	ORTHOMCL69
ljundahlii	CLJU_c25560	membrane-bound histidine kinase	ORTHOMCL69
DSM10061	CAETHG_3177	ATP-binding region ATPase domain protein	ORTHOMCL69
ljundahlii	CLJU_c09290	arginine/ornithine antiporter	ORTHOMCL70
ljundahlii	CLJU_c27990	arginine/ornithine antiporter	ORTHOMCL70
DSM10061	CAETHG_3024	hypothetical protein	ORTHOMCL70
ljundahlii	CLJU_c08310	hypothetical protein	ORTHOMCL71
DSM10061	CAETHG_1644	DUF1653-like domain	ORTHOMCL71
DSM10061	CAETHG_2926	DUF1653-like domain	ORTHOMCL71
ljundahlii	CLJU_c07500	methionine synthase	ORTHOMCL72
ljundahlii	CLJU_c07550	methionine synthase	ORTHOMCL72
DSM10061	CAETHG_2848	dihydropteroate synthase DHPS	ORTHOMCL72
ljundahlii	CLJU_c07480	selenocysteine-specific translation elongation factor	ORTHOMCL73
ljundahlii	CLJU_c27700	selenocysteine-specific translation elongation factor	ORTHOMCL73
DSM10061	CAETHG_2840	selenocysteine-specific translation elongation factor	ORTHOMCL73
ljundahlii	CLJU_c07090	transcriptional regulator	ORTHOMCL74
ljundahlii	CLJU_c22680	sigma-54-interacting transcriptional regulator	ORTHOMCL74
DSM10061	CAETHG_2800	sigma-54 factor interaction domain-containing protein	ORTHOMCL74
ljundahlii	CLJU_c05900	cell wall-binding protein	ORTHOMCL75
DSM10061	CAETHG_2686	hypothetical protein	ORTHOMCL75
DSM10061	CAETHG_2687	protein of unknown function DUF291	ORTHOMCL75
ljundahlii	CLJU_c05310	bifunctional enzyme mannose-1-phosphate guanylyltransferase /mannose-6-phosphate isomerase	ORTHOMCL76
ljundahlii	CLJU_c05540	bifunctional enzyme mannose-1-phosphate guanylyltransferase /mannose-6-phosphate isomerase	ORTHOMCL76
DSM10061	CAETHG_2615	mannose-1-phosphate guanylyltransferase/mannose-6-phosphate isomerase	ORTHOMCL76
ljundahlii	CLJU_c03710	hypothetical protein	ORTHOMCL77
ljundahlii	CLJU_c07810	hypothetical protein	ORTHOMCL77
DSM10061	CAETHG_2874	protein of unknown function DUF475	ORTHOMCL77
DSM10061	CAETHG_4007	glycosyl transferase family 2	ORTHOMCL78
DSM10061	CAETHG_4012	glycosyl transferase family 2	ORTHOMCL78
DSM10061	CAETHG_3989	hypothetical protein	ORTHOMCL79
DSM10061	CAETHG_3990	hypothetical protein	ORTHOMCL79
DSM10061	CAETHG_3773	hypothetical protein	ORTHOMCL80
DSM10061	CAETHG_3801	hypothetical protein	ORTHOMCL80
DSM10061	CAETHG_3668	DGC domain protein	ORTHOMCL81
DSM10061	CAETHG_3669	DGC domain protein	ORTHOMCL81
DSM10061	CAETHG_3525	ATPase associated with various cellular activities AAA_5	ORTHOMCL82
DSM10061	CAETHG_3559	ATPase associated with various cellular activities AAA_5	ORTHOMCL82
DSM10061	CAETHG_1077	hypothetical protein	ORTHOMCL83
DSM10061	CAETHG_1086	hypothetical protein	ORTHOMCL83
DSM10061	CAETHG_0694	hypothetical protein	ORTHOMCL84
DSM10061	CAETHG_3528	hypothetical protein	ORTHOMCL84
ljundahlii	CLJU_c42970	50S ribosomal protein L34	ORTHOMCL85
DSM10061	CAETHG_2123	50S ribosomal protein L34	ORTHOMCL85
ljundahlii	CLJU_c42960	ribonuclease P protein component	ORTHOMCL86
DSM10061	CAETHG_2122	Ribonuclease P protein component	ORTHOMCL86
ljundahlii	CLJU_c42950	hypothetical protein	ORTHOMCL87
DSM10061	CAETHG_2121	UPF0161 protein yidD	ORTHOMCL87
ljundahlii	CLJU_c42940	membrane protein OxaA	ORTHOMCL88
DSM10061	CAETHG_2120	membrane protein insertase, YidC/Oxa1 family	ORTHOMCL88
ljundahlii	CLJU_c42930	RNA-binding protein	ORTHOMCL89
DSM10061	CAETHG_2119	single-stranded nucleic acid binding R3H domain-containing protein	ORTHOMCL89
ljundahlii	CLJU_c42920	tRNA modification GTPase	ORTHOMCL90
DSM10061	CAETHG_2118	tRNA modification GTPase mnmE	ORTHOMCL90
ljundahlii	CLJU_c42910	glucose inhibited division protein A	ORTHOMCL91
DSM10061	CAETHG_2117	tRNA uridine 5-carboxymethylaminomethyl modification enzyme mnmG	ORTHOMCL91
ljundahlii	CLJU_c42900	glucose inhibited division protein B	ORTHOMCL92
DSM10061	CAETHG_2116	Ribosomal RNA small subunit methyltransferase G	ORTHOMCL92
ljundahlii	CLJU_c42890	chromosome partitioning protein	ORTHOMCL93
DSM10061	CAETHG_2115	parB-like partition protein	ORTHOMCL93
ljundahlii	CLJU_c42880	chromosome partitioning protein	ORTHOMCL94
DSM10061	CAETHG_2114	Cobyrinic acid ac-diamide synthase	ORTHOMCL94
ljundahlii	CLJU_c42870	spo0J	ORTHOMCL95
DSM10061	CAETHG_2113	parB-like partition protein	ORTHOMCL95
ljundahlii	CLJU_c42860	hypothetical protein	ORTHOMCL96
DSM10061	CAETHG_2112	hypothetical protein	ORTHOMCL96
ljundahlii	CLJU_c42850	hypothetical protein	ORTHOMCL97
DSM10061	CAETHG_2111	hypothetical protein	ORTHOMCL97
ljundahlii	CLJU_c42840	hypothetical protein	ORTHOMCL98
DSM10061	CAETHG_2110	sporulation protein YyaC	ORTHOMCL98
ljundahlii	CLJU_c42830	hypothetical protein	ORTHOMCL99
DSM10061	CAETHG_2109	sporulation integral membrane protein YtvI	ORTHOMCL99
ljundahlii	CLJU_c42820	hypothetical protein	ORTHOMCL100
DSM10061	CAETHG_2108	Protein of unknown function DUF3343	ORTHOMCL100
ljundahlii	CLJU_c42810	mechanosensitive ion channel family protein	ORTHOMCL101
DSM10061	CAETHG_2107	MscS Mechanosensitive ion channel	ORTHOMCL101
ljundahlii	CLJU_c42800	hypothetical protein	ORTHOMCL102
DSM10061	CAETHG_2106	protein of unknown function DUF951	ORTHOMCL102
ljundahlii	CLJU_c42790	30S ribosomal protein S6	ORTHOMCL103
DSM10061	CAETHG_2105	30S ribosomal protein S6	ORTHOMCL103
ljundahlii	CLJU_c42780	ssDNA-binding protein	ORTHOMCL104
DSM10061	CAETHG_2104	single-strand binding protein	ORTHOMCL104
ljundahlii	CLJU_c42770	30S ribosomal protein S18	ORTHOMCL105
DSM10061	CAETHG_2103	30S ribosomal protein S18	ORTHOMCL105
ljundahlii	CLJU_c42760	hypothetical protein	ORTHOMCL106
DSM10061	CAETHG_2102	MazG-like domain	ORTHOMCL106
ljundahlii	CLJU_c42750	hypothetical protein	ORTHOMCL107
DSM10061	CAETHG_2100	Protein of unknown function DUF2232, membrane	ORTHOMCL107
ljundahlii	CLJU_c42740	signaling protein	ORTHOMCL108
DSM10061	CAETHG_2099	phosphoesterase RecJ domain protein	ORTHOMCL108
ljundahlii	CLJU_c42730	50S ribosomal protein L9	ORTHOMCL109
DSM10061	CAETHG_2098	50S ribosomal protein L9	ORTHOMCL109
ljundahlii	CLJU_c42720	ATP-dependent protease LA	ORTHOMCL110
DSM10061	CAETHG_2097	ATP-dependent protease, Lon family	ORTHOMCL110
ljundahlii	CLJU_c42710	DNA helicase	ORTHOMCL111
DSM10061	CAETHG_2096	replicative DNA helicase	ORTHOMCL111
ljundahlii	CLJU_c42700	heat shock protein	ORTHOMCL112
DSM10061	CAETHG_2095	heat shock protein Hsp20	ORTHOMCL112
ljundahlii	CLJU_c42690	heat shock protein	ORTHOMCL113
DSM10061	CAETHG_2094	heat shock protein Hsp20	ORTHOMCL113
ljundahlii	CLJU_c42670	hypothetical protein	ORTHOMCL114
DSM10061	CAETHG_2093	Ammonium transporter AmtB-like	ORTHOMCL114
ljundahlii	CLJU_c42660	hypothetical protein	ORTHOMCL115
DSM10061	CAETHG_2092	Ammonium transporter AmtB-like	ORTHOMCL115
ljundahlii	CLJU_c42650	nitrogen regulatory protein P-II	ORTHOMCL116
DSM10061	CAETHG_2091	nitrogen regulatory protein P-II	ORTHOMCL116
ljundahlii	CLJU_c42640	methyl-accepting chemotaxis sensory transducer	ORTHOMCL117
DSM10061	CAETHG_2090	chemotaxis sensory transducer	ORTHOMCL117
ljundahlii	CLJU_c42630	LysR family transcriptional regulator	ORTHOMCL118
DSM10061	CAETHG_2089	LysR substrate-binding protein	ORTHOMCL118
ljundahlii	CLJU_c42620	DeoR family transcriptional regulator	ORTHOMCL119
DSM10061	CAETHG_2088	regulatory protein DeoR	ORTHOMCL119
ljundahlii	CLJU_c42610	rhamnulokinase	ORTHOMCL120
DSM10061	CAETHG_2087	Rhamnulokinase	ORTHOMCL120
ljundahlii	CLJU_c42600	L-rhamnose isomerase	ORTHOMCL121
DSM10061	CAETHG_2086	L-rhamnose isomerase	ORTHOMCL121
ljundahlii	CLJU_c42590	rhamnulose-1-phosphate aldolase	ORTHOMCL122
DSM10061	CAETHG_2085	Rhamnulose-1-phosphate aldolase	ORTHOMCL122
ljundahlii	CLJU_c42580	transporter protein	ORTHOMCL123
DSM10061	CAETHG_2084	major facilitator superfamily MFS_1	ORTHOMCL123
ljundahlii	CLJU_c42570	L-rhamnose mutarotase	ORTHOMCL124
DSM10061	CAETHG_2083	L-rhamnose mutarotase	ORTHOMCL124
ljundahlii	CLJU_c42560	ornithine carbamoyltransferase	ORTHOMCL125
DSM10061	CAETHG_2082	Putrescine carbamoyltransferase	ORTHOMCL125
ljundahlii	CLJU_c42550	carbamate kinase	ORTHOMCL126
DSM10061	CAETHG_2081	Carbamate kinase	ORTHOMCL126
ljundahlii	CLJU_c42540	hypothetical protein	ORTHOMCL127
DSM10061	CAETHG_2080	hypothetical protein	ORTHOMCL127
ljundahlii	CLJU_c42530	amidohydrolase	ORTHOMCL128
DSM10061	CAETHG_2079	amidohydrolase 2	ORTHOMCL128
ljundahlii	CLJU_c42500	aminoacid permease	ORTHOMCL129
DSM10061	CAETHG_2075	hypothetical protein	ORTHOMCL129
ljundahlii	CLJU_c42490	agmatine deiminase	ORTHOMCL130
DSM10061	CAETHG_2074	Agmatine deiminase	ORTHOMCL130
ljundahlii	CLJU_c42480	membrane associated methyl-accepting chemotaxis protein	ORTHOMCL131
DSM10061	CAETHG_2073	chemotaxis sensory transducer	ORTHOMCL131
ljundahlii	CLJU_c42470	hypothetical protein	ORTHOMCL132
DSM10061	CAETHG_2072	protein of unknown function DUF1113	ORTHOMCL132
ljundahlii	CLJU_c42460	response regulator receiver	ORTHOMCL133
DSM10061	CAETHG_2071	response regulator receiver	ORTHOMCL133
ljundahlii	CLJU_c42450	permease	ORTHOMCL134
DSM10061	CAETHG_2070	protein of unknown function DUF81	ORTHOMCL134
ljundahlii	CLJU_c42440	LysR family transcriptional regulator	ORTHOMCL135
DSM10061	CAETHG_2069	LysR substrate-binding protein	ORTHOMCL135
ljundahlii	CLJU_c42430	hypothetical protein	ORTHOMCL136
DSM10061	CAETHG_2068	Cupin 2 conserved barrel domain protein	ORTHOMCL136
ljundahlii	CLJU_c42420	GtrA-like protein	ORTHOMCL137
DSM10061	CAETHG_2067	GtrA family protein	ORTHOMCL137
ljundahlii	CLJU_c42410	aspartyl aminopeptidase	ORTHOMCL138
DSM10061	CAETHG_2066	Aspartyl aminopeptidase	ORTHOMCL138
ljundahlii	CLJU_c42400	membrane-associated lipoprotein	ORTHOMCL139
DSM10061	CAETHG_2065	ApbE family lipoprotein	ORTHOMCL139
ljundahlii	CLJU_c42390	divalent cation transporter	ORTHOMCL140
DSM10061	CAETHG_2064	natural resistance-associated macrophage protein	ORTHOMCL140
ljundahlii	CLJU_c42380	small GTP-binding protein domain-containing protein	ORTHOMCL141
DSM10061	CAETHG_2063	[FeFe]-hydrogenase H-cluster maturation GTPase HydF	ORTHOMCL141
ljundahlii	CLJU_c42370	aspartate ammonia-lyase	ORTHOMCL142
DSM10061	CAETHG_2062	Fumarate hydratase	ORTHOMCL142
ljundahlii	CLJU_c42360	dehydrogenase	ORTHOMCL143
DSM10061	CAETHG_2060	Pyridine nucleotide-disulphide oxidoreductase, FAD/NAD(P)-binding domain	ORTHOMCL143
ljundahlii	CLJU_c42350	adenylosuccinate synthase	ORTHOMCL144
DSM10061	CAETHG_2059	Adenylosuccinate synthetase	ORTHOMCL144
ljundahlii	CLJU_c42340	acyl-acyl carrier protein thioesterase	ORTHOMCL145
DSM10061	CAETHG_2058	acyl-ACP thioesterase	ORTHOMCL145
ljundahlii	CLJU_c42330	flavoprotein	ORTHOMCL146
DSM10061	CAETHG_2057	HI0933 family protein	ORTHOMCL146
ljundahlii	CLJU_c42320	hypothetical protein	ORTHOMCL147
DSM10061	CAETHG_2056	CoA-binding domain protein	ORTHOMCL147
ljundahlii	CLJU_c42310	ATP/GTP-binding protein	ORTHOMCL148
DSM10061	CAETHG_2055	Putative pyruvate, phosphate dikinase regulatory protein	ORTHOMCL148
ljundahlii	CLJU_c42230	DNA replication protein DnaC	ORTHOMCL149
DSM10061	CAETHG_2054	IstB domain protein ATP-binding protein	ORTHOMCL149
ljundahlii	CLJU_c42220	DNA replication protein DnaD	ORTHOMCL150
DSM10061	CAETHG_2053	primosome, DnaD subunit	ORTHOMCL150
ljundahlii	CLJU_c42210	hypothetical protein	ORTHOMCL151
DSM10061	CAETHG_2052	2-nitropropane dioxygenase NPD	ORTHOMCL151
ljundahlii	CLJU_c42200	MarR family transcriptional regulator	ORTHOMCL152
DSM10061	CAETHG_2051	regulatory protein MarR	ORTHOMCL152
ljundahlii	CLJU_c42190	3-oxoacyl-(acyl-carrier-protein) synthase III	ORTHOMCL153
DSM10061	CAETHG_2050	3-oxoacyl-[acyl-carrier-protein] synthase 3	ORTHOMCL153
ljundahlii	CLJU_c42180	enoyl-[acyl-carrier protein] reductase	ORTHOMCL154
DSM10061	CAETHG_2049	enoyl-(acyl-carrier-protein) reductase II	ORTHOMCL154
ljundahlii	CLJU_c42170	malonyl-CoA-acyl carrier protein transacylase	ORTHOMCL155
DSM10061	CAETHG_2048	[Acyl-carrier-protein] S-malonyltransferase	ORTHOMCL155
ljundahlii	CLJU_c42160	3-oxoacyl-ACP reductase	ORTHOMCL156
DSM10061	CAETHG_2046	3-oxoacyl-(acyl-carrier-protein) reductase	ORTHOMCL156
ljundahlii	CLJU_c42150	3-oxoacyl-ACP synthase	ORTHOMCL157
DSM10061	CAETHG_2045	3-oxoacyl-[acyl-carrier-protein] synthase 2	ORTHOMCL157
ljundahlii	CLJU_c42140	biotin carboxyl carrier protein	ORTHOMCL158
DSM10061	CAETHG_2044	acetyl-CoA carboxylase, biotin carboxyl carrier protein	ORTHOMCL158
ljundahlii	CLJU_c42130	(3R)-hydroxymyristoyl-ACP dehydratase	ORTHOMCL159
DSM10061	CAETHG_2043	(3R)-hydroxymyristoyl-[acyl-carrier-protein] dehydratase	ORTHOMCL159
ljundahlii	CLJU_c42120	biotin carboxylase	ORTHOMCL160
DSM10061	CAETHG_2042	acetyl-CoA carboxylase, biotin carboxylase	ORTHOMCL160
ljundahlii	CLJU_c42110	acetyl-coenzyme A carboxylase subunit beta	ORTHOMCL161
DSM10061	CAETHG_2041	Acetyl-coenzyme A carboxylase carboxyl transferase subunit beta	ORTHOMCL161
ljundahlii	CLJU_c42100	acetyl-coenzyme A carboxylase subunit alpha	ORTHOMCL162
DSM10061	CAETHG_2040	Acetyl-coenzyme A carboxylase carboxyl transferase subunit alpha	ORTHOMCL162
ljundahlii	CLJU_c42090	phosphoglycerate dehydrogenase	ORTHOMCL163
DSM10061	CAETHG_2039	Phosphoglycerate dehydrogenase	ORTHOMCL163
ljundahlii	CLJU_c42080	subtilisin related protease	ORTHOMCL164
DSM10061	CAETHG_2038	peptidase S8 and S53 subtilisin kexin sedolisin	ORTHOMCL164
ljundahlii	CLJU_c42070	LysR family transcriptional regulator	ORTHOMCL165
DSM10061	CAETHG_2037	LysR substrate-binding protein	ORTHOMCL165
ljundahlii	CLJU_c42060	hypothetical protein	ORTHOMCL166
DSM10061	CAETHG_2036	protein of unknown function DUF606	ORTHOMCL166
ljundahlii	CLJU_c42050	hypothetical protein	ORTHOMCL167
DSM10061	CAETHG_2035	dUTPase	ORTHOMCL167
ljundahlii	CLJU_c42040	hypothetical protein	ORTHOMCL168
DSM10061	CAETHG_2034	[FeFe]-hydrogenase system regulator TM1266	ORTHOMCL168
ljundahlii	CLJU_c42030	asparaginyl-tRNA synthetase	ORTHOMCL169
DSM10061	CAETHG_2033	Asparaginyl-tRNA synthetase	ORTHOMCL169
ljundahlii	CLJU_c42020	hypothetical protein	ORTHOMCL170
DSM10061	CAETHG_2032	coagulation factor 5/8 type domain protein	ORTHOMCL170
ljundahlii	CLJU_c42010	hypothetical protein	ORTHOMCL171
DSM10061	CAETHG_2031	SEC-C motif domain protein	ORTHOMCL171
ljundahlii	CLJU_c42000	hypothetical protein	ORTHOMCL172
DSM10061	CAETHG_2029	YyzF-like protein	ORTHOMCL172
ljundahlii	CLJU_c41990	metal dependent hydrolase	ORTHOMCL173
DSM10061	CAETHG_2028	beta-lactamase domain protein	ORTHOMCL173
ljundahlii	CLJU_c41980	UDP-N-acetylglucosamine 1-carboxyvinyltransferase	ORTHOMCL174
DSM10061	CAETHG_2027	UDP-N-acetylglucosamine 1-carboxyvinyltransferase	ORTHOMCL174
ljundahlii	CLJU_c41970	hypothetical protein	ORTHOMCL175
DSM10061	CAETHG_2026	protein of unknown function DUF1540	ORTHOMCL175
ljundahlii	CLJU_c41960	hypothetical protein	ORTHOMCL176
DSM10061	CAETHG_2025	hypothetical protein	ORTHOMCL176
ljundahlii	CLJU_c41950	glutamine synthetase	ORTHOMCL177
DSM10061	CAETHG_2024	glutamine synthetase catalytic region	ORTHOMCL177
ljundahlii	CLJU_c41940	glutamate racemase	ORTHOMCL178
DSM10061	CAETHG_2023	Glutamate racemase	ORTHOMCL178
ljundahlii	CLJU_c41930	transcriptional regulator	ORTHOMCL179
DSM10061	CAETHG_2022	helix-turn-helix domain protein	ORTHOMCL179
ljundahlii	CLJU_c41920	pyruvate-formate lyase-activating enzyme	ORTHOMCL180
DSM10061	CAETHG_2021	Radical SAM domain protein	ORTHOMCL180
ljundahlii	CLJU_c41910	hypothetical protein	ORTHOMCL181
DSM10061	CAETHG_2020	hypothetical protein	ORTHOMCL181
ljundahlii	CLJU_c41900	hypothetical protein	ORTHOMCL182
DSM10061	CAETHG_2019	hypothetical protein	ORTHOMCL182
ljundahlii	CLJU_c41890	Fe-S oxidoreductase	ORTHOMCL183
DSM10061	CAETHG_2018	Conserved hypothetical protein CHP01212	ORTHOMCL183
ljundahlii	CLJU_c41880	2-phosphosulfolactate phosphatase	ORTHOMCL184
DSM10061	CAETHG_2017	2-phosphosulfolactate phosphatase	ORTHOMCL184
ljundahlii	CLJU_c41870	hypothetical protein	ORTHOMCL185
DSM10061	CAETHG_2016	hypothetical protein	ORTHOMCL185
ljundahlii	CLJU_c41860	hydrolase	ORTHOMCL186
DSM10061	CAETHG_2015	HAD-superfamily hydrolase, subfamily IA, variant 3	ORTHOMCL186
ljundahlii	CLJU_c41850	membrane-associated gene regulator	ORTHOMCL187
DSM10061	CAETHG_2014	helix-turn-helix domain protein	ORTHOMCL187
ljundahlii	CLJU_c41840	CAAX amino terminal protease	ORTHOMCL188
DSM10061	CAETHG_2013	Abortive infection protein	ORTHOMCL188
ljundahlii	CLJU_c41820	hypothetical protein	ORTHOMCL189
DSM10061	CAETHG_2011	hypothetical protein	ORTHOMCL189
ljundahlii	CLJU_c41810	UDP-N-acetylmuramate--L-alanine ligase	ORTHOMCL190
DSM10061	CAETHG_2010	UDP-N-acetylmuramate--L-alanine ligase	ORTHOMCL190
ljundahlii	CLJU_c41800	transcriptional regulator	ORTHOMCL191
DSM10061	CAETHG_2009	pur operon repressor	ORTHOMCL191
ljundahlii	CLJU_c41790	stage V sporulation protein G	ORTHOMCL192
DSM10061	CAETHG_2008	septation protein spoVG	ORTHOMCL192
ljundahlii	CLJU_c41780	bifunctional protein GcaD	ORTHOMCL193
DSM10061	CAETHG_2007	Bifunctional protein glmU	ORTHOMCL193
ljundahlii	CLJU_c41770	ribose-phosphate pyrophosphokinase	ORTHOMCL194
DSM10061	CAETHG_2006	Ribose-phosphate pyrophosphokinase	ORTHOMCL194
ljundahlii	CLJU_c41760	sensory transduction protein	ORTHOMCL195
DSM10061	CAETHG_2005	response regulator receiver	ORTHOMCL195
ljundahlii	CLJU_c41750	sensory transduction histidine kinase	ORTHOMCL196
DSM10061	CAETHG_2004	ATP-binding region ATPase domain protein	ORTHOMCL196
ljundahlii	CLJU_c41740	serine protease	ORTHOMCL197
DSM10061	CAETHG_2003	HtrA2 peptidase	ORTHOMCL197
ljundahlii	CLJU_c41730	peptidyl-tRNA hydrolase	ORTHOMCL198
DSM10061	CAETHG_2002	Peptidyl-tRNA hydrolase	ORTHOMCL198
ljundahlii	CLJU_c41720	transcription-repair coupling factor	ORTHOMCL199
DSM10061	CAETHG_2001	transcription-repair coupling factor	ORTHOMCL199
ljundahlii	CLJU_c41710	foldase	ORTHOMCL200
DSM10061	CAETHG_2000	Foldase protein prsA	ORTHOMCL200
ljundahlii	CLJU_c41700	stage V sporulation protein T	ORTHOMCL201
DSM10061	CAETHG_1999	stage V sporulation protein T	ORTHOMCL201
ljundahlii	CLJU_c41690	stage V sporulation protein B	ORTHOMCL202
DSM10061	CAETHG_1998	polysaccharide biosynthesis protein	ORTHOMCL202
ljundahlii	CLJU_c41680	hypothetical protein	ORTHOMCL203
DSM10061	CAETHG_1997	MazG family protein	ORTHOMCL203
ljundahlii	CLJU_c41670	DNA-binding protein HU	ORTHOMCL204
DSM10061	CAETHG_1996	histone family protein DNA-binding protein	ORTHOMCL204
ljundahlii	CLJU_c41660	S4 domain-containing protein	ORTHOMCL205
DSM10061	CAETHG_1995	RNA-binding S4 domain protein	ORTHOMCL205
ljundahlii	CLJU_c41650	hypothetical protein	ORTHOMCL206
DSM10061	CAETHG_1994	sporulation protein YabP	ORTHOMCL206
ljundahlii	CLJU_c41640	hypothetical protein	ORTHOMCL207
DSM10061	CAETHG_1993	spore cortex biosynthesis protein YabQ	ORTHOMCL207
ljundahlii	CLJU_c41630	hypothetical protein	ORTHOMCL208
DSM10061	CAETHG_1992	Septum formation initiator	ORTHOMCL208
ljundahlii	CLJU_c41620	RNA-binding S1 domain-containing protein	ORTHOMCL209
DSM10061	CAETHG_1991	RNA binding S1 domain protein	ORTHOMCL209
ljundahlii	CLJU_c41560	stage II sporulation protein E	ORTHOMCL210
DSM10061	CAETHG_1990	stage II sporulation protein E	ORTHOMCL210
ljundahlii	CLJU_c41550	tRNA(Ile)-lysidine synthase	ORTHOMCL211
DSM10061	CAETHG_1989	tRNA(Ile)-lysidine synthase	ORTHOMCL211
ljundahlii	CLJU_c41540	hypoxanthine-guanine phosphoribosyltransferase	ORTHOMCL212
DSM10061	CAETHG_1988	hypoxanthine phosphoribosyltransferase	ORTHOMCL212
ljundahlii	CLJU_c41530	ATP-dependent metalloprotease	ORTHOMCL213
DSM10061	CAETHG_1987	peptidase M41 FtsH domain protein	ORTHOMCL213
ljundahlii	CLJU_c41520	type III pantothenate kinase	ORTHOMCL214
DSM10061	CAETHG_1986	Type III pantothenate kinase	ORTHOMCL214
ljundahlii	CLJU_c41510	tRNA-dihydrouridine synthase	ORTHOMCL215
DSM10061	CAETHG_1985	TIM-barrel protein, nifR3 family	ORTHOMCL215
ljundahlii	CLJU_c41500	hypothetical protein	ORTHOMCL216
DSM10061	CAETHG_1984	hypothetical protein	ORTHOMCL216
ljundahlii	CLJU_c41490	transcription elongation factor	ORTHOMCL217
DSM10061	CAETHG_1983	Transcription elongation factor greA	ORTHOMCL217
ljundahlii	CLJU_c41480	lysyl-tRNA synthetase	ORTHOMCL218
DSM10061	CAETHG_1982	Lysyl-tRNA synthetase	ORTHOMCL218
ljundahlii	CLJU_c41460	glycyl-tRNA synthetase	ORTHOMCL219
DSM10061	CAETHG_1981	Glycine-tRNA ligase, bacterial	ORTHOMCL219
ljundahlii	CLJU_c41450	UDP-N-acetylmuramoylalanine--D-glutamate ligase	ORTHOMCL220
DSM10061	CAETHG_1980	UDP-N-acetylmuramoylalanine--D-glutamate ligase	ORTHOMCL220
ljundahlii	CLJU_c41380	translation elongation factor G Ef-G	ORTHOMCL221
DSM10061	CAETHG_1979	translation elongation factor G	ORTHOMCL221
ljundahlii	CLJU_c41370	hypothetical protein	ORTHOMCL222
DSM10061	CAETHG_1978	hypothetical protein	ORTHOMCL222
ljundahlii	CLJU_c41360	transcriptional repressor	ORTHOMCL223
DSM10061	CAETHG_1977	Firmicute transcriptional repressor of class III stress genes	ORTHOMCL223
ljundahlii	CLJU_c41350	UvrB/UvrC domain-containing protein	ORTHOMCL224
DSM10061	CAETHG_1976	UvrB/UvrC protein	ORTHOMCL224
ljundahlii	CLJU_c41340	ATP:guanido phosphotransferase-like protein	ORTHOMCL225
DSM10061	CAETHG_1975	ATP:guanido phosphotransferase	ORTHOMCL225
ljundahlii	CLJU_c41330	ATPase	ORTHOMCL226
DSM10061	CAETHG_1974	ATPase AAA-2 domain protein	ORTHOMCL226
ljundahlii	CLJU_c41320	DNA repair protein RadA	ORTHOMCL227
DSM10061	CAETHG_1973	DNA repair protein RadA	ORTHOMCL227
ljundahlii	CLJU_c41310	DNA-binding protein	ORTHOMCL228
DSM10061	CAETHG_1972	DNA integrity scanning protein disA	ORTHOMCL228
ljundahlii	CLJU_c41300	hypothetical protein	ORTHOMCL229
DSM10061	CAETHG_1971	hypothetical protein	ORTHOMCL229
ljundahlii	CLJU_c41290	hypothetical protein	ORTHOMCL230
DSM10061	CAETHG_1970	PilT protein domain protein	ORTHOMCL230
ljundahlii	CLJU_c41280	2-C-methyl-D-erythritol 4-phosphate cytidylyltransferase	ORTHOMCL231
DSM10061	CAETHG_1969	2-C-methyl-D-erythritol 4-phosphate cytidylyltransferase	ORTHOMCL231
ljundahlii	CLJU_c41270	cysteinyl-tRNA synthetase	ORTHOMCL232
DSM10061	CAETHG_1968	Cysteinyl-tRNA synthetase	ORTHOMCL232
ljundahlii	CLJU_c41260	hypothetical protein	ORTHOMCL233
DSM10061	CAETHG_1967	putative conserved protein UCP005520	ORTHOMCL233
ljundahlii	CLJU_c41250	rRNA methylase	ORTHOMCL234
DSM10061	CAETHG_1966	RNA methyltransferase, TrmH family, group 3	ORTHOMCL234
ljundahlii	CLJU_c41240	RNA-binding protein	ORTHOMCL235
DSM10061	CAETHG_1965	protein of unknown function DUF901	ORTHOMCL235
ljundahlii	CLJU_c41230	RNA polymerase sigma-H factor	ORTHOMCL236
DSM10061	CAETHG_1964	RNA polymerase sigma-H factor	ORTHOMCL236
ljundahlii	CLJU_c41190	50S ribosomal protein L33	ORTHOMCL237
DSM10061	CAETHG_1962	50S ribosomal protein L33	ORTHOMCL237
ljundahlii	CLJU_c41180	preprotein translocase SecE	ORTHOMCL238
DSM10061	CAETHG_1961	preprotein translocase, SecE subunit	ORTHOMCL238
ljundahlii	CLJU_c41170	transcription antitermination protein NusG	ORTHOMCL239
DSM10061	CAETHG_1960	transcription termination/antitermination factor NusG	ORTHOMCL239
ljundahlii	CLJU_c41160	50S ribosomal protein L11	ORTHOMCL240
DSM10061	CAETHG_1959	ribosomal protein L11	ORTHOMCL240
ljundahlii	CLJU_c41150	50S ribosomal protein L1	ORTHOMCL241
DSM10061	CAETHG_1958	ribosomal protein L1	ORTHOMCL241
ljundahlii	CLJU_c41140	50S ribosomal protein L10	ORTHOMCL242
DSM10061	CAETHG_1957	50S ribosomal protein L10	ORTHOMCL242
ljundahlii	CLJU_c41130	50S ribosomal protein L7/L12	ORTHOMCL243
DSM10061	CAETHG_1956	50S ribosomal protein L7/L12	ORTHOMCL243
ljundahlii	CLJU_c41120	DNA-directed RNA polymerase subunit beta	ORTHOMCL244
DSM10061	CAETHG_1955	DNA-directed RNA polymerase subunit beta	ORTHOMCL244
ljundahlii	CLJU_c41110	DNA-directed RNA polymerase subunit beta'	ORTHOMCL245
DSM10061	CAETHG_1954	DNA-directed RNA polymerase subunit beta	ORTHOMCL245
ljundahlii	CLJU_c41100	ribosomal protein L7Ae-like protein	ORTHOMCL246
DSM10061	CAETHG_1953	ribosomal protein L7Ae/L30e/S12e/Gadd45	ORTHOMCL246
ljundahlii	CLJU_c41090	30S ribosomal protein S12	ORTHOMCL247
DSM10061	CAETHG_1952	ribosomal protein S12	ORTHOMCL247
ljundahlii	CLJU_c41080	30S ribosomal protein S7	ORTHOMCL248
DSM10061	CAETHG_1951	ribosomal protein S7	ORTHOMCL248
ljundahlii	CLJU_c41070	translation elongation factor G Ef-G	ORTHOMCL249
DSM10061	CAETHG_1950	translation elongation factor G	ORTHOMCL249
ljundahlii	CLJU_c41050	30S ribosomal protein S10	ORTHOMCL250
DSM10061	CAETHG_1948	30S ribosomal protein S10	ORTHOMCL250
ljundahlii	CLJU_c41040	50S ribosomal protein L3	ORTHOMCL251
DSM10061	CAETHG_1947	Ribosomal protein L3	ORTHOMCL251
ljundahlii	CLJU_c41030	50S ribosomal protein L4	ORTHOMCL252
DSM10061	CAETHG_1946	ribosomal protein L4/L1e	ORTHOMCL252
ljundahlii	CLJU_c41020	50S ribosomal protein L23	ORTHOMCL253
DSM10061	CAETHG_1945	Ribosomal protein L25/L23	ORTHOMCL253
ljundahlii	CLJU_c41010	50S ribosomal protein L2	ORTHOMCL254
DSM10061	CAETHG_1944	ribosomal protein L2	ORTHOMCL254
ljundahlii	CLJU_c41000	30S ribosomal protein S19	ORTHOMCL255
DSM10061	CAETHG_1943	ribosomal protein S19	ORTHOMCL255
ljundahlii	CLJU_c40990	50S ribosomal protein L22	ORTHOMCL256
DSM10061	CAETHG_1942	ribosomal protein L22	ORTHOMCL256
ljundahlii	CLJU_c40980	30S ribosomal protein S3	ORTHOMCL257
DSM10061	CAETHG_1941	ribosomal protein S3	ORTHOMCL257
ljundahlii	CLJU_c40970	50S ribosomal protein L16	ORTHOMCL258
DSM10061	CAETHG_1940	50S ribosomal protein L16	ORTHOMCL258
ljundahlii	CLJU_c40960	50S ribosomal protein L29	ORTHOMCL259
DSM10061	CAETHG_1939	50S ribosomal protein L29	ORTHOMCL259
ljundahlii	CLJU_c40950	30S ribosomal protein S17	ORTHOMCL260
DSM10061	CAETHG_1938	Ribosomal protein S17	ORTHOMCL260
ljundahlii	CLJU_c40940	50S ribosomal protein L14	ORTHOMCL261
DSM10061	CAETHG_1937	ribosomal protein L14	ORTHOMCL261
ljundahlii	CLJU_c40930	50S ribosomal protein L24	ORTHOMCL262
DSM10061	CAETHG_1936	ribosomal protein L24	ORTHOMCL262
ljundahlii	CLJU_c40920	50S ribosomal protein L5	ORTHOMCL263
DSM10061	CAETHG_1935	Ribosomal protein L5	ORTHOMCL263
ljundahlii	CLJU_c40910	30S ribosomal protein S14	ORTHOMCL264
DSM10061	CAETHG_1934	Ribosomal protein S14, type Z	ORTHOMCL264
ljundahlii	CLJU_c40900	30S ribosomal protein S8	ORTHOMCL265
DSM10061	CAETHG_1933	ribosomal protein S8	ORTHOMCL265
ljundahlii	CLJU_c40890	50S ribosomal protein L6	ORTHOMCL266
DSM10061	CAETHG_1932	Ribosomal protein L6, subgroup	ORTHOMCL266
ljundahlii	CLJU_c40880	50S ribosomal protein L18	ORTHOMCL267
DSM10061	CAETHG_1931	ribosomal protein L18	ORTHOMCL267
ljundahlii	CLJU_c40870	30S ribosomal protein S5	ORTHOMCL268
DSM10061	CAETHG_1930	ribosomal protein S5	ORTHOMCL268
ljundahlii	CLJU_c40860	50S ribosomal protein L30	ORTHOMCL269
DSM10061	CAETHG_1929	ribosomal protein L30	ORTHOMCL269
ljundahlii	CLJU_c40850	50S ribosomal protein L15	ORTHOMCL270
DSM10061	CAETHG_1928	ribosomal protein L15	ORTHOMCL270
ljundahlii	CLJU_c40840	preprotein translocase subunit SecY	ORTHOMCL271
DSM10061	CAETHG_1927	Protein translocase subunit SecY	ORTHOMCL271
ljundahlii	CLJU_c40830	adenylate kinase	ORTHOMCL272
DSM10061	CAETHG_1926	Adenylate kinase	ORTHOMCL272
ljundahlii	CLJU_c40820	translation initiation factor IF-1	ORTHOMCL273
DSM10061	CAETHG_1925	Translation initiation factor IF-1	ORTHOMCL273
ljundahlii	CLJU_c40810	50S ribosomal protein L36	ORTHOMCL274
DSM10061	CAETHG_1924	50S ribosomal protein L36	ORTHOMCL274
ljundahlii	CLJU_c40800	30S ribosomal protein S13	ORTHOMCL275
DSM10061	CAETHG_1923	Ribosomal protein S13	ORTHOMCL275
ljundahlii	CLJU_c40780	30S ribosomal protein S4	ORTHOMCL276
DSM10061	CAETHG_1921	ribosomal protein S4	ORTHOMCL276
ljundahlii	CLJU_c40770	DNA-directed RNA polymerase subunit alpha	ORTHOMCL277
DSM10061	CAETHG_1920	DNA-directed RNA polymerase subunit alpha	ORTHOMCL277
ljundahlii	CLJU_c40760	50S ribosomal protein L17	ORTHOMCL278
DSM10061	CAETHG_1919	50S ribosomal protein L17	ORTHOMCL278
ljundahlii	CLJU_c40750	cobalt ABC transporter ATPase	ORTHOMCL279
DSM10061	CAETHG_1918	Phosphonate-transporting ATPase	ORTHOMCL279
ljundahlii	CLJU_c40740	cobalt ABC transporter ATPase	ORTHOMCL280
DSM10061	CAETHG_1917	cobalt ABC transporter, ATPase subunit	ORTHOMCL280
ljundahlii	CLJU_c40730	cobalt ABC transporter permease	ORTHOMCL281
DSM10061	CAETHG_1916	ECF transporter transmembrane protein EcfT	ORTHOMCL281
ljundahlii	CLJU_c40720	tRNA pseudouridine synthase A	ORTHOMCL282
DSM10061	CAETHG_1915	tRNA pseudouridine synthase A	ORTHOMCL282
ljundahlii	CLJU_c40710	50S ribosomal protein L13	ORTHOMCL283
DSM10061	CAETHG_1914	ribosomal protein L13	ORTHOMCL283
ljundahlii	CLJU_c40700	30S ribosomal protein S9	ORTHOMCL284
DSM10061	CAETHG_1913	Ribosomal protein S9, bacterial/plastid	ORTHOMCL284
ljundahlii	CLJU_c40690	N-acetylmuramoyl-L-alanine amidase	ORTHOMCL285
DSM10061	CAETHG_1912	N-acetylmuramoyl-L-alanine amidase CwlD	ORTHOMCL285
ljundahlii	CLJU_c40680	glutamine amidotransferase	ORTHOMCL286
DSM10061	CAETHG_1911	peptidase C26	ORTHOMCL286
ljundahlii	CLJU_c40670	transcriptional regulatory protein	ORTHOMCL287
DSM10061	CAETHG_1910	sigma-54 factor interaction domain-containing protein	ORTHOMCL287
ljundahlii	CLJU_c40660	amino acid permease	ORTHOMCL288
DSM10061	CAETHG_1909	amino acid permease-associated region	ORTHOMCL288
ljundahlii	CLJU_c40650	regulatory protein	ORTHOMCL289
DSM10061	CAETHG_1908	regulatory protein GntR HTH	ORTHOMCL289
ljundahlii	CLJU_c40640	glutamate mutase	ORTHOMCL290
DSM10061	CAETHG_1907	Methylaspartate mutase S chain	ORTHOMCL290
ljundahlii	CLJU_c40630	glutamate mutase	ORTHOMCL291
DSM10061	CAETHG_1906	Conserved hypothetical protein CHP01319, GlmL	ORTHOMCL291
ljundahlii	CLJU_c40620	methylaspartate mutase subunit E	ORTHOMCL292
DSM10061	CAETHG_1905	methylaspartate mutase, E subunit	ORTHOMCL292
ljundahlii	CLJU_c40610	beta-methylaspartase	ORTHOMCL293
DSM10061	CAETHG_1904	methylaspartate ammonia-lyase	ORTHOMCL293
ljundahlii	CLJU_c40600	fumarate hydratase subunit alpha	ORTHOMCL294
DSM10061	CAETHG_1903	hydro-lyase, Fe-S type, tartrate/fumarate subfamily, alpha subunit	ORTHOMCL294
ljundahlii	CLJU_c40590	fumarate hydratase subunit beta	ORTHOMCL295
DSM10061	CAETHG_1902	hydro-lyase, Fe-S type, tartrate/fumarate subfamily, beta subunit	ORTHOMCL295
ljundahlii	CLJU_c40580	citrate lyase acyl carrier protein, gamma chain	ORTHOMCL296
DSM10061	CAETHG_1901	citrate lyase acyl carrier protein	ORTHOMCL296
ljundahlii	CLJU_c40570	citrate lyase subunit beta	ORTHOMCL297
DSM10061	CAETHG_1900	Citryl-CoA lyase	ORTHOMCL297
ljundahlii	CLJU_c40550	citrate (pro-3S)-lyase ligase	ORTHOMCL298
DSM10061	CAETHG_1898	citrate lyase ligase	ORTHOMCL298
ljundahlii	CLJU_c40540	hypothetical protein	ORTHOMCL299
DSM10061	CAETHG_1897	Tetratricopeptide repeat-containing protein	ORTHOMCL299
ljundahlii	CLJU_c40530	phosphoenolpyruvate-protein phosphotransferase	ORTHOMCL300
DSM10061	CAETHG_1896	phosphoenolpyruvate-protein phosphotransferase	ORTHOMCL300
ljundahlii	CLJU_c40520	hypothetical protein	ORTHOMCL301
DSM10061	CAETHG_1895	hypothetical protein	ORTHOMCL301
ljundahlii	CLJU_c40510	hypothetical protein	ORTHOMCL302
DSM10061	CAETHG_1894	Tetratricopeptide repeat-containing protein	ORTHOMCL302
ljundahlii	CLJU_c40500	thioredoxin	ORTHOMCL303
DSM10061	CAETHG_1893	thioredoxin	ORTHOMCL303
ljundahlii	CLJU_c40490	thioredoxin reductase	ORTHOMCL304
DSM10061	CAETHG_1892	Thioredoxin-disulfide reductase	ORTHOMCL304
ljundahlii	CLJU_c40480	cell wall hydrolase	ORTHOMCL305
DSM10061	CAETHG_1891	cell wall hydrolase SleB	ORTHOMCL305
ljundahlii	CLJU_c40470	hypothetical protein	ORTHOMCL306
DSM10061	CAETHG_1890	Conserved hypothetical protein CHP00159	ORTHOMCL306
ljundahlii	CLJU_c40460	hypothetical protein	ORTHOMCL307
DSM10061	CAETHG_1889	YbbR family protein	ORTHOMCL307
ljundahlii	CLJU_c40450	FAD dependent dehydrogenase	ORTHOMCL308
DSM10061	CAETHG_1888	HI0933 family protein	ORTHOMCL308
ljundahlii	CLJU_c40440	phosphoglucosamine mutase	ORTHOMCL309
DSM10061	CAETHG_1887	phosphoglucosamine mutase	ORTHOMCL309
ljundahlii	CLJU_c40430	hypothetical protein	ORTHOMCL310
DSM10061	CAETHG_1886	Protein of unknown function DUF4177	ORTHOMCL310
ljundahlii	CLJU_c40420	glucosamine--fructose-6-phosphate aminotransferase	ORTHOMCL311
DSM10061	CAETHG_1885	Glucosamine--fructose-6-phosphate aminotransferase [isomerizing]	ORTHOMCL311
ljundahlii	CLJU_c40410	transcriptional regulator	ORTHOMCL312
DSM10061	CAETHG_1884	PAS sensor protein	ORTHOMCL312
ljundahlii	CLJU_c40370	endoribonuclease L-PSP	ORTHOMCL313
DSM10061	CAETHG_1883	endoribonuclease L-PSP	ORTHOMCL313
ljundahlii	CLJU_c40360	threonine synthase	ORTHOMCL314
DSM10061	CAETHG_1882	Threonine synthase	ORTHOMCL314
ljundahlii	CLJU_c40350	Na+/H+ antiporter	ORTHOMCL315
DSM10061	CAETHG_1881	Na+/H+ antiporter NhaC-like protein	ORTHOMCL315
ljundahlii	CLJU_c40340	hypothetical protein	ORTHOMCL316
DSM10061	CAETHG_1880	putative protein family UPF0126	ORTHOMCL316
ljundahlii	CLJU_c40330	iron-sulfur cluster-binding protein	ORTHOMCL317
DSM10061	CAETHG_1879	4Fe-4S ferredoxin iron-sulfur binding domain-containing protein	ORTHOMCL317
ljundahlii	CLJU_c40320	hypothetical protein	ORTHOMCL318
DSM10061	CAETHG_1878	hypothetical protein	ORTHOMCL318
ljundahlii	CLJU_c40310	polyprenyl synthetase	ORTHOMCL319
DSM10061	CAETHG_1877	Polyprenyl synthetase	ORTHOMCL319
ljundahlii	CLJU_c40300	ubiquinone/menaquinone biosynthesis methyltransferase	ORTHOMCL320
DSM10061	CAETHG_1876	Ubiquinone/menaquinone biosynthesis methyltransferase ubiE	ORTHOMCL320
ljundahlii	CLJU_c40290	protease	ORTHOMCL321
DSM10061	CAETHG_1875	Abortive infection protein	ORTHOMCL321
ljundahlii	CLJU_c40280	1,4-dihydroxy-2-naphthoate octaprenyltransferase	ORTHOMCL322
DSM10061	CAETHG_1874	1,4-dihydroxy-2-naphthoate octaprenyltransferase	ORTHOMCL322
ljundahlii	CLJU_c40270	two-component response regulator	ORTHOMCL323
DSM10061	CAETHG_1873	transcriptional regulator domain-containing protein	ORTHOMCL323
ljundahlii	CLJU_c40260	sensory transduction histidine kinase	ORTHOMCL324
DSM10061	CAETHG_1872	ATP-binding region ATPase domain protein	ORTHOMCL324
ljundahlii	CLJU_c40250	OsmC-like protein	ORTHOMCL325
DSM10061	CAETHG_1871	OsmC family protein	ORTHOMCL325
ljundahlii	CLJU_c40240	heavy metal transporter	ORTHOMCL326
DSM10061	CAETHG_1870	Heavy metal transport/detoxification protein	ORTHOMCL326
ljundahlii	CLJU_c40230	electron transfer flavoprotein subunit beta	ORTHOMCL327
DSM10061	CAETHG_1869	Electron transfer flavoprotein alpha/beta-subunit	ORTHOMCL327
ljundahlii	CLJU_c40220	electron transfer flavoprotein subunit alpha	ORTHOMCL328
DSM10061	CAETHG_1868	Electron transfer flavoprotein alpha/beta-subunit	ORTHOMCL328
ljundahlii	CLJU_c40210	FAD dependent dehydrogenase	ORTHOMCL329
DSM10061	CAETHG_1867	Electron-transferring-flavoprotein dehydrogenase	ORTHOMCL329
ljundahlii	CLJU_c40200	FixX-like protein	ORTHOMCL330
DSM10061	CAETHG_1866	hypothetical protein	ORTHOMCL330
ljundahlii	CLJU_c40180	hypothetical protein	ORTHOMCL331
DSM10061	CAETHG_1865	metallophosphoesterase	ORTHOMCL331
ljundahlii	CLJU_c40160	polysaccharide deacetylase	ORTHOMCL332
DSM10061	CAETHG_1864	polysaccharide deacetylase	ORTHOMCL332
ljundahlii	CLJU_c40140	hypothetical protein	ORTHOMCL333
DSM10061	CAETHG_1863	flavoprotein	ORTHOMCL333
ljundahlii	CLJU_c40130	transcriptional regulator	ORTHOMCL334
DSM10061	CAETHG_1862	helix-turn-helix domain protein	ORTHOMCL334
ljundahlii	CLJU_c40120	Na+ driven multidrug efflux pump	ORTHOMCL335
DSM10061	CAETHG_1861	MATE efflux family protein	ORTHOMCL335
ljundahlii	CLJU_c40110	transcriptional regulatory protein	ORTHOMCL336
DSM10061	CAETHG_1860	transcription activator effector binding protein	ORTHOMCL336
ljundahlii	CLJU_c40100	aminopeptidase	ORTHOMCL337
DSM10061	CAETHG_1859	peptidase M28	ORTHOMCL337
ljundahlii	CLJU_c40090	transcriptional regulator	ORTHOMCL338
DSM10061	CAETHG_1858	regulatory protein MerR	ORTHOMCL338
ljundahlii	CLJU_c40080	hypothetical protein	ORTHOMCL339
DSM10061	CAETHG_1857	hypothetical protein	ORTHOMCL339
ljundahlii	CLJU_c40070	hypothetical protein	ORTHOMCL340
DSM10061	CAETHG_1856	Mor transcription activator domain protein	ORTHOMCL340
ljundahlii	CLJU_c40060	ABC transporter ATPase	ORTHOMCL341
DSM10061	CAETHG_1855	ABC transporter related protein	ORTHOMCL341
ljundahlii	CLJU_c40050	hypothetical protein	ORTHOMCL342
DSM10061	CAETHG_1854	hypothetical protein	ORTHOMCL342
ljundahlii	CLJU_c40040	hypothetical protein	ORTHOMCL343
DSM10061	CAETHG_1851	Protein of unknown function DUF2935	ORTHOMCL343
ljundahlii	CLJU_c40030	hypothetical protein	ORTHOMCL344
DSM10061	CAETHG_1850	hypothetical protein	ORTHOMCL344
ljundahlii	CLJU_c40020	hypothetical protein	ORTHOMCL345
DSM10061	CAETHG_1849	Putative amidase domain	ORTHOMCL345
ljundahlii	CLJU_c40010	hypothetical protein	ORTHOMCL346
DSM10061	CAETHG_1848	hypothetical protein	ORTHOMCL346
ljundahlii	CLJU_c40000	ABC transporter ATPase	ORTHOMCL347
DSM10061	CAETHG_1847	Sulfate-transporting ATPase	ORTHOMCL347
ljundahlii	CLJU_c39990	ABC transporter permease	ORTHOMCL348
DSM10061	CAETHG_1846	protein of unknown function DUF214	ORTHOMCL348
ljundahlii	CLJU_c39980	two-component response regulator	ORTHOMCL349
DSM10061	CAETHG_1844	response regulator receiver	ORTHOMCL349
ljundahlii	CLJU_c39970	two component sensor histidine kinase	ORTHOMCL350
DSM10061	CAETHG_1843	ATP-binding region ATPase domain protein	ORTHOMCL350
ljundahlii	CLJU_c39960	hypothetical protein	ORTHOMCL351
DSM10061	CAETHG_1842	SNARE associated protein	ORTHOMCL351
ljundahlii	CLJU_c39950	NADPH-dependent butanol dehydrogenase	ORTHOMCL352
DSM10061	CAETHG_1841	Alcohol dehydrogenase	ORTHOMCL352
ljundahlii	CLJU_c39940	transcriptional regulator	ORTHOMCL353
DSM10061	CAETHG_1840	regulatory protein TetR	ORTHOMCL353
ljundahlii	CLJU_c39930	transporter protein	ORTHOMCL354
DSM10061	CAETHG_1839	major facilitator superfamily MFS_1	ORTHOMCL354
ljundahlii	CLJU_c39920	lysine efflux transporter	ORTHOMCL355
DSM10061	CAETHG_1838	Lysine exporter protein (LYSE/YGGA)	ORTHOMCL355
ljundahlii	CLJU_c39910	transcriptional regulator	ORTHOMCL356
DSM10061	CAETHG_1837	Kynurenine--oxoglutarate transaminase	ORTHOMCL356
ljundahlii	CLJU_c39900	hypothetical protein	ORTHOMCL357
DSM10061	CAETHG_1836	hypothetical protein	ORTHOMCL357
ljundahlii	CLJU_c39890	hypothetical protein	ORTHOMCL358
DSM10061	CAETHG_1835	hypothetical protein	ORTHOMCL358
ljundahlii	CLJU_c39880	hypothetical protein	ORTHOMCL359
DSM10061	CAETHG_1834	hypothetical protein	ORTHOMCL359
ljundahlii	CLJU_c39870	hypothetical protein	ORTHOMCL360
DSM10061	CAETHG_1833	hypothetical protein	ORTHOMCL360
ljundahlii	CLJU_c39860	microcompartment shellprotein	ORTHOMCL361
DSM10061	CAETHG_1832	microcompartments protein	ORTHOMCL361
ljundahlii	CLJU_c39850	microcompartment shellprotein	ORTHOMCL362
DSM10061	CAETHG_1831	microcompartments protein	ORTHOMCL362
ljundahlii	CLJU_c39840	acetaldehyde dehydrogenase	ORTHOMCL363
DSM10061	CAETHG_1830	Acetaldehyde dehydrogenase (acetylating)	ORTHOMCL363
ljundahlii	CLJU_c39830	pyruvate formate-lyase	ORTHOMCL364
DSM10061	CAETHG_1829	pyruvate formate-lyase PFL	ORTHOMCL364
ljundahlii	CLJU_c39820	pyruvate formate-lyase activating enzyme	ORTHOMCL365
DSM10061	CAETHG_1828	glycyl-radical enzyme activating protein family	ORTHOMCL365
ljundahlii	CLJU_c39810	ethanolamine utilization cobalamin adenosyltransferase	ORTHOMCL366
DSM10061	CAETHG_1827	hypothetical protein	ORTHOMCL366
ljundahlii	CLJU_c39770	RnfC related NADH dehydrogenase	ORTHOMCL367
DSM10061	CAETHG_1823	Respiratory-chain NADH dehydrogenase domain 51 kDa subunit	ORTHOMCL367
ljundahlii	CLJU_c39760	microcompartment shellprotein	ORTHOMCL368
DSM10061	CAETHG_1822	microcompartments protein	ORTHOMCL368
ljundahlii	CLJU_c39750	ethanolamine utilization protein EutQ	ORTHOMCL369
DSM10061	CAETHG_1821	Ethanolamine utilization EutQ family protein	ORTHOMCL369
ljundahlii	CLJU_c39690	response regulator	ORTHOMCL370
DSM10061	CAETHG_1815	response regulator receiver	ORTHOMCL370
ljundahlii	CLJU_c39680	two-component sensor kinase	ORTHOMCL371
DSM10061	CAETHG_1814	histidine kinase internal region	ORTHOMCL371
ljundahlii	CLJU_c39670	ethanol dehydrogenase	ORTHOMCL372
DSM10061	CAETHG_1813	Alcohol dehydrogenase	ORTHOMCL372
ljundahlii	CLJU_c39660	choline kinase	ORTHOMCL373
DSM10061	CAETHG_1812	hypothetical protein	ORTHOMCL373
ljundahlii	CLJU_c39650	hypothetical protein	ORTHOMCL374
DSM10061	CAETHG_1811	C_GCAxxG_C_C family protein	ORTHOMCL374
ljundahlii	CLJU_c39640	transaldolase	ORTHOMCL375
DSM10061	CAETHG_1810	transaldolase	ORTHOMCL375
ljundahlii	CLJU_c39630	ABC transporter periplasmic protein	ORTHOMCL376
DSM10061	CAETHG_1809	basic membrane lipoprotein	ORTHOMCL376
ljundahlii	CLJU_c39620	ABC transporter ATPase	ORTHOMCL377
DSM10061	CAETHG_1808	Monosaccharide-transporting ATPase	ORTHOMCL377
ljundahlii	CLJU_c39610	ABC transporter permease	ORTHOMCL378
DSM10061	CAETHG_1807	ABC-type transporter, integral membrane subunit	ORTHOMCL378
ljundahlii	CLJU_c39600	ABC transporter permease	ORTHOMCL379
DSM10061	CAETHG_1806	ABC-type transporter, integral membrane subunit	ORTHOMCL379
ljundahlii	CLJU_c39590	glutamine amidotransferase subunit PdxT	ORTHOMCL380
DSM10061	CAETHG_1805	Glutamine amidotransferase subunit pdxT	ORTHOMCL380
ljundahlii	CLJU_c39580	pyridoxal biosynthesis protein PdxS	ORTHOMCL381
DSM10061	CAETHG_1804	Pyridoxal biosynthesis lyase pdxS	ORTHOMCL381
ljundahlii	CLJU_c39560	potassium-transporting ATPase subunit a	ORTHOMCL382
DSM10061	CAETHG_1801	Potassium-transporting ATPase A chain	ORTHOMCL382
ljundahlii	CLJU_c39550	potassium-transporting ATPase subunit b	ORTHOMCL383
DSM10061	CAETHG_1800	Potassium-transporting ATPase B chain	ORTHOMCL383
ljundahlii	CLJU_c39540	potassium-transporting ATPase subunit c	ORTHOMCL384
DSM10061	CAETHG_1799	Potassium-transporting ATPase C chain	ORTHOMCL384
ljundahlii	CLJU_c39530	hypothetical protein	ORTHOMCL385
DSM10061	CAETHG_1798	hypothetical protein	ORTHOMCL385
ljundahlii	CLJU_c39520	osmosensitive K+ channel histidine kinase	ORTHOMCL386
DSM10061	CAETHG_1797	Osmosensitive K channel His kinase sensor	ORTHOMCL386
ljundahlii	CLJU_c39510	two-component response regulator	ORTHOMCL387
DSM10061	CAETHG_1796	response regulator receiver	ORTHOMCL387
ljundahlii	CLJU_c39500	3-isopropylmalate dehydrogenase	ORTHOMCL388
DSM10061	CAETHG_1795	3-isopropylmalate dehydrogenase	ORTHOMCL388
ljundahlii	CLJU_c39490	hypothetical protein	ORTHOMCL389
DSM10061	CAETHG_1794	hypothetical protein	ORTHOMCL389
ljundahlii	CLJU_c39480	hypothetical protein	ORTHOMCL390
DSM10061	CAETHG_1793	hypothetical protein	ORTHOMCL390
ljundahlii	CLJU_c39470	hypothetical protein	ORTHOMCL391
DSM10061	CAETHG_1792	hypothetical protein	ORTHOMCL391
ljundahlii	CLJU_c39460	rubrerythrin	ORTHOMCL392
DSM10061	CAETHG_1791	Rubrerythrin	ORTHOMCL392
ljundahlii	CLJU_c39450	mannose-6-phosphate isomerase	ORTHOMCL393
DSM10061	CAETHG_1790	Mannose-6-phosphate isomerase	ORTHOMCL393
ljundahlii	CLJU_c39440	acyl-CoA dehydrogenase	ORTHOMCL394
DSM10061	CAETHG_1789	Butyryl-CoA dehydrogenase	ORTHOMCL394
ljundahlii	CLJU_c39430	acyl-CoA transferase	ORTHOMCL395
DSM10061	CAETHG_1788	Formyl-CoA transferase	ORTHOMCL395
ljundahlii	CLJU_c39420	acyl-CoA dehydrogenase	ORTHOMCL396
DSM10061	CAETHG_1787	Butyryl-CoA dehydrogenase	ORTHOMCL396
ljundahlii	CLJU_c39410	electron transfer flavoprotein subunit beta	ORTHOMCL397
DSM10061	CAETHG_1786	Electron transfer flavoprotein alpha/beta-subunit	ORTHOMCL397
ljundahlii	CLJU_c39400	electron transfer flavoprotein subunit alpha	ORTHOMCL398
DSM10061	CAETHG_1785	Electron transfer flavoprotein alpha subunit	ORTHOMCL398
ljundahlii	CLJU_c39390	AMP-dependent ligase/synthetase	ORTHOMCL399
DSM10061	CAETHG_1784	Long-chain-fatty-acid--CoA ligase	ORTHOMCL399
ljundahlii	CLJU_c39380	hypothetical protein	ORTHOMCL400
DSM10061	CAETHG_1783	hypothetical protein	ORTHOMCL400
ljundahlii	CLJU_c39370	transcriptional regulator	ORTHOMCL401
DSM10061	CAETHG_1782	LysR substrate-binding protein	ORTHOMCL401
ljundahlii	CLJU_c39360	transporter protein	ORTHOMCL402
DSM10061	CAETHG_1781	major facilitator superfamily MFS_1	ORTHOMCL402
ljundahlii	CLJU_c39350	thioesterase	ORTHOMCL403
DSM10061	CAETHG_1780	hypothetical protein	ORTHOMCL403
ljundahlii	CLJU_c39340	rubrerythrin	ORTHOMCL404
DSM10061	CAETHG_1779	Rubrerythrin	ORTHOMCL404
ljundahlii	CLJU_c39330	hypothetical protein	ORTHOMCL405
DSM10061	CAETHG_1778	Ig domain protein	ORTHOMCL405
ljundahlii	CLJU_c39320	ribonuclease BN	ORTHOMCL406
DSM10061	CAETHG_1777	ribonuclease BN	ORTHOMCL406
ljundahlii	CLJU_c39310	cysteine synthase	ORTHOMCL407
DSM10061	CAETHG_1776	cysteine synthase A	ORTHOMCL407
ljundahlii	CLJU_c39300	serine acetyltransferase	ORTHOMCL408
DSM10061	CAETHG_1775	serine O-acetyltransferase	ORTHOMCL408
ljundahlii	CLJU_c39290	iron-sulfur cluster-binding protein	ORTHOMCL409
DSM10061	CAETHG_1774	protein of unknown function DUF1730	ORTHOMCL409
ljundahlii	CLJU_c39280	1-acyl-sn-glycerol-3-phosphate acyltransferase	ORTHOMCL410
DSM10061	CAETHG_1773	phospholipid/glycerol acyltransferase	ORTHOMCL410
ljundahlii	CLJU_c39270	endonuclease III	ORTHOMCL411
DSM10061	CAETHG_1771	DNA-(apurinic or apyrimidinic site) lyase	ORTHOMCL411
ljundahlii	CLJU_c39260	competence-damage inducible protein	ORTHOMCL412
DSM10061	CAETHG_1770	Competence-damaged protein	ORTHOMCL412
ljundahlii	CLJU_c39250	vancomycin b-type resistance protein VanW	ORTHOMCL413
DSM10061	CAETHG_1769	VanW family protein	ORTHOMCL413
ljundahlii	CLJU_c39230	hypothetical protein	ORTHOMCL414
DSM10061	CAETHG_1768	hypothetical protein	ORTHOMCL414
ljundahlii	CLJU_c39220	hypothetical protein	ORTHOMCL415
DSM10061	CAETHG_1767	protein of unknown function DUF6 transmembrane	ORTHOMCL415
ljundahlii	CLJU_c39210	hypothetical protein	ORTHOMCL416
DSM10061	CAETHG_1766	hypothetical protein	ORTHOMCL416
ljundahlii	CLJU_c39200	N-acetylmuramoyl-L-alanine amidase	ORTHOMCL417
DSM10061	CAETHG_1765	cell wall hydrolase/autolysin	ORTHOMCL417
ljundahlii	CLJU_c39190	rRNA methylase	ORTHOMCL418
DSM10061	CAETHG_1764	S-adenosyl-L-methionine dependent tRNA/rRNA methyltransferase, SpoU	ORTHOMCL418
ljundahlii	CLJU_c39180	degV protein	ORTHOMCL419
DSM10061	CAETHG_1763	degV family protein	ORTHOMCL419
ljundahlii	CLJU_c39170	RNA polymerase sigma-54 factor	ORTHOMCL420
DSM10061	CAETHG_1762	RNA polymerase sigma-54 factor, RpoN	ORTHOMCL420
ljundahlii	CLJU_c39160	transcriptional regulator	ORTHOMCL421
DSM10061	CAETHG_1761	sugar-binding domain-containing protein	ORTHOMCL421
ljundahlii	CLJU_c39150	glyceraldehyde-3-phosphate dehydrogenase	ORTHOMCL422
DSM10061	CAETHG_1760	glyceraldehyde-3-phosphate dehydrogenase, type I	ORTHOMCL422
ljundahlii	CLJU_c39140	phosphoglycerate kinase	ORTHOMCL423
DSM10061	CAETHG_1759	Phosphoglycerate kinase	ORTHOMCL423
ljundahlii	CLJU_c39130	triosephosphate isomerase	ORTHOMCL424
DSM10061	CAETHG_1758	Triosephosphate isomerase, bacterial/eukaryotic	ORTHOMCL424
ljundahlii	CLJU_c39120	2,3-bisphosphoglycerate-independent phosphoglycerate mutase	ORTHOMCL425
DSM10061	CAETHG_1757	2,3-bisphosphoglycerate-independent phosphoglycerate mutase	ORTHOMCL425
ljundahlii	CLJU_c39110	enolase	ORTHOMCL426
DSM10061	CAETHG_1756	Enolase	ORTHOMCL426
ljundahlii	CLJU_c39100	hypothetical protein	ORTHOMCL427
DSM10061	CAETHG_1755	preprotein translocase, SecG subunit	ORTHOMCL427
ljundahlii	CLJU_c39090	ribonuclease R	ORTHOMCL428
DSM10061	CAETHG_1754	ribonuclease R	ORTHOMCL428
ljundahlii	CLJU_c39080	SsrA-binding protein	ORTHOMCL429
DSM10061	CAETHG_1753	SsrA-binding protein	ORTHOMCL429
ljundahlii	CLJU_c39060	spore germination protein KB	ORTHOMCL430
ljundahlii	CLJU_c39070	spore germination protein KB	ORTHOMCL430
ljundahlii	CLJU_c39020	HD-superfamily hydrolase	ORTHOMCL431
DSM10061	CAETHG_1750	metal dependent phosphohydrolase	ORTHOMCL431
ljundahlii	CLJU_c39010	acetyltransferase	ORTHOMCL432
DSM10061	CAETHG_1749	GCN5-related N-acetyltransferase	ORTHOMCL432
ljundahlii	CLJU_c39000	MarR family transcriptional regulator	ORTHOMCL433
DSM10061	CAETHG_1748	regulatory protein MarR	ORTHOMCL433
ljundahlii	CLJU_c38990	spore germination protein, GerAB	ORTHOMCL434
DSM10061	CAETHG_1747	spore germination protein	ORTHOMCL434
ljundahlii	CLJU_c38980	spore germination protein, GerAC	ORTHOMCL435
DSM10061	CAETHG_1746	germination protein, Ger(x)C family	ORTHOMCL435
ljundahlii	CLJU_c38970	spore germination protein	ORTHOMCL436
DSM10061	CAETHG_1745	GerA spore germination protein	ORTHOMCL436
ljundahlii	CLJU_c38960	amino acid permease	ORTHOMCL437
DSM10061	CAETHG_1744	hypothetical protein	ORTHOMCL437
ljundahlii	CLJU_c38950	dehydrogenase	ORTHOMCL438
DSM10061	CAETHG_1743	3-hydroxybutyrate dehydrogenase	ORTHOMCL438
ljundahlii	CLJU_c38940	LysR family transcriptional regulator	ORTHOMCL439
DSM10061	CAETHG_1742	LysR substrate-binding protein	ORTHOMCL439
ljundahlii	CLJU_c38930	NAD-dependent 4-hydroxybutyrate dehydrogenase	ORTHOMCL440
DSM10061	CAETHG_1741	4-hydroxybutyrate dehydrogenase	ORTHOMCL440
ljundahlii	CLJU_c38920	acetolactate synthase	ORTHOMCL441
DSM10061	CAETHG_1740	Acetolactate synthase	ORTHOMCL441
ljundahlii	CLJU_c38910	hypothetical protein	ORTHOMCL442
DSM10061	CAETHG_1739	hypothetical protein	ORTHOMCL442
ljundahlii	CLJU_c38900	glycosyltransferase	ORTHOMCL443
DSM10061	CAETHG_1738	hypothetical protein	ORTHOMCL443
ljundahlii	CLJU_c38890	glycosyltransferase	ORTHOMCL444
DSM10061	CAETHG_1737	glycosyl transferase family 2	ORTHOMCL444
ljundahlii	CLJU_c38880	GtrA-like protein	ORTHOMCL445
DSM10061	CAETHG_1736	GtrA family protein	ORTHOMCL445
ljundahlii	CLJU_c38870	spore germination protein	ORTHOMCL446
DSM10061	CAETHG_1735	germination protein, Ger(x)C family	ORTHOMCL446
ljundahlii	CLJU_c38860	spore germination protein GerAB	ORTHOMCL447
DSM10061	CAETHG_1734	Spore germination protein	ORTHOMCL447
ljundahlii	CLJU_c38850	spore germination protein GerA	ORTHOMCL448
DSM10061	CAETHG_1733	GerA spore germination protein	ORTHOMCL448
ljundahlii	CLJU_c38840	hypothetical protein	ORTHOMCL449
DSM10061	CAETHG_1732	hypothetical protein	ORTHOMCL449
ljundahlii	CLJU_c38830	diguanylate cyclase	ORTHOMCL450
DSM10061	CAETHG_1731	diguanylate cyclase	ORTHOMCL450
ljundahlii	CLJU_c38820	hydrolase	ORTHOMCL451
DSM10061	CAETHG_1730	hypothetical protein	ORTHOMCL451
ljundahlii	CLJU_c38810	cell division protein	ORTHOMCL452
DSM10061	CAETHG_1729	Peptidoglycan glycosyltransferase	ORTHOMCL452
ljundahlii	CLJU_c38800	formiminotetrahydrofolate cyclodeaminase	ORTHOMCL453
DSM10061	CAETHG_1728	Formiminotransferase-cyclodeaminase	ORTHOMCL453
ljundahlii	CLJU_c38790	tRNA-dihydrouridine synthase	ORTHOMCL454
DSM10061	CAETHG_1727	dihydrouridine synthase DuS	ORTHOMCL454
ljundahlii	CLJU_c38780	PadR family transcriptional regulator	ORTHOMCL455
DSM10061	CAETHG_1726	transcriptional regulator PadR family protein	ORTHOMCL455
ljundahlii	CLJU_c38770	hypothetical protein	ORTHOMCL456
DSM10061	CAETHG_1725	Protein of unknown function DUF2889	ORTHOMCL456
ljundahlii	CLJU_c38720	penicillinase repressor	ORTHOMCL457
DSM10061	CAETHG_1721	Penicillinase repressor	ORTHOMCL457
ljundahlii	CLJU_c38710	membrane-associated protein	ORTHOMCL458
DSM10061	CAETHG_1719	peptidase M56 BlaR1	ORTHOMCL458
ljundahlii	CLJU_c38700	SGNH hydrolase	ORTHOMCL459
DSM10061	CAETHG_1718	hypothetical protein	ORTHOMCL459
ljundahlii	CLJU_c38660	penicillin-binding protein	ORTHOMCL460
DSM10061	CAETHG_1716	beta-lactamase	ORTHOMCL460
ljundahlii	CLJU_c38650	transcriptional regulator	ORTHOMCL461
DSM10061	CAETHG_1715	transcriptional regulator domain-containing protein	ORTHOMCL461
ljundahlii	CLJU_c38640	sensory transduction histidine kinase	ORTHOMCL462
DSM10061	CAETHG_1714	ATP-binding region ATPase domain protein	ORTHOMCL462
ljundahlii	CLJU_c38630	ABC transporter ATPase	ORTHOMCL463
DSM10061	CAETHG_1713	Phosphonate-transporting ATPase	ORTHOMCL463
ljundahlii	CLJU_c38620	permease	ORTHOMCL464
DSM10061	CAETHG_1712	protein of unknown function DUF214	ORTHOMCL464
ljundahlii	CLJU_c38550	hypothetical protein	ORTHOMCL465
DSM10061	CAETHG_1708	Lumazine-binding	ORTHOMCL465
ljundahlii	CLJU_c38540	transcriptional regulator	ORTHOMCL466
DSM10061	CAETHG_1707	helix-turn-helix domain protein	ORTHOMCL466
ljundahlii	CLJU_c38480	sensor histidine kinase	ORTHOMCL467
DSM10061	CAETHG_1704	ATP-binding region ATPase domain protein	ORTHOMCL467
ljundahlii	CLJU_c38470	response regulator	ORTHOMCL468
DSM10061	CAETHG_1703	response regulator receiver	ORTHOMCL468
ljundahlii	CLJU_c38460	NAD-dependent malic enzyme	ORTHOMCL469
DSM10061	CAETHG_1702	Malate dehydrogenase (oxaloacetate-decarboxylating) (NADP(+))	ORTHOMCL469
ljundahlii	CLJU_c38450	citrate:cation symporter	ORTHOMCL470
DSM10061	CAETHG_1701	Citrate carrier protein	ORTHOMCL470
ljundahlii	CLJU_c38440	hypothetical protein	ORTHOMCL471
DSM10061	CAETHG_1699	hypothetical protein	ORTHOMCL471
ljundahlii	CLJU_c38430	phosphatase	ORTHOMCL472
DSM10061	CAETHG_1698	hypothetical protein	ORTHOMCL472
ljundahlii	CLJU_c38420	polysaccharide deacetylase	ORTHOMCL473
DSM10061	CAETHG_1697	polysaccharide deacetylase	ORTHOMCL473
ljundahlii	CLJU_c38370	hypothetical protein	ORTHOMCL474
DSM10061	CAETHG_1695	protein of unknown function with GxGYxY motif	ORTHOMCL474
ljundahlii	CLJU_c38360	prolyl-tRNA synthetase	ORTHOMCL475
DSM10061	CAETHG_1694	Prolyl-tRNA synthetase	ORTHOMCL475
ljundahlii	CLJU_c38350	ATP-dependent metalloprotease FtsH	ORTHOMCL476
DSM10061	CAETHG_1693	peptidase M41 FtsH domain protein	ORTHOMCL476
ljundahlii	CLJU_c38340	ATP-dependent DNA helicase	ORTHOMCL477
DSM10061	CAETHG_1692	Helicase superfamily 1 UvrD-related protein	ORTHOMCL477
ljundahlii	CLJU_c38330	biotin synthase	ORTHOMCL478
DSM10061	CAETHG_1691	[FeFe]-hydrogenase maturation HydE, radical SAM	ORTHOMCL478
ljundahlii	CLJU_c38320	aspartokinase	ORTHOMCL479
DSM10061	CAETHG_1690	aspartate kinase	ORTHOMCL479
ljundahlii	CLJU_c38310	diaminopimelate decarboxylase	ORTHOMCL480
DSM10061	CAETHG_1688	diaminopimelate decarboxylase	ORTHOMCL480
ljundahlii	CLJU_c38300	cyclic beta 1-2 glucan synthetase	ORTHOMCL481
DSM10061	CAETHG_1687	Protein of unknown function DUF2329	ORTHOMCL481
ljundahlii	CLJU_c38290	tryptophanyl-tRNA synthetase	ORTHOMCL482
DSM10061	CAETHG_1686	Tryptophan-tRNA ligase, bacterial-type	ORTHOMCL482
ljundahlii	CLJU_c38280	peptide chain release factor 3	ORTHOMCL483
DSM10061	CAETHG_1685	peptide chain release factor 3	ORTHOMCL483
ljundahlii	CLJU_c38270	hydrolase	ORTHOMCL484
DSM10061	CAETHG_1684	Cof-like hydrolase	ORTHOMCL484
ljundahlii	CLJU_c38260	phosphatase	ORTHOMCL485
DSM10061	CAETHG_1683	phosphoesterase PA-phosphatase related protein	ORTHOMCL485
ljundahlii	CLJU_c38250	hypothetical protein	ORTHOMCL486
DSM10061	CAETHG_1681	protein of unknown function DUF1393	ORTHOMCL486
ljundahlii	CLJU_c38240	hypothetical protein	ORTHOMCL487
DSM10061	CAETHG_1680	Probable zinc-binding domain	ORTHOMCL487
ljundahlii	CLJU_c38230	hypothetical protein	ORTHOMCL488
DSM10061	CAETHG_1679	AAA-4 family protein	ORTHOMCL488
ljundahlii	CLJU_c38220	hypothetical protein	ORTHOMCL489
DSM10061	CAETHG_1678	hypothetical protein	ORTHOMCL489
ljundahlii	CLJU_c38210	tyrosyl-tRNA synthetase	ORTHOMCL490
DSM10061	CAETHG_1677	Tyrosyl-tRNA synthetase	ORTHOMCL490
ljundahlii	CLJU_c38200	acetyltransferase	ORTHOMCL491
DSM10061	CAETHG_1676	ribosomal-protein-alanine acetyltransferase	ORTHOMCL491
ljundahlii	CLJU_c38190	protease	ORTHOMCL492
DSM10061	CAETHG_1675	universal protein YeaZ	ORTHOMCL492
ljundahlii	CLJU_c38180	ATPase	ORTHOMCL493
DSM10061	CAETHG_1674	putative protein family UPF0079, ATPase	ORTHOMCL493
ljundahlii	CLJU_c38170	metal dependent phosphohydrolase	ORTHOMCL494
DSM10061	CAETHG_1673	metal dependent phosphohydrolase	ORTHOMCL494
ljundahlii	CLJU_c38160	metal ion transporter	ORTHOMCL495
DSM10061	CAETHG_1672	ABC-type metal ion transporter, periplasmic subunit	ORTHOMCL495
ljundahlii	CLJU_c38140	hypothetical protein	ORTHOMCL496
DSM10061	CAETHG_1641	hypothetical protein	ORTHOMCL496
ljundahlii	CLJU_c38130	hypothetical protein	ORTHOMCL497
DSM10061	CAETHG_1639	hypothetical protein	ORTHOMCL497
ljundahlii	CLJU_c38120	HD superfamily hydrolase	ORTHOMCL498
DSM10061	CAETHG_1638	metal dependent phosphohydrolase	ORTHOMCL498
ljundahlii	CLJU_c38110	hypothetical protein	ORTHOMCL499
DSM10061	CAETHG_1635	hypothetical protein	ORTHOMCL499
ljundahlii	CLJU_c38070	nicotinate-nucleotide diphosphorylase	ORTHOMCL500
DSM10061	CAETHG_1634	modD protein	ORTHOMCL500
ljundahlii	CLJU_c38050	methyltransferase	ORTHOMCL501
DSM10061	CAETHG_1633	hypothetical protein	ORTHOMCL501
ljundahlii	CLJU_c38010	hypothetical protein	ORTHOMCL502
DSM10061	CAETHG_1632	MOSC domain containing protein	ORTHOMCL502
ljundahlii	CLJU_c38000	metal ion (Fe 3+) ABC transporter ATPase	ORTHOMCL503
ljundahlii	CLJU_c38020	metal ion (Fe 3+) ABC transporter ATPase	ORTHOMCL503
ljundahlii	CLJU_c37920	anaerobic sulfite reductase subunit A	ORTHOMCL504
DSM10061	CAETHG_1629	nitrite and sulfite reductase 4Fe-4S region	ORTHOMCL504
ljundahlii	CLJU_c37870	permease	ORTHOMCL505
ljundahlii	CLJU_c37890	permease	ORTHOMCL505
ljundahlii	CLJU_c37860	membrane-spanning protein	ORTHOMCL506
ljundahlii	CLJU_c37900	hypothetical protein	ORTHOMCL506
ljundahlii	CLJU_c37810	hypothetical protein	ORTHOMCL507
DSM10061	CAETHG_1628	putative protein family UPF0324	ORTHOMCL507
ljundahlii	CLJU_c37800	transcriptional regulator	ORTHOMCL508
DSM10061	CAETHG_1627	LysR substrate-binding protein	ORTHOMCL508
ljundahlii	CLJU_c37790	hypothetical protein	ORTHOMCL509
DSM10061	CAETHG_1626	hypothetical protein	ORTHOMCL509
ljundahlii	CLJU_c37780	nucleotide-binding protein	ORTHOMCL510
DSM10061	CAETHG_1625	ATPase-like, ParA/MinD	ORTHOMCL510
ljundahlii	CLJU_c37730	ATP-binding protein	ORTHOMCL511
ljundahlii	CLJU_c37740	ATP-binding protein	ORTHOMCL511
ljundahlii	CLJU_c37700	DNA-binding protein	ORTHOMCL512
DSM10061	CAETHG_1624	UPF0251 protein	ORTHOMCL512
ljundahlii	CLJU_c37690	dinitrogenase iron-molybdenum cofactor biosynthesis protein	ORTHOMCL513
DSM10061	CAETHG_1623	Dinitrogenase iron-molybdenum cofactor biosynthesis protein	ORTHOMCL513
ljundahlii	CLJU_c37680	universal stress protein	ORTHOMCL514
DSM10061	CAETHG_1622	UspA domain-containing protein	ORTHOMCL514
ljundahlii	CLJU_c37670	carbon monoxide dehydrogenase	ORTHOMCL515
DSM10061	CAETHG_1621	Carbon-monoxide dehydrogenase (acceptor)	ORTHOMCL515
ljundahlii	CLJU_c37660	CODH nickel-insertion accessory protein	ORTHOMCL516
DSM10061	CAETHG_1619	Cobyrinic acid ac-diamide synthase	ORTHOMCL516
ljundahlii	CLJU_c37650	formate-tetrahydrofolate ligase	ORTHOMCL517
DSM10061	CAETHG_1618	Formate--tetrahydrofolate ligase	ORTHOMCL517
ljundahlii	CLJU_c37640	formyltetrahydrofolate cyclohydrolase	ORTHOMCL518
DSM10061	CAETHG_1617	Methenyltetrahydrofolate cyclohydrolase	ORTHOMCL518
ljundahlii	CLJU_c37630	bifunctional methylenetetrahydrofolate dehydrogenase/methenyltetrahydrofolate cyclohydrolase	ORTHOMCL519
DSM10061	CAETHG_1616	Bifunctional protein folD	ORTHOMCL519
ljundahlii	CLJU_c37620	hypothetical protein	ORTHOMCL520
DSM10061	CAETHG_1615	Methylene-tetrahydrofolate reductase domain-containing protein	ORTHOMCL520
ljundahlii	CLJU_c37610	methylenetetrahydrofolate reductase	ORTHOMCL521
DSM10061	CAETHG_1614	methylenetetrahydrofolate reductase	ORTHOMCL521
ljundahlii	CLJU_c37600	dihydrolipoamide dehydrogenase	ORTHOMCL522
DSM10061	CAETHG_1613	dihydrolipoamide dehydrogenase	ORTHOMCL522
ljundahlii	CLJU_c37590	CODH nickel-insertion accessory protein	ORTHOMCL523
DSM10061	CAETHG_1612	Cobyrinic acid ac-diamide synthase	ORTHOMCL523
ljundahlii	CLJU_c37580	CO dehydrogenase/acetyl-CoA synthase subunit delta	ORTHOMCL524
DSM10061	CAETHG_1611	CO dehydrogenase/acetyl-CoA synthase delta subunit, TIM barrel	ORTHOMCL524
ljundahlii	CLJU_c37570	CO dehydrogenase/acetyl-CoA synthase subunit gamma	ORTHOMCL525
DSM10061	CAETHG_1610	CO dehydrogenase/acetyl-CoA synthase delta subunit, TIM barrel	ORTHOMCL525
ljundahlii	CLJU_c37560	methyltetrahydrofolate:corrinoid/iron-sulfur protein methyltransferase	ORTHOMCL526
DSM10061	CAETHG_1609	dihydropteroate synthase DHPS	ORTHOMCL526
ljundahlii	CLJU_c37550	CO dehydrogenase/acetyl-CoA synthase complex subunit beta	ORTHOMCL527
DSM10061	CAETHG_1608	CO dehydrogenase/acetyl-CoA synthase complex, beta subunit	ORTHOMCL527
ljundahlii	CLJU_c37540	glycine cleavage system H protein	ORTHOMCL528
DSM10061	CAETHG_1607	Glycine cleavage system H protein	ORTHOMCL528
ljundahlii	CLJU_c37530	ferredoxin-containing protein	ORTHOMCL529
DSM10061	CAETHG_1606	ferredoxin	ORTHOMCL529
ljundahlii	CLJU_c37520	hypothetical protein	ORTHOMCL530
DSM10061	CAETHG_1605	RNA-binding protein	ORTHOMCL530
ljundahlii	CLJU_c37510	hypothetical protein	ORTHOMCL531
DSM10061	CAETHG_1604	hypothetical protein	ORTHOMCL531
ljundahlii	CLJU_c37500	hypothetical protein	ORTHOMCL532
DSM10061	CAETHG_1603	protein of unknown function DUF3786	ORTHOMCL532
ljundahlii	CLJU_c37490	formate/nitrite transporter	ORTHOMCL533
DSM10061	CAETHG_1602	formate/nitrite transporter	ORTHOMCL533
ljundahlii	CLJU_c37480	glycerol-3-phosphate dehydrogenase	ORTHOMCL534
DSM10061	CAETHG_1600	FAD dependent oxidoreductase	ORTHOMCL534
ljundahlii	CLJU_c37470	oxidoreductase	ORTHOMCL535
DSM10061	CAETHG_1599	Pyridine nucleotide-disulphide oxidoreductase, FAD/NAD(P)-binding domain	ORTHOMCL535
ljundahlii	CLJU_c37460	hypothetical protein	ORTHOMCL536
DSM10061	CAETHG_1598	protein of unknown function DUF1667	ORTHOMCL536
ljundahlii	CLJU_c37450	hypothetical protein	ORTHOMCL537
DSM10061	CAETHG_1597	protein of unknown function DUF1836	ORTHOMCL537
ljundahlii	CLJU_c37440	endodeoxyribonuclease	ORTHOMCL538
DSM10061	CAETHG_1596	endodeoxyribonuclease RusA	ORTHOMCL538
ljundahlii	CLJU_c37400	O-sialoglycoprotein endopeptidase	ORTHOMCL539
DSM10061	CAETHG_1595	O-sialoglycoprotein endopeptidase	ORTHOMCL539
ljundahlii	CLJU_c37390	pyruvate carboxylase	ORTHOMCL540
DSM10061	CAETHG_1594	pyruvate carboxylase	ORTHOMCL540
ljundahlii	CLJU_c37380	pyrroline-5-carboxylate reductase	ORTHOMCL541
DSM10061	CAETHG_1593	pyrroline-5-carboxylate reductase	ORTHOMCL541
ljundahlii	CLJU_c37330	two-component sensor histidine kinase	ORTHOMCL542
DSM10061	CAETHG_1589	5TM Receptors of the LytS-YhcK type transmembrane region	ORTHOMCL542
ljundahlii	CLJU_c37320	LytR/AlgR family response regulator	ORTHOMCL543
DSM10061	CAETHG_1588	LytTr DNA-binding region	ORTHOMCL543
ljundahlii	CLJU_c37310	hypothetical protein	ORTHOMCL544
DSM10061	CAETHG_1587	protein of unknown function DUF77	ORTHOMCL544
ljundahlii	CLJU_c37300	3-hydroxybutyryl-CoA dehydrogenase	ORTHOMCL545
DSM10061	CAETHG_1586	3-hydroxybutyryl-CoA dehydrogenase	ORTHOMCL545
ljundahlii	CLJU_c37290	dihydroorotase	ORTHOMCL546
DSM10061	CAETHG_1585	dihydroorotase multifunctional complex type	ORTHOMCL546
ljundahlii	CLJU_c37280	ABC transporter ATPase	ORTHOMCL547
DSM10061	CAETHG_1584	Sulfate-transporting ATPase	ORTHOMCL547
ljundahlii	CLJU_c37270	permease	ORTHOMCL548
DSM10061	CAETHG_1583	hypothetical protein	ORTHOMCL548
ljundahlii	CLJU_c37260	ABC transporter ATPase	ORTHOMCL549
DSM10061	CAETHG_1582	ABC transporter related protein	ORTHOMCL549
ljundahlii	CLJU_c37250	transcriptional regulator	ORTHOMCL550
DSM10061	CAETHG_1581	Redox-sensing transcriptional repressor rex	ORTHOMCL550
ljundahlii	CLJU_c37240	glutamate synthase	ORTHOMCL551
DSM10061	CAETHG_1580	glutamate synthase (NADPH), homotetrameric	ORTHOMCL551
ljundahlii	CLJU_c37230	8-oxoguanine DNA glycosylase	ORTHOMCL552
DSM10061	CAETHG_1579	DNA-(apurinic or apyrimidinic site) lyase	ORTHOMCL552
ljundahlii	CLJU_c37210	hypothetical protein	ORTHOMCL553
DSM10061	CAETHG_1574	SNARE associated protein	ORTHOMCL553
ljundahlii	CLJU_c37200	10 kDa chaperonin	ORTHOMCL554
DSM10061	CAETHG_1573	10 kDa chaperonin	ORTHOMCL554
ljundahlii	CLJU_c37190	60 kDa chaperonin	ORTHOMCL555
DSM10061	CAETHG_1572	60 kDa chaperonin	ORTHOMCL555
ljundahlii	CLJU_c37180	inosine-5'-monophosphate dehydrogenase	ORTHOMCL556
DSM10061	CAETHG_1571	IMP dehydrogenase	ORTHOMCL556
ljundahlii	CLJU_c37170	GMP synthase	ORTHOMCL557
DSM10061	CAETHG_1570	GMP synthase [glutamine-hydrolyzing]	ORTHOMCL557
ljundahlii	CLJU_c37140	methyl-accepting transducer	ORTHOMCL558
DSM10061	CAETHG_1569	chemotaxis sensory transducer	ORTHOMCL558
ljundahlii	CLJU_c37130	glucose-6-phosphate isomerase	ORTHOMCL559
DSM10061	CAETHG_1568	Glucose-6-phosphate isomerase	ORTHOMCL559
ljundahlii	CLJU_c37120	transcriptional regulator	ORTHOMCL560
DSM10061	CAETHG_1567	helix-turn-helix HxlR type	ORTHOMCL560
ljundahlii	CLJU_c37110	pyridoxamine 5'-phosphate oxidase-like, FMN-binding protein	ORTHOMCL561
DSM10061	CAETHG_1566	pyridoxamine 5-phosphate oxidase-related FMN-binding protein	ORTHOMCL561
ljundahlii	CLJU_c37100	hypothetical protein	ORTHOMCL562
DSM10061	CAETHG_1565	hypothetical protein	ORTHOMCL562
ljundahlii	CLJU_c37090	hypothetical protein	ORTHOMCL563
DSM10061	CAETHG_1564	UPF0178 protein yaiI	ORTHOMCL563
ljundahlii	CLJU_c37020	two component regulator three Y motif protein	ORTHOMCL564
DSM10061	CAETHG_1563	Two component regulator three Y domain-containing protein	ORTHOMCL564
ljundahlii	CLJU_c37010	transglycosylase	ORTHOMCL565
DSM10061	CAETHG_1562	Lytic transglycosylase catalytic	ORTHOMCL565
ljundahlii	CLJU_c37000	ribosomal small subunit pseudouridine synthase A	ORTHOMCL566
DSM10061	CAETHG_1561	pseudouridine synthase Rsu	ORTHOMCL566
ljundahlii	CLJU_c36990	repressor	ORTHOMCL567
DSM10061	CAETHG_1560	TrpR like protein, YerC/YecD	ORTHOMCL567
ljundahlii	CLJU_c36980	ATP-dependent DNA helicase	ORTHOMCL568
DSM10061	CAETHG_1559	ATP-dependent DNA helicase PcrA	ORTHOMCL568
ljundahlii	CLJU_c36970	DNA ligase	ORTHOMCL569
DSM10061	CAETHG_1558	DNA ligase	ORTHOMCL569
ljundahlii	CLJU_c36960	hypothetical protein	ORTHOMCL570
DSM10061	CAETHG_1557	hypothetical protein	ORTHOMCL570
ljundahlii	CLJU_c36950	transcriptional regulator	ORTHOMCL571
DSM10061	CAETHG_1556	sigma-54 factor interaction domain-containing protein	ORTHOMCL571
ljundahlii	CLJU_c36940	glutamine amidotransferase	ORTHOMCL572
DSM10061	CAETHG_1555	peptidase C26	ORTHOMCL572
ljundahlii	CLJU_c36930	glutamyl-tRNA amidotransferase subunit C	ORTHOMCL573
DSM10061	CAETHG_1554	Aspartyl/glutamyl-tRNA(Asn/Gln) amidotransferase subunit C	ORTHOMCL573
ljundahlii	CLJU_c36920	glutamyl-tRNA amidotransferase subunit A	ORTHOMCL574
DSM10061	CAETHG_1553	Glutamyl-tRNA(Gln) amidotransferase subunit A	ORTHOMCL574
ljundahlii	CLJU_c36910	glutamyl-tRNA amidotransferase subunit B	ORTHOMCL575
DSM10061	CAETHG_1552	Aspartyl/glutamyl-tRNA(Asn/Gln) amidotransferase subunit B	ORTHOMCL575
ljundahlii	CLJU_c36900	hypothetical protein	ORTHOMCL576
DSM10061	CAETHG_1551	hypothetical protein	ORTHOMCL576
ljundahlii	CLJU_c36890	peptide ABC transporter periplasmic protein	ORTHOMCL577
DSM10061	CAETHG_1550	ABC-type transporter, periplasmic subunit	ORTHOMCL577
ljundahlii	CLJU_c36880	hypothetical protein	ORTHOMCL578
DSM10061	CAETHG_1549	hypothetical protein	ORTHOMCL578
ljundahlii	CLJU_c36870	hydrogenase maturation factor	ORTHOMCL579
DSM10061	CAETHG_1548	AIR synthase related protein domain protein	ORTHOMCL579
ljundahlii	CLJU_c36860	ribonuclease PH	ORTHOMCL580
DSM10061	CAETHG_1547	Ribonuclease PH	ORTHOMCL580
ljundahlii	CLJU_c36850	xanthosine triphosphate pyrophosphatase	ORTHOMCL581
DSM10061	CAETHG_1546	Nucleoside-triphosphatase rdgB	ORTHOMCL581
ljundahlii	CLJU_c36840	phosphoesterase	ORTHOMCL582
DSM10061	CAETHG_1545	phosphodiesterase, MJ0936 family	ORTHOMCL582
ljundahlii	CLJU_c36360	hypothetical protein	ORTHOMCL583
DSM10061	CAETHG_1544	hypothetical protein	ORTHOMCL583
ljundahlii	CLJU_c36350	cell wall-binding protein	ORTHOMCL584
DSM10061	CAETHG_1543	cell wall binding repeat 2-containing protein	ORTHOMCL584
ljundahlii	CLJU_c36340	hypothetical protein	ORTHOMCL585
DSM10061	CAETHG_1542	hypothetical protein	ORTHOMCL585
ljundahlii	CLJU_c36330	hypothetical protein	ORTHOMCL586
DSM10061	CAETHG_1541	hypothetical protein	ORTHOMCL586
ljundahlii	CLJU_c36320	hypothetical protein	ORTHOMCL587
DSM10061	CAETHG_1540	hypothetical protein	ORTHOMCL587
ljundahlii	CLJU_c36310	methyladenine DNA glycosylase	ORTHOMCL588
DSM10061	CAETHG_1539	methyladenine glycosylase	ORTHOMCL588
ljundahlii	CLJU_c36300	transcriptional regulator	ORTHOMCL589
DSM10061	CAETHG_1538	PAS sensor protein	ORTHOMCL589
ljundahlii	CLJU_c36290	Na+/H+ antiporter	ORTHOMCL590
DSM10061	CAETHG_1537	Na+/H+ antiporter NhaC-like protein	ORTHOMCL590
ljundahlii	CLJU_c36260	SAM-dependent methyltransferase	ORTHOMCL591
DSM10061	CAETHG_1536	hypothetical protein	ORTHOMCL591
ljundahlii	CLJU_c36250	Fe-S oxidoreductase	ORTHOMCL592
DSM10061	CAETHG_1535	4Fe4S-binding SPASM domain	ORTHOMCL592
ljundahlii	CLJU_c36240	hypothetical protein	ORTHOMCL593
DSM10061	CAETHG_1534	hypothetical protein	ORTHOMCL593
ljundahlii	CLJU_c36230	exonuclease with a BRCT domain	ORTHOMCL594
DSM10061	CAETHG_1533	Exonuclease RNase T and DNA polymerase III	ORTHOMCL594
ljundahlii	CLJU_c36220	hypothetical protein	ORTHOMCL595
ljundahlii	CLJU_c36370	hypothetical protein	ORTHOMCL595
ljundahlii	CLJU_c36210	nitroreductase	ORTHOMCL596
DSM10061	CAETHG_1532	nitroreductase	ORTHOMCL596
ljundahlii	CLJU_c36200	methyl-accepting chemotaxis protein	ORTHOMCL597
DSM10061	CAETHG_1531	chemotaxis sensory transducer	ORTHOMCL597
ljundahlii	CLJU_c36190	hypothetical protein	ORTHOMCL598
DSM10061	CAETHG_1529	hypothetical protein	ORTHOMCL598
ljundahlii	CLJU_c36180	hypothetical protein	ORTHOMCL599
DSM10061	CAETHG_1528	hypothetical protein	ORTHOMCL599
ljundahlii	CLJU_c36170	chromate transporter	ORTHOMCL600
DSM10061	CAETHG_1527	Chromate transporter	ORTHOMCL600
ljundahlii	CLJU_c36160	chromate transporter	ORTHOMCL601
DSM10061	CAETHG_1526	Chromate transporter	ORTHOMCL601
ljundahlii	CLJU_c36150	hypothetical protein	ORTHOMCL602
DSM10061	CAETHG_1525	Tetratricopeptide repeat-containing protein	ORTHOMCL602
ljundahlii	CLJU_c36140	thioesterase	ORTHOMCL603
DSM10061	CAETHG_1524	4-hydroxybenzoyl-CoA thioesterase	ORTHOMCL603
ljundahlii	CLJU_c36130	hypothetical protein	ORTHOMCL604
DSM10061	CAETHG_1523	Protein of unknown function DUF3892	ORTHOMCL604
ljundahlii	CLJU_c36120	hypothetical protein	ORTHOMCL605
DSM10061	CAETHG_1522	hypothetical protein	ORTHOMCL605
ljundahlii	CLJU_c36110	phosphohydrolase	ORTHOMCL606
DSM10061	CAETHG_1521	metallophosphoesterase	ORTHOMCL606
ljundahlii	CLJU_c36100	transporter protein	ORTHOMCL607
DSM10061	CAETHG_1519	major facilitator superfamily MFS_1	ORTHOMCL607
ljundahlii	CLJU_c36090	hemerythrin-like protein	ORTHOMCL608
DSM10061	CAETHG_1518	hemerythrin-like metal-binding protein	ORTHOMCL608
ljundahlii	CLJU_c36080	hypothetical protein	ORTHOMCL609
DSM10061	CAETHG_1517	protein of unknown function DUF3786	ORTHOMCL609
ljundahlii	CLJU_c36070	hypothetical protein	ORTHOMCL610
DSM10061	CAETHG_1516	Protein of unknown function YvrJ	ORTHOMCL610
ljundahlii	CLJU_c36060	hypothetical protein	ORTHOMCL611
DSM10061	CAETHG_1515	hypothetical protein	ORTHOMCL611
ljundahlii	CLJU_c36050	membrane-bound protein	ORTHOMCL612
DSM10061	CAETHG_1514	diguanylate cyclase	ORTHOMCL612
ljundahlii	CLJU_c36040	transcriptional regulator	ORTHOMCL613
DSM10061	CAETHG_1513	regulatory protein MerR	ORTHOMCL613
ljundahlii	CLJU_c36030	carboxymuconolactone decarboxylase	ORTHOMCL614
DSM10061	CAETHG_1512	Carboxymuconolactone decarboxylase	ORTHOMCL614
ljundahlii	CLJU_c36020	para-aminobenzoate synthase component II	ORTHOMCL615
DSM10061	CAETHG_1510	glutamine amidotransferase of anthranilate synthase	ORTHOMCL615
ljundahlii	CLJU_c36010	para-aminobenzoate synthase component I	ORTHOMCL616
DSM10061	CAETHG_1509	para-aminobenzoate synthase, subunit I	ORTHOMCL616
ljundahlii	CLJU_c36000	4-amino-4-deoxychorismate lyase	ORTHOMCL617
DSM10061	CAETHG_1508	aminotransferase class IV	ORTHOMCL617
ljundahlii	CLJU_c35980	spore germination protein	ORTHOMCL618
DSM10061	CAETHG_1506	spore germination protein	ORTHOMCL618
ljundahlii	CLJU_c35970	hypothetical protein	ORTHOMCL619
DSM10061	CAETHG_1505	hypothetical protein	ORTHOMCL619
ljundahlii	CLJU_c35960	spore germination protein	ORTHOMCL620
DSM10061	CAETHG_1504	germination protein, Ger(x)C family	ORTHOMCL620
ljundahlii	CLJU_c35950	spore germination protein	ORTHOMCL621
DSM10061	CAETHG_1503	GerA spore germination protein	ORTHOMCL621
ljundahlii	CLJU_c35940	transcriptional regulator	ORTHOMCL622
DSM10061	CAETHG_1502	purine catabolism PurC domain protein	ORTHOMCL622
ljundahlii	CLJU_c35930	1,3-propanediol dehydrogenase	ORTHOMCL623
DSM10061	CAETHG_1500	Alcohol dehydrogenase	ORTHOMCL623
ljundahlii	CLJU_c35920	aminotransferase	ORTHOMCL624
DSM10061	CAETHG_1499	Acetylornithine transaminase	ORTHOMCL624
ljundahlii	CLJU_c35910	N-carbamoyl-L-amino acid hydrolase	ORTHOMCL625
DSM10061	CAETHG_1498	amidase, hydantoinase/carbamoylase family	ORTHOMCL625
ljundahlii	CLJU_c35900	uracil permease	ORTHOMCL626
DSM10061	CAETHG_1497	NCS1 nucleoside transporter family	ORTHOMCL626
ljundahlii	CLJU_c35890	D-hydantoinase	ORTHOMCL627
DSM10061	CAETHG_1496	dihydropyrimidinase	ORTHOMCL627
ljundahlii	CLJU_c35880	hypothetical protein	ORTHOMCL628
DSM10061	CAETHG_1495	hypothetical protein	ORTHOMCL628
ljundahlii	CLJU_c35870	dihydropyrimidine dehydrogenase	ORTHOMCL629
DSM10061	CAETHG_1494	dihydroorotate dehydrogenase family protein	ORTHOMCL629
ljundahlii	CLJU_c35860	transcriptional regulator	ORTHOMCL630
DSM10061	CAETHG_1493	WHG domain	ORTHOMCL630
ljundahlii	CLJU_c35850	Mn2+/Fe2+ transporter	ORTHOMCL631
DSM10061	CAETHG_1492	Manganese transport protein mntH	ORTHOMCL631
ljundahlii	CLJU_c35840	hypothetical protein	ORTHOMCL632
DSM10061	CAETHG_1491	EAL domain-containing protein	ORTHOMCL632
ljundahlii	CLJU_c35830	hypothetical protein	ORTHOMCL633
DSM10061	CAETHG_1490	EAL domain-containing protein	ORTHOMCL633
ljundahlii	CLJU_c35810	hypothetical protein	ORTHOMCL634
DSM10061	CAETHG_1489	hypothetical protein	ORTHOMCL634
ljundahlii	CLJU_c35800	hypothetical protein	ORTHOMCL635
DSM10061	CAETHG_1488	Probable zinc-binding domain	ORTHOMCL635
ljundahlii	CLJU_c35790	hypothetical protein	ORTHOMCL636
DSM10061	CAETHG_1487	Protein of unknown function DUF2179	ORTHOMCL636
ljundahlii	CLJU_c35780	methionine aminopeptidase	ORTHOMCL637
DSM10061	CAETHG_1486	methionine aminopeptidase, type I	ORTHOMCL637
ljundahlii	CLJU_c35770	transporter	ORTHOMCL638
DSM10061	CAETHG_1485	drug resistance transporter, Bcr/CflA subfamily	ORTHOMCL638
ljundahlii	CLJU_c35760	2-hydroxyglutaryl-CoA dehydratase subunit D	ORTHOMCL639
DSM10061	CAETHG_1484	2-hydroxyglutaryl-CoA dehydratase D-component	ORTHOMCL639
ljundahlii	CLJU_c35750	hypothetical protein	ORTHOMCL640
DSM10061	CAETHG_1483	Protein of unknown function DUF3343	ORTHOMCL640
ljundahlii	CLJU_c35740	(R)-2-hydroxyglutaryl-CoA dehydratase activator	ORTHOMCL641
DSM10061	CAETHG_1482	CoA-substrate-specific enzyme activase	ORTHOMCL641
ljundahlii	CLJU_c35730	aspartate carbamoyltransferase catalytic subunit	ORTHOMCL642
DSM10061	CAETHG_1481	Aspartate carbamoyltransferase	ORTHOMCL642
ljundahlii	CLJU_c35720	aspartate carbamoyltransferase	ORTHOMCL643
DSM10061	CAETHG_1480	Aspartate carbamoyltransferase regulatory subunit	ORTHOMCL643
ljundahlii	CLJU_c35710	orotidine 5'-phosphate decarboxylase	ORTHOMCL644
DSM10061	CAETHG_1479	Orotidine 5'-phosphate decarboxylase	ORTHOMCL644
ljundahlii	CLJU_c35700	dihydroorotate dehydrogenase electron transfer subunit	ORTHOMCL645
DSM10061	CAETHG_1478	Dihydroorotate dehydrogenase electron transfer subunit	ORTHOMCL645
ljundahlii	CLJU_c35690	dihydroorotate dehydrogenase	ORTHOMCL646
DSM10061	CAETHG_1477	Dihydroorotate dehydrogenase	ORTHOMCL646
ljundahlii	CLJU_c35680	orotate phosphoribosyltransferase	ORTHOMCL647
DSM10061	CAETHG_1476	Orotate phosphoribosyltransferase	ORTHOMCL647
ljundahlii	CLJU_c35670	hypothetical protein	ORTHOMCL648
DSM10061	CAETHG_1475	hypothetical protein	ORTHOMCL648
ljundahlii	CLJU_c35660	sugar phosphate isomerase/epimerase	ORTHOMCL649
DSM10061	CAETHG_1474	Xylose isomerase domain-containing protein TIM barrel	ORTHOMCL649
ljundahlii	CLJU_c35650	trigger factor	ORTHOMCL650
DSM10061	CAETHG_1473	Trigger factor	ORTHOMCL650
ljundahlii	CLJU_c35640	ATP-dependent Clp protease proteolytic subunit	ORTHOMCL651
DSM10061	CAETHG_1472	ATP-dependent Clp protease proteolytic subunit	ORTHOMCL651
ljundahlii	CLJU_c35630	ATP-dependent Clp protease ATP-binding subunit	ORTHOMCL652
DSM10061	CAETHG_1471	ATP-dependent Clp protease ATP-binding subunit clpX	ORTHOMCL652
ljundahlii	CLJU_c35620	nucleoside-triphosphate diphosphatase	ORTHOMCL653
DSM10061	CAETHG_1470	ATP-dependent protease La	ORTHOMCL653
ljundahlii	CLJU_c35610	GTP-binding protein	ORTHOMCL654
DSM10061	CAETHG_1469	GTP-binding protein engB	ORTHOMCL654
ljundahlii	CLJU_c35600	hypothetical protein	ORTHOMCL655
DSM10061	CAETHG_1468	Abortive infection protein	ORTHOMCL655
ljundahlii	CLJU_c35590	hypothetical protein	ORTHOMCL656
DSM10061	CAETHG_1467	hypothetical protein	ORTHOMCL656
ljundahlii	CLJU_c35580	transcriptional regulator	ORTHOMCL657
DSM10061	CAETHG_1466	WYL domain	ORTHOMCL657
ljundahlii	CLJU_c35570	hypothetical protein	ORTHOMCL658
DSM10061	CAETHG_1465	hypothetical protein	ORTHOMCL658
ljundahlii	CLJU_c35560	hypothetical protein	ORTHOMCL659
DSM10061	CAETHG_1464	hypothetical protein	ORTHOMCL659
ljundahlii	CLJU_c35550	Fur family transcriptional regulator	ORTHOMCL660
DSM10061	CAETHG_1463	ferric-uptake regulator	ORTHOMCL660
ljundahlii	CLJU_c35540	alpha-ribazole phosphatase	ORTHOMCL661
DSM10061	CAETHG_1462	alpha-ribazole phosphatase	ORTHOMCL661
ljundahlii	CLJU_c35530	cobalamin synthase	ORTHOMCL662
DSM10061	CAETHG_1461	Cobalamin synthase	ORTHOMCL662
ljundahlii	CLJU_c35520	bifunctional adenosylcobalamin biosynthesis protein CobU	ORTHOMCL663
DSM10061	CAETHG_1460	Adenosylcobinamide-phosphate guanylyltransferase	ORTHOMCL663
ljundahlii	CLJU_c35510	thiamine biosynthesis protein	ORTHOMCL664
DSM10061	CAETHG_1459	ApbE family lipoprotein	ORTHOMCL664
ljundahlii	CLJU_c35500	hypothetical protein	ORTHOMCL665
DSM10061	CAETHG_1458	Conserved hypothetical protein CHP03980, redox-disulphide	ORTHOMCL665
ljundahlii	CLJU_c35490	hypothetical protein	ORTHOMCL666
DSM10061	CAETHG_1457	Conserved hypothetical protein CHP03980, redox-disulphide	ORTHOMCL666
ljundahlii	CLJU_c35480	divalent cation transporter	ORTHOMCL667
DSM10061	CAETHG_1456	cation diffusion facilitator family transporter	ORTHOMCL667
ljundahlii	CLJU_c35470	undecaprenyl pyrophosphate synthase	ORTHOMCL668
DSM10061	CAETHG_1455	Di-trans,poly-cis-decaprenylcistransferase	ORTHOMCL668
ljundahlii	CLJU_c35460	hypothetical protein	ORTHOMCL669
DSM10061	CAETHG_1454	Protein of unknown function DUF2179	ORTHOMCL669
ljundahlii	CLJU_c35450	transcription elongation factor	ORTHOMCL670
DSM10061	CAETHG_1453	transcription elongation factor GreA	ORTHOMCL670
ljundahlii	CLJU_c35440	hypothetical protein	ORTHOMCL671
DSM10061	CAETHG_1452	YbaK/prolyl-tRNA synthetase associated region	ORTHOMCL671
ljundahlii	CLJU_c35430	flavinredoxin	ORTHOMCL672
DSM10061	CAETHG_1451	flavin reductase domain protein FMN-binding protein	ORTHOMCL672
ljundahlii	CLJU_c35420	RNA helicase	ORTHOMCL673
DSM10061	CAETHG_1450	DEAD/DEAH box helicase domain protein	ORTHOMCL673
ljundahlii	CLJU_c35410	zinc-dependent peptidase	ORTHOMCL674
DSM10061	CAETHG_1449	processing peptidase	ORTHOMCL674
ljundahlii	CLJU_c35400	regulatory protein	ORTHOMCL675
DSM10061	CAETHG_1448	Regulatory protein recX	ORTHOMCL675
ljundahlii	CLJU_c35390	membrane-bound protein	ORTHOMCL676
DSM10061	CAETHG_1447	transglutaminase domain-containing protein	ORTHOMCL676
ljundahlii	CLJU_c35380	hypothetical protein	ORTHOMCL677
DSM10061	CAETHG_1446	Tetratricopeptide TPR_1 repeat-containing protein	ORTHOMCL677
ljundahlii	CLJU_c35360	hypothetical protein	ORTHOMCL678
DSM10061	CAETHG_1445	hypothetical protein	ORTHOMCL678
ljundahlii	CLJU_c35350	ABC transporter permease	ORTHOMCL679
DSM10061	CAETHG_1444	ABC-type transporter, integral membrane subunit	ORTHOMCL679
ljundahlii	CLJU_c35340	ABC transporter ATPase	ORTHOMCL680
DSM10061	CAETHG_1443	Taurine-transporting ATPase	ORTHOMCL680
ljundahlii	CLJU_c35330	activator of (R)-2-hydroxyglutaryl-coA dehydratase	ORTHOMCL681
DSM10061	CAETHG_1442	CoA-substrate-specific enzyme activase	ORTHOMCL681
ljundahlii	CLJU_c35320	hypothetical protein	ORTHOMCL682
DSM10061	CAETHG_1441	hypothetical protein	ORTHOMCL682
ljundahlii	CLJU_c35310	resolvase	ORTHOMCL683
DSM10061	CAETHG_1440	Resolvase domain-containing protein	ORTHOMCL683
ljundahlii	CLJU_c35300	hypothetical protein	ORTHOMCL684
DSM10061	CAETHG_1439	hypothetical protein	ORTHOMCL684
ljundahlii	CLJU_c35290	transcriptional regulator	ORTHOMCL685
DSM10061	CAETHG_1438	regulatory protein GntR HTH	ORTHOMCL685
ljundahlii	CLJU_c35280	ABC transporter ATPase	ORTHOMCL686
DSM10061	CAETHG_1437	ABC transporter related protein	ORTHOMCL686
ljundahlii	CLJU_c35270	transporter protein	ORTHOMCL687
DSM10061	CAETHG_1436	ABC-2 membrane transporter-like	ORTHOMCL687
ljundahlii	CLJU_c35260	hypothetical protein	ORTHOMCL688
DSM10061	CAETHG_1435	ABC-2 membrane transporter-like	ORTHOMCL688
ljundahlii	CLJU_c35250	hypothetical protein	ORTHOMCL689
DSM10061	CAETHG_1433	Protein of unknown function DUF2078, membrane	ORTHOMCL689
ljundahlii	CLJU_c35240	nitroreductase	ORTHOMCL690
DSM10061	CAETHG_1432	nitroreductase	ORTHOMCL690
ljundahlii	CLJU_c35230	beta-lactamase	ORTHOMCL691
DSM10061	CAETHG_1431	beta-lactamase	ORTHOMCL691
ljundahlii	CLJU_c35220	hypothetical protein	ORTHOMCL692
DSM10061	CAETHG_1430	Carboxymuconolactone decarboxylase	ORTHOMCL692
ljundahlii	CLJU_c35210	hypothetical protein	ORTHOMCL693
DSM10061	CAETHG_1429	hypothetical protein	ORTHOMCL693
ljundahlii	CLJU_c35200	hypothetical protein	ORTHOMCL694
DSM10061	CAETHG_1428	hypothetical protein	ORTHOMCL694
ljundahlii	CLJU_c35190	ABC transporter ATPase	ORTHOMCL695
DSM10061	CAETHG_1427	Fe(3+)-transporting ATPase	ORTHOMCL695
ljundahlii	CLJU_c35180	two-component sensor histidine kinase	ORTHOMCL696
DSM10061	CAETHG_1426	ATP-binding region ATPase domain protein	ORTHOMCL696
ljundahlii	CLJU_c35170	response regulator receiver domain-containing protein	ORTHOMCL697
DSM10061	CAETHG_1425	LytTr DNA-binding region	ORTHOMCL697
ljundahlii	CLJU_c35150	ThiJ/PfpI family amidohydrolase	ORTHOMCL698
DSM10061	CAETHG_1423	ThiJ/PfpI domain-containing protein	ORTHOMCL698
ljundahlii	CLJU_c35140	hypothetical protein	ORTHOMCL699
DSM10061	CAETHG_1422	peptidase M50	ORTHOMCL699
ljundahlii	CLJU_c35120	hypothetical protein	ORTHOMCL700
DSM10061	CAETHG_1421	Protein of unknown function DUF2812	ORTHOMCL700
ljundahlii	CLJU_c35110	acetyltransferase	ORTHOMCL701
DSM10061	CAETHG_1420	GCN5-related N-acetyltransferase	ORTHOMCL701
ljundahlii	CLJU_c35100	hypothetical protein	ORTHOMCL702
DSM10061	CAETHG_1419	TfoX domain-containing protein	ORTHOMCL702
ljundahlii	CLJU_c35090	esterase	ORTHOMCL703
DSM10061	CAETHG_1418	esterase	ORTHOMCL703
ljundahlii	CLJU_c35080	acetyltransferase	ORTHOMCL704
DSM10061	CAETHG_1417	GCN5-related N-acetyltransferase	ORTHOMCL704
ljundahlii	CLJU_c35070	transcriptional regulator	ORTHOMCL705
DSM10061	CAETHG_1416	regulatory protein MerR	ORTHOMCL705
ljundahlii	CLJU_c35060	hydroxyethylthiazole kinase	ORTHOMCL706
DSM10061	CAETHG_1415	Hydroxyethylthiazole kinase	ORTHOMCL706
ljundahlii	CLJU_c35050	hypothetical protein	ORTHOMCL707
DSM10061	CAETHG_1414	thiW protein	ORTHOMCL707
ljundahlii	CLJU_c35040	acetyltransferase	ORTHOMCL708
DSM10061	CAETHG_1413	GCN5-related N-acetyltransferase	ORTHOMCL708
ljundahlii	CLJU_c35030	transporter protein	ORTHOMCL709
DSM10061	CAETHG_1412	drug resistance transporter, EmrB/QacA subfamily	ORTHOMCL709
ljundahlii	CLJU_c35020	AraC family transcriptional regulator	ORTHOMCL710
DSM10061	CAETHG_1411	Helix-turn-helix, AraC domain-containing protein	ORTHOMCL710
ljundahlii	CLJU_c35010	hypothetical protein	ORTHOMCL711
DSM10061	CAETHG_1410	protein of unknown function DUF1648	ORTHOMCL711
ljundahlii	CLJU_c35000	nitroreductase	ORTHOMCL712
DSM10061	CAETHG_1409	nitroreductase	ORTHOMCL712
ljundahlii	CLJU_c34990	hypothetical protein	ORTHOMCL713
DSM10061	CAETHG_1408	hypothetical protein	ORTHOMCL713
ljundahlii	CLJU_c34980	hypothetical protein	ORTHOMCL714
DSM10061	CAETHG_1407	Polyketide cyclase/dehydrase	ORTHOMCL714
ljundahlii	CLJU_c34970	hypothetical protein	ORTHOMCL715
DSM10061	CAETHG_3548	hypothetical protein	ORTHOMCL715
ljundahlii	CLJU_c34960	hypothetical protein	ORTHOMCL716
DSM10061	CAETHG_3975	hypothetical protein	ORTHOMCL716
ljundahlii	CLJU_c34950	metal-dependent hydrolase	ORTHOMCL717
DSM10061	CAETHG_1393	beta-lactamase domain protein	ORTHOMCL717
ljundahlii	CLJU_c34940	3-oxoacyl-ACP reductase	ORTHOMCL718
DSM10061	CAETHG_1392	3-oxoacyl-(acyl-carrier-protein) reductase	ORTHOMCL718
ljundahlii	CLJU_c34930	hypothetical protein	ORTHOMCL719
DSM10061	CAETHG_1391	hypothetical protein	ORTHOMCL719
ljundahlii	CLJU_c34920	hypothetical protein	ORTHOMCL720
DSM10061	CAETHG_1390	Protein of unknown function DUF4004	ORTHOMCL720
ljundahlii	CLJU_c34910	hypothetical protein	ORTHOMCL721
DSM10061	CAETHG_1389	protein of unknown function DUF583	ORTHOMCL721
ljundahlii	CLJU_c34900	transcriptional regulator	ORTHOMCL722
DSM10061	CAETHG_1388	regulatory protein TetR	ORTHOMCL722
ljundahlii	CLJU_c34890	flavodoxin	ORTHOMCL723
DSM10061	CAETHG_1387	Flavodoxin domain	ORTHOMCL723
ljundahlii	CLJU_c34880	CDP-alcohol phosphatidyltransferase	ORTHOMCL724
DSM10061	CAETHG_1386	CDP-alcohol phosphatidyltransferase	ORTHOMCL724
ljundahlii	CLJU_c34870	sugar ABC transporter periplasmic protein	ORTHOMCL725
DSM10061	CAETHG_1385	Periplasmic binding protein domain	ORTHOMCL725
ljundahlii	CLJU_c34860	sugar ABC transporter ATPase	ORTHOMCL726
DSM10061	CAETHG_1384	Monosaccharide-transporting ATPase	ORTHOMCL726
ljundahlii	CLJU_c34850	sugar ABC transporter permease	ORTHOMCL727
DSM10061	CAETHG_1383	ABC-type transporter, integral membrane subunit	ORTHOMCL727
ljundahlii	CLJU_c34840	sugar ABC transporter permease	ORTHOMCL728
DSM10061	CAETHG_1382	ABC-type transporter, integral membrane subunit	ORTHOMCL728
ljundahlii	CLJU_c34830	hypothetical protein	ORTHOMCL729
DSM10061	CAETHG_1381	Protein of unknown function DUF2812	ORTHOMCL729
ljundahlii	CLJU_c34820	PadR family transcriptional regulator	ORTHOMCL730
DSM10061	CAETHG_1380	transcriptional regulator PadR family protein	ORTHOMCL730
ljundahlii	CLJU_c34810	hypothetical protein	ORTHOMCL731
DSM10061	CAETHG_1379	hypothetical protein	ORTHOMCL731
ljundahlii	CLJU_c34800	hypothetical protein	ORTHOMCL732
DSM10061	CAETHG_1377	hypothetical protein	ORTHOMCL732
ljundahlii	CLJU_c34790	amidohydrolase	ORTHOMCL733
DSM10061	CAETHG_1376	amidohydrolase	ORTHOMCL733
ljundahlii	CLJU_c34780	transporter	ORTHOMCL734
DSM10061	CAETHG_1375	major facilitator superfamily MFS_1	ORTHOMCL734
ljundahlii	CLJU_c34770	demethylmenaquinone methyltransferase	ORTHOMCL735
DSM10061	CAETHG_1374	Dimethylmenaquinone methyltransferase	ORTHOMCL735
ljundahlii	CLJU_c34760	phosphoglycerate dehydrogenase	ORTHOMCL736
DSM10061	CAETHG_1373	Phosphoglycerate dehydrogenase	ORTHOMCL736
ljundahlii	CLJU_c34750	LysR family transcriptional regulator	ORTHOMCL737
DSM10061	CAETHG_1372	LysR substrate-binding protein	ORTHOMCL737
ljundahlii	CLJU_c34740	5'-nucleotidase	ORTHOMCL738
DSM10061	CAETHG_1371	Survival protein SurE-like phosphatase/nucleotidase	ORTHOMCL738
ljundahlii	CLJU_c34730	uroporphyrinogen-III decarboxylase-like protein	ORTHOMCL739
DSM10061	CAETHG_1370	Uroporphyrinogen decarboxylase (URO-D)	ORTHOMCL739
ljundahlii	CLJU_c34720	hypothetical protein	ORTHOMCL740
DSM10061	CAETHG_1369	PucR C-terminal helix-turn-helix domain	ORTHOMCL740
ljundahlii	CLJU_c34710	hypothetical protein	ORTHOMCL741
DSM10061	CAETHG_1368	hypothetical protein	ORTHOMCL741
ljundahlii	CLJU_c34700	hypothetical protein	ORTHOMCL742
DSM10061	CAETHG_1367	hypothetical protein	ORTHOMCL742
ljundahlii	CLJU_c34690	valyl-tRNA synthetase	ORTHOMCL743
DSM10061	CAETHG_1366	Valyl-tRNA synthetase	ORTHOMCL743
ljundahlii	CLJU_c34680	folylpolyglutamate synthase	ORTHOMCL744
DSM10061	CAETHG_1365	FolC bifunctional protein	ORTHOMCL744
ljundahlii	CLJU_c34670	hypothetical protein	ORTHOMCL745
DSM10061	CAETHG_1364	Conserved hypothetical protein CHP03905	ORTHOMCL745
ljundahlii	CLJU_c34660	hypothetical protein	ORTHOMCL746
DSM10061	CAETHG_1363	hypothetical protein	ORTHOMCL746
ljundahlii	CLJU_c34650	hypothetical protein	ORTHOMCL747
DSM10061	CAETHG_1361	Protein of unknown function DUF4364	ORTHOMCL747
ljundahlii	CLJU_c34640	deacetylase	ORTHOMCL748
DSM10061	CAETHG_1360	polysaccharide deacetylase family sporulation protein PdaB	ORTHOMCL748
ljundahlii	CLJU_c34630	hypothetical protein	ORTHOMCL749
DSM10061	CAETHG_1359	hypothetical protein	ORTHOMCL749
ljundahlii	CLJU_c34620	single stranded DNA-binding protein	ORTHOMCL750
DSM10061	CAETHG_1358	single-strand binding protein/Primosomal replication protein n	ORTHOMCL750
ljundahlii	CLJU_c34610	2,3,4,5-tetrahydropyridine-2,6-dicarboxylate N-succinyltransferase	ORTHOMCL751
DSM10061	CAETHG_1357	2,3,4,5-tetrahydropyridine-2,6-dicarboxylate N-acetyltransferase	ORTHOMCL751
ljundahlii	CLJU_c34600	33 kDa chaperonin	ORTHOMCL752
DSM10061	CAETHG_1356	33 kDa chaperonin	ORTHOMCL752
ljundahlii	CLJU_c34590	S-adenosylmethionine-dependent methyltransferase	ORTHOMCL753
DSM10061	CAETHG_1355	hypothetical protein	ORTHOMCL753
ljundahlii	CLJU_c34580	small acid-soluble spore protein	ORTHOMCL754
DSM10061	CAETHG_1354	small acid-soluble spore protein alpha/beta type	ORTHOMCL754
ljundahlii	CLJU_c34570	aspartate-semialdehyde dehydrogenase	ORTHOMCL755
DSM10061	CAETHG_1353	aspartate-semialdehyde dehydrogenase	ORTHOMCL755
ljundahlii	CLJU_c34560	dihydrodipicolinate synthase	ORTHOMCL756
DSM10061	CAETHG_1352	Dihydrodipicolinate synthase	ORTHOMCL756
ljundahlii	CLJU_c34550	dihydrodipicolinate reductase	ORTHOMCL757
DSM10061	CAETHG_1351	Dihydrodipicolinate reductase	ORTHOMCL757
ljundahlii	CLJU_c34540	aminotransferase	ORTHOMCL758
DSM10061	CAETHG_1350	Aspartate transaminase	ORTHOMCL758
ljundahlii	CLJU_c34530	hypothetical protein	ORTHOMCL759
DSM10061	CAETHG_1349	ErfK/YbiS/YcfS/YnhG family protein	ORTHOMCL759
ljundahlii	CLJU_c34480	hypothetical protein	ORTHOMCL760
DSM10061	CAETHG_1348	sporulation protein YtxC	ORTHOMCL760
ljundahlii	CLJU_c34470	threonyl-tRNA synthetase	ORTHOMCL761
DSM10061	CAETHG_1347	Threonyl-tRNA synthetase	ORTHOMCL761
ljundahlii	CLJU_c34460	translation initiation factor IF-3	ORTHOMCL762
DSM10061	CAETHG_1346	Translation initiation factor IF-3	ORTHOMCL762
ljundahlii	CLJU_c34450	50S ribosomal protein L35	ORTHOMCL763
DSM10061	CAETHG_1345	50S ribosomal protein L35	ORTHOMCL763
ljundahlii	CLJU_c34440	50S ribosomal protein L20	ORTHOMCL764
DSM10061	CAETHG_1344	50S ribosomal protein L20	ORTHOMCL764
ljundahlii	CLJU_c34430	rRNA methylase	ORTHOMCL765
DSM10061	CAETHG_1343	tRNA/rRNA methyltransferase (SpoU)	ORTHOMCL765
ljundahlii	CLJU_c34420	phenylalanyl-tRNA synthetase subunit A	ORTHOMCL766
DSM10061	CAETHG_1342	Phenylalanyl-tRNA synthetase alpha chain	ORTHOMCL766
ljundahlii	CLJU_c34410	phenylalanyl-tRNA synthetase subunit B	ORTHOMCL767
DSM10061	CAETHG_1341	Phenylalanyl-tRNA synthetase beta chain	ORTHOMCL767
ljundahlii	CLJU_c34400	hypothetical protein	ORTHOMCL768
DSM10061	CAETHG_1340	protein of unknown function DUF710	ORTHOMCL768
ljundahlii	CLJU_c34390	protease	ORTHOMCL769
DSM10061	CAETHG_1339	peptidase U32	ORTHOMCL769
ljundahlii	CLJU_c34380	DNA mismatch repair MutS-like protein	ORTHOMCL770
DSM10061	CAETHG_1338	MutS2 protein	ORTHOMCL770
ljundahlii	CLJU_c34370	hypothetical protein	ORTHOMCL771
DSM10061	CAETHG_1337	protein of unknown function DUF523	ORTHOMCL771
ljundahlii	CLJU_c34360	FMN-dependent alpha-hydroxy acid dehydrogenase	ORTHOMCL772
DSM10061	CAETHG_1336	(S)-2-hydroxy-acid oxidase	ORTHOMCL772
ljundahlii	CLJU_c34350	metal dependent transcriptional regulator	ORTHOMCL773
DSM10061	CAETHG_1335	Iron dependent repressor, N-terminal	ORTHOMCL773
ljundahlii	CLJU_c34340	manganese/divalent cation transporter	ORTHOMCL774
DSM10061	CAETHG_1334	Manganese transport protein mntH	ORTHOMCL774
ljundahlii	CLJU_c34330	PadR family transcriptional regulator	ORTHOMCL775
DSM10061	CAETHG_1333	transcriptional regulator PadR family protein	ORTHOMCL775
ljundahlii	CLJU_c34320	hypothetical protein	ORTHOMCL776
DSM10061	CAETHG_1332	hypothetical protein	ORTHOMCL776
ljundahlii	CLJU_c34310	esterase	ORTHOMCL777
DSM10061	CAETHG_1331	protein of unknown function DUF1234	ORTHOMCL777
ljundahlii	CLJU_c34300	tyrosyl-tRNA synthetase	ORTHOMCL778
DSM10061	CAETHG_1330	tyrosyl-tRNA synthetase	ORTHOMCL778
ljundahlii	CLJU_c34290	hypothetical protein	ORTHOMCL779
DSM10061	CAETHG_1328	hypothetical protein	ORTHOMCL779
ljundahlii	CLJU_c34280	hypothetical protein	ORTHOMCL780
DSM10061	CAETHG_1327	hypothetical protein	ORTHOMCL780
ljundahlii	CLJU_c34270	hypothetical protein	ORTHOMCL781
DSM10061	CAETHG_1326	hypothetical protein	ORTHOMCL781
ljundahlii	CLJU_c34260	PadR family transcriptional regulator	ORTHOMCL782
DSM10061	CAETHG_1325	transcriptional regulator PadR family protein	ORTHOMCL782
ljundahlii	CLJU_c34250	hypothetical protein	ORTHOMCL783
DSM10061	CAETHG_1324	hypothetical protein	ORTHOMCL783
ljundahlii	CLJU_c34240	RNA polymerase sigma factor-like protein	ORTHOMCL784
DSM10061	CAETHG_1323	protein of unknown function DUF4179	ORTHOMCL784
ljundahlii	CLJU_c34230	RNA polymerase sigma factor	ORTHOMCL785
DSM10061	CAETHG_1322	RNA polymerase sigma factor, sigma-70 family	ORTHOMCL785
ljundahlii	CLJU_c34220	arginine/lysine/ornithine decarboxylase	ORTHOMCL786
DSM10061	CAETHG_1321	Arginine decarboxylase	ORTHOMCL786
ljundahlii	CLJU_c34210	phosphoglucomutase	ORTHOMCL787
DSM10061	CAETHG_1320	phosphoglucomutase/phosphomannomutase alpha/beta/alpha domain I	ORTHOMCL787
ljundahlii	CLJU_c34200	hypothetical protein	ORTHOMCL788
DSM10061	CAETHG_1319	Tetratricopeptide TPR_1 repeat-containing protein	ORTHOMCL788
ljundahlii	CLJU_c34190	UTP--glucose-1-phosphate uridylyltransferase	ORTHOMCL789
DSM10061	CAETHG_1318	UTP-glucose-1-phosphate uridylyltransferase	ORTHOMCL789
ljundahlii	CLJU_c34180	capsular polysaccharide biosynthesis protein	ORTHOMCL790
DSM10061	CAETHG_1317	polysaccharide biosynthesis protein CapD	ORTHOMCL790
ljundahlii	CLJU_c34170	glycosyltransferase	ORTHOMCL791
DSM10061	CAETHG_1315	glycosyl transferase group 1	ORTHOMCL791
ljundahlii	CLJU_c34160	glycosyltransferase	ORTHOMCL792
DSM10061	CAETHG_1314	hypothetical protein	ORTHOMCL792
ljundahlii	CLJU_c34150	glycosyltransferase	ORTHOMCL793
DSM10061	CAETHG_1313	glycosyl transferase family 2	ORTHOMCL793
ljundahlii	CLJU_c34140	hypothetical protein	ORTHOMCL794
DSM10061	CAETHG_1312	hypothetical protein	ORTHOMCL794
ljundahlii	CLJU_c34130	acyltransferase	ORTHOMCL795
DSM10061	CAETHG_1311	acyltransferase 3	ORTHOMCL795
ljundahlii	CLJU_c34120	virulence factor MviN-like protein	ORTHOMCL796
DSM10061	CAETHG_1310	integral membrane protein MviN	ORTHOMCL796
ljundahlii	CLJU_c34110	maltose-binding extracellular protein	ORTHOMCL797
DSM10061	CAETHG_1309	hypothetical protein	ORTHOMCL797
ljundahlii	CLJU_c34100	UDP-N-acetyl-D-mannosamine 6-dehydrogenase	ORTHOMCL798
DSM10061	CAETHG_1308	nucleotide sugar dehydrogenase	ORTHOMCL798
ljundahlii	CLJU_c34090	lipopolysaccharide biosynthesis protein	ORTHOMCL799
DSM10061	CAETHG_1307	oxidoreductase domain protein	ORTHOMCL799
ljundahlii	CLJU_c34080	UDP-3-O-[3-hydroxymyristoyl] glucosamine N-acyltransferase	ORTHOMCL800
DSM10061	CAETHG_1306	transferase hexapeptide repeat containing protein	ORTHOMCL800
ljundahlii	CLJU_c34070	UDP-N-acetylglucosamine 2-epimerase	ORTHOMCL801
DSM10061	CAETHG_1305	UDP-N-acetylglucosamine 2-epimerase	ORTHOMCL801
ljundahlii	CLJU_c34060	hypothetical protein	ORTHOMCL802
DSM10061	CAETHG_1304	hypothetical protein	ORTHOMCL802
ljundahlii	CLJU_c34050	glycosyltransferase	ORTHOMCL803
DSM10061	CAETHG_1303	glycosyl transferase group 1	ORTHOMCL803
ljundahlii	CLJU_c34040	virulence factor MviN-like protein	ORTHOMCL804
DSM10061	CAETHG_1302	integral membrane protein MviN	ORTHOMCL804
ljundahlii	CLJU_c34030	acyltransferase	ORTHOMCL805
DSM10061	CAETHG_1301	acyltransferase 3	ORTHOMCL805
ljundahlii	CLJU_c34020	undecaprenyl-phosphate galactosephosphotransferase	ORTHOMCL806
DSM10061	CAETHG_1300	exopolysaccharide biosynthesis polyprenyl glycosylphosphotransferase	ORTHOMCL806
ljundahlii	CLJU_c34010	UDP-N-acetyl-D-mannosaminuronic acid transferase	ORTHOMCL807
DSM10061	CAETHG_1299	glycosyl transferase, WecB/TagA/CpsF family	ORTHOMCL807
ljundahlii	CLJU_c34000	transcriptional regulator	ORTHOMCL808
DSM10061	CAETHG_1298	transcriptional regulator, Rrf2 family	ORTHOMCL808
ljundahlii	CLJU_c33990	polysaccharide deacetylase	ORTHOMCL809
DSM10061	CAETHG_1297	delta-lactam-biosynthetic de-N-acetylase	ORTHOMCL809
ljundahlii	CLJU_c33980	DNA modification methyltransferase	ORTHOMCL810
DSM10061	CAETHG_1296	TaqI-like C-terminal specificity domain	ORTHOMCL810
ljundahlii	CLJU_c33970	anti-sigma factor F antagonist	ORTHOMCL811
DSM10061	CAETHG_1295	anti-sigma F factor antagonist	ORTHOMCL811
ljundahlii	CLJU_c33960	anti-sigma factor F	ORTHOMCL812
DSM10061	CAETHG_1294	Anti-sigma F factor	ORTHOMCL812
ljundahlii	CLJU_c33950	RNA polymerase sigma-F factor	ORTHOMCL813
DSM10061	CAETHG_1293	RNA polymerase sigma-F factor	ORTHOMCL813
ljundahlii	CLJU_c33940	bifunctional transglycosylase/transpeptidase	ORTHOMCL814
DSM10061	CAETHG_1292	penicillin-binding protein, 1A family	ORTHOMCL814
ljundahlii	CLJU_c33930	hypothetical protein	ORTHOMCL815
DSM10061	CAETHG_1291	sporulation protein YunB	ORTHOMCL815
ljundahlii	CLJU_c33920	hypoxanthine-guanine phosphoribosyltransferase	ORTHOMCL816
DSM10061	CAETHG_1290	hypoxanthine phosphoribosyltransferase	ORTHOMCL816
ljundahlii	CLJU_c33910	GTP-binding protein	ORTHOMCL817
DSM10061	CAETHG_1289	GTP-binding protein, HflX	ORTHOMCL817
ljundahlii	CLJU_c33900	hypothetical protein	ORTHOMCL818
DSM10061	CAETHG_1288	DNA polymerase beta domain protein region	ORTHOMCL818
ljundahlii	CLJU_c33890	transcriptional regulator	ORTHOMCL819
DSM10061	CAETHG_1287	Aromatic-amino-acid transaminase	ORTHOMCL819
ljundahlii	CLJU_c33880	hypothetical protein	ORTHOMCL820
DSM10061	CAETHG_1286	protein of unknown function UPF0029	ORTHOMCL820
ljundahlii	CLJU_c33870	hypothetical protein	ORTHOMCL821
DSM10061	CAETHG_1285	UPF0082 protein yeeN	ORTHOMCL821
ljundahlii	CLJU_c33860	hypothetical protein	ORTHOMCL822
DSM10061	CAETHG_1284	aminodeoxychorismate lyase	ORTHOMCL822
ljundahlii	CLJU_c33850	hydrolase	ORTHOMCL823
DSM10061	CAETHG_1283	beta-lactamase domain protein	ORTHOMCL823
ljundahlii	CLJU_c33840	hypothetical protein	ORTHOMCL824
DSM10061	CAETHG_1282	hypothetical protein	ORTHOMCL824
ljundahlii	CLJU_c33830	Holliday junction DNA helicase	ORTHOMCL825
DSM10061	CAETHG_1281	Holliday junction ATP-dependent DNA helicase ruvA	ORTHOMCL825
ljundahlii	CLJU_c33820	Holliday junction DNA helicase	ORTHOMCL826
DSM10061	CAETHG_1280	Holliday junction ATP-dependent DNA helicase ruvB	ORTHOMCL826
ljundahlii	CLJU_c33810	S-adenosylmethionine--tRNA ribosyltransferase-isomerase	ORTHOMCL827
DSM10061	CAETHG_1279	S-adenosylmethionine:tRNA ribosyltransferase-isomerase	ORTHOMCL827
ljundahlii	CLJU_c33800	queuine tRNA-ribosyltransferase	ORTHOMCL828
DSM10061	CAETHG_1278	Queuine tRNA-ribosyltransferase	ORTHOMCL828
ljundahlii	CLJU_c33790	hypothetical protein	ORTHOMCL829
DSM10061	CAETHG_1277	preprotein translocase, YajC subunit	ORTHOMCL829
ljundahlii	CLJU_c33780	hypothetical protein	ORTHOMCL830
DSM10061	CAETHG_1276	Protein of unknown function DUF3792, transmembrane	ORTHOMCL830
ljundahlii	CLJU_c33770	hypothetical protein	ORTHOMCL831
DSM10061	CAETHG_1275	Six-cysteine peptide SCIFF	ORTHOMCL831
ljundahlii	CLJU_c33760	Fe-S oxidoreductase	ORTHOMCL832
DSM10061	CAETHG_1274	SCIFF radical SAM maturase	ORTHOMCL832
ljundahlii	CLJU_c33750	protein-export membrane protein	ORTHOMCL833
DSM10061	CAETHG_1273	SecD export membrane protein	ORTHOMCL833
ljundahlii	CLJU_c33740	protein-export membrane protein	ORTHOMCL834
DSM10061	CAETHG_1272	SecF protein	ORTHOMCL834
ljundahlii	CLJU_c33730	single-stranded-DNA-specific exonuclease RecJ	ORTHOMCL835
DSM10061	CAETHG_1271	phosphoesterase RecJ domain protein	ORTHOMCL835
ljundahlii	CLJU_c33720	adenine phosphoribosyltransferase	ORTHOMCL836
DSM10061	CAETHG_1270	Adenine phosphoribosyltransferase	ORTHOMCL836
ljundahlii	CLJU_c33710	GTP pyrophosphokinase	ORTHOMCL837
DSM10061	CAETHG_1269	RelA/SpoT family protein	ORTHOMCL837
ljundahlii	CLJU_c33700	D-tyrosyl-tRNA deacylase	ORTHOMCL838
DSM10061	CAETHG_1268	D-tyrosyl-tRNA(Tyr) deacylase	ORTHOMCL838
ljundahlii	CLJU_c33690	Zn-dependent hydrolase	ORTHOMCL839
DSM10061	CAETHG_1267	beta-lactamase domain protein	ORTHOMCL839
ljundahlii	CLJU_c33680	hypothetical protein	ORTHOMCL840
DSM10061	CAETHG_1266	Coproporphyrinogen III oxidase	ORTHOMCL840
ljundahlii	CLJU_c33670	histidyl-tRNA synthetase	ORTHOMCL841
DSM10061	CAETHG_1265	Histidyl-tRNA synthetase	ORTHOMCL841
ljundahlii	CLJU_c33660	aspartyl-tRNA synthetase	ORTHOMCL842
DSM10061	CAETHG_1264	Aspartyl-tRNA synthetase	ORTHOMCL842
ljundahlii	CLJU_c33650	hypothetical protein	ORTHOMCL843
DSM10061	CAETHG_1263	hypothetical protein	ORTHOMCL843
ljundahlii	CLJU_c33640	hemolysin III-like protein	ORTHOMCL844
DSM10061	CAETHG_1262	channel protein, hemolysin III family	ORTHOMCL844
ljundahlii	CLJU_c33630	hypothetical protein	ORTHOMCL845
DSM10061	CAETHG_1261	hypothetical protein	ORTHOMCL845
ljundahlii	CLJU_c33620	hypothetical protein	ORTHOMCL846
DSM10061	CAETHG_1260	hypothetical protein	ORTHOMCL846
ljundahlii	CLJU_c33610	DNA polymerase I	ORTHOMCL847
DSM10061	CAETHG_1259	DNA polymerase I	ORTHOMCL847
ljundahlii	CLJU_c33600	dephospho-CoA kinase	ORTHOMCL848
DSM10061	CAETHG_1258	Dephospho-CoA kinase	ORTHOMCL848
ljundahlii	CLJU_c33590	lytic murein transglycosylase	ORTHOMCL849
DSM10061	CAETHG_1257	Lytic transglycosylase catalytic	ORTHOMCL849
ljundahlii	CLJU_c33570	lipase	ORTHOMCL850
DSM10061	CAETHG_1256	hypothetical protein	ORTHOMCL850
ljundahlii	CLJU_c33560	oxidoreductase	ORTHOMCL851
DSM10061	CAETHG_1255	FAD dependent oxidoreductase	ORTHOMCL851
ljundahlii	CLJU_c33550	hypothetical protein	ORTHOMCL852
DSM10061	CAETHG_1254	hypothetical protein	ORTHOMCL852
ljundahlii	CLJU_c33540	spore coat protein	ORTHOMCL853
DSM10061	CAETHG_1253	Coat F domain protein	ORTHOMCL853
ljundahlii	CLJU_c33530	UDP-galactopyranose mutase	ORTHOMCL854
DSM10061	CAETHG_1252	UDP-galactopyranose mutase	ORTHOMCL854
ljundahlii	CLJU_c33520	glycosyltransferase	ORTHOMCL855
DSM10061	CAETHG_1251	glycosyl transferase family 2	ORTHOMCL855
ljundahlii	CLJU_c33510	phosphoesterase, PHP family	ORTHOMCL856
DSM10061	CAETHG_1250	hydrolase ycdX	ORTHOMCL856
ljundahlii	CLJU_c33500	vancomycin b-type resistance protein	ORTHOMCL857
DSM10061	CAETHG_1249	VanW family protein	ORTHOMCL857
ljundahlii	CLJU_c33490	methyl-accepting chemotaxis protein	ORTHOMCL858
DSM10061	CAETHG_1248	chemotaxis sensory transducer	ORTHOMCL858
ljundahlii	CLJU_c33480	enoate reductase	ORTHOMCL859
DSM10061	CAETHG_1247	2,4-dienoyl-CoA reductase (NADPH)	ORTHOMCL859
ljundahlii	CLJU_c33470	amidohydrolase	ORTHOMCL860
DSM10061	CAETHG_1246	peptidase M20	ORTHOMCL860
ljundahlii	CLJU_c33450	hypothetical protein	ORTHOMCL861
DSM10061	CAETHG_1245	Protein of unknown function DUF3100	ORTHOMCL861
ljundahlii	CLJU_c33440	hypothetical protein	ORTHOMCL862
DSM10061	CAETHG_1244	hypothetical protein	ORTHOMCL862
ljundahlii	CLJU_c33430	D-isomer specific 2-hydroxyacid dehydrogenase	ORTHOMCL863
DSM10061	CAETHG_1243	Phosphoglycerate dehydrogenase	ORTHOMCL863
ljundahlii	CLJU_c33420	spore coat protein CotJC	ORTHOMCL864
DSM10061	CAETHG_1242	Catalase	ORTHOMCL864
ljundahlii	CLJU_c33410	spore coat peptide assembly protein cotJB	ORTHOMCL865
DSM10061	CAETHG_1241	Spore coat assembly protein CotJB, domain	ORTHOMCL865
ljundahlii	CLJU_c33400	hypothetical protein	ORTHOMCL866
DSM10061	CAETHG_1240	Spore coat protein CotJA	ORTHOMCL866
ljundahlii	CLJU_c33390	hypothetical protein	ORTHOMCL867
DSM10061	CAETHG_1239	Coat F domain protein	ORTHOMCL867
ljundahlii	CLJU_c33380	molybdenum cofactor biosynthesis protein A	ORTHOMCL868
DSM10061	CAETHG_1238	molybdenum cofactor biosynthesis protein A	ORTHOMCL868
ljundahlii	CLJU_c33370	hypothetical protein	ORTHOMCL869
DSM10061	CAETHG_1237	NC domain protein	ORTHOMCL869
ljundahlii	CLJU_c33360	hypothetical protein	ORTHOMCL870
DSM10061	CAETHG_1236	hypothetical protein	ORTHOMCL870
ljundahlii	CLJU_c33350	hypothetical protein	ORTHOMCL871
DSM10061	CAETHG_1235	Protein of unknown function DUF2953	ORTHOMCL871
ljundahlii	CLJU_c33340	hypothetical protein	ORTHOMCL872
DSM10061	CAETHG_1234	Sporulation protein YtfJ	ORTHOMCL872
ljundahlii	CLJU_c33330	phage infection protein	ORTHOMCL873
DSM10061	CAETHG_1232	YhgE/Pip C-terminal domain protein	ORTHOMCL873
ljundahlii	CLJU_c33320	hypothetical protein	ORTHOMCL874
DSM10061	CAETHG_1231	protein of unknown function DUF1634	ORTHOMCL874
ljundahlii	CLJU_c33310	permease	ORTHOMCL875
DSM10061	CAETHG_1230	protein of unknown function DUF81	ORTHOMCL875
ljundahlii	CLJU_c33300	LysR family transcriptional regulator	ORTHOMCL876
DSM10061	CAETHG_1229	LysR substrate-binding protein	ORTHOMCL876
ljundahlii	CLJU_c33290	hypothetical protein	ORTHOMCL877
DSM10061	CAETHG_1228	hypothetical protein	ORTHOMCL877
ljundahlii	CLJU_c33280	cysteine desulfurase	ORTHOMCL878
DSM10061	CAETHG_1227	Cysteine desulfurase	ORTHOMCL878
ljundahlii	CLJU_c33270	transferase	ORTHOMCL879
DSM10061	CAETHG_1226	aspartate 4-decarboxylase	ORTHOMCL879
ljundahlii	CLJU_c33260	L-serine dehydratase subunit beta	ORTHOMCL880
DSM10061	CAETHG_1225	L-serine dehydratase, iron-sulfur-dependent, beta subunit	ORTHOMCL880
ljundahlii	CLJU_c33250	L-serine dehydratase subunit alpha	ORTHOMCL881
DSM10061	CAETHG_1224	L-serine dehydratase, iron-sulfur-dependent, alpha subunit	ORTHOMCL881
ljundahlii	CLJU_c33240	cold shock protein CspA	ORTHOMCL882
DSM10061	CAETHG_1223	Cold-shock protein DNA-binding protein	ORTHOMCL882
ljundahlii	CLJU_c33230	hypothetical protein	ORTHOMCL883
DSM10061	CAETHG_1222	hypothetical protein	ORTHOMCL883
ljundahlii	CLJU_c33220	lipoate-protein ligase A	ORTHOMCL884
DSM10061	CAETHG_1221	lipoyltransferase and lipoate-protein ligase	ORTHOMCL884
ljundahlii	CLJU_c33210	lipoyl synthase	ORTHOMCL885
DSM10061	CAETHG_1220	Lipoyl synthase	ORTHOMCL885
ljundahlii	CLJU_c33200	cobalt transport protein CbiM	ORTHOMCL886
DSM10061	CAETHG_1219	cobalamin (vitamin B12) biosynthesis CbiM protein	ORTHOMCL886
ljundahlii	CLJU_c33190	cysteine desulfurase-like protein	ORTHOMCL887
DSM10061	CAETHG_1218	cysteine desulfurase family protein	ORTHOMCL887
ljundahlii	CLJU_c33180	threonine synthase	ORTHOMCL888
DSM10061	CAETHG_1217	threonine synthase	ORTHOMCL888
ljundahlii	CLJU_c33170	signal transduction protein	ORTHOMCL889
DSM10061	CAETHG_1216	diguanylate cyclase	ORTHOMCL889
ljundahlii	CLJU_c33160	ATP-dependent exonuclease	ORTHOMCL890
DSM10061	CAETHG_1215	ATP-dependent helicase/nuclease subunit A	ORTHOMCL890
ljundahlii	CLJU_c33150	methyl-accepting chemotaxis protein	ORTHOMCL891
DSM10061	CAETHG_1214	chemotaxis sensory transducer	ORTHOMCL891
ljundahlii	CLJU_c33140	amino acid ABC transporter permease	ORTHOMCL892
DSM10061	CAETHG_1212	polar amino acid ABC transporter, inner membrane subunit	ORTHOMCL892
ljundahlii	CLJU_c33130	amino acid ABC transporter periplasmic solute-binding protein	ORTHOMCL893
DSM10061	CAETHG_1211	ABC-type transporter, periplasmic subunit family 3	ORTHOMCL893
ljundahlii	CLJU_c33120	LysR family transcriptional regulator	ORTHOMCL894
DSM10061	CAETHG_1210	LysR substrate-binding protein	ORTHOMCL894
ljundahlii	CLJU_c33110	MarR family transcriptional regulator	ORTHOMCL895
DSM10061	CAETHG_1209	regulatory protein MarR	ORTHOMCL895
ljundahlii	CLJU_c33100	Na+ driven multidrug efflux pump	ORTHOMCL896
DSM10061	CAETHG_1208	MATE efflux family protein	ORTHOMCL896
ljundahlii	CLJU_c33090	hypothetical protein	ORTHOMCL897
DSM10061	CAETHG_1207	LrgA family protein	ORTHOMCL897
ljundahlii	CLJU_c33080	hypothetical protein	ORTHOMCL898
DSM10061	CAETHG_1206	LrgB family protein	ORTHOMCL898
ljundahlii	CLJU_c33070	hypothetical protein	ORTHOMCL899
DSM10061	CAETHG_1205	HAD-superfamily hydrolase, subfamily IIA	ORTHOMCL899
ljundahlii	CLJU_c33060	thiamine-phosphate pyrophosphorylase	ORTHOMCL900
DSM10061	CAETHG_1204	Thiamine-phosphate pyrophosphorylase	ORTHOMCL900
ljundahlii	CLJU_c33050	hydroxyethylthiazole kinase	ORTHOMCL901
DSM10061	CAETHG_1203	Hydroxyethylthiazole kinase	ORTHOMCL901
ljundahlii	CLJU_c33040	phosphomethylpyrimidine kinase	ORTHOMCL902
DSM10061	CAETHG_1202	phosphomethylpyrimidine kinase	ORTHOMCL902
ljundahlii	CLJU_c33030	universal stress protein	ORTHOMCL903
DSM10061	CAETHG_1201	UspA domain-containing protein	ORTHOMCL903
ljundahlii	CLJU_c33020	spore photoproduct lyase	ORTHOMCL904
DSM10061	CAETHG_1200	Spore photoproduct lyase	ORTHOMCL904
ljundahlii	CLJU_c33010	ABC transporter ATPase	ORTHOMCL905
DSM10061	CAETHG_1199	Sulfate-transporting ATPase	ORTHOMCL905
ljundahlii	CLJU_c33000	hypothetical protein	ORTHOMCL906
DSM10061	CAETHG_1198	hypothetical protein	ORTHOMCL906
ljundahlii	CLJU_c32990	hypothetical protein	ORTHOMCL907
DSM10061	CAETHG_1197	protein of unknown function DUF434	ORTHOMCL907
ljundahlii	CLJU_c32980	hypothetical protein	ORTHOMCL908
DSM10061	CAETHG_1196	hypothetical protein	ORTHOMCL908
ljundahlii	CLJU_c32970	two-component response regulator	ORTHOMCL909
DSM10061	CAETHG_1195	response regulator receiver	ORTHOMCL909
ljundahlii	CLJU_c32960	two-component sensor kinase	ORTHOMCL910
DSM10061	CAETHG_1194	ATP-binding region ATPase domain protein	ORTHOMCL910
ljundahlii	CLJU_c32950	transcriptional regulator	ORTHOMCL911
DSM10061	CAETHG_1193	Helix-turn-helix, AraC domain-containing protein	ORTHOMCL911
ljundahlii	CLJU_c32940	ATP-dependent Clp protease proteolytic subunit	ORTHOMCL912
DSM10061	CAETHG_1192	ATP-dependent Clp protease proteolytic subunit	ORTHOMCL912
ljundahlii	CLJU_c32930	transcriptional regulator	ORTHOMCL913
DSM10061	CAETHG_1191	transcriptional regulator PadR family protein	ORTHOMCL913
ljundahlii	CLJU_c32920	hypothetical protein	ORTHOMCL914
DSM10061	CAETHG_1190	hypothetical protein	ORTHOMCL914
ljundahlii	CLJU_c32910	hypothetical protein	ORTHOMCL915
DSM10061	CAETHG_1189	protein of unknown function DUF4097	ORTHOMCL915
ljundahlii	CLJU_c32900	hypothetical protein	ORTHOMCL916
DSM10061	CAETHG_1188	phospholipid methyltransferase	ORTHOMCL916
ljundahlii	CLJU_c32890	aspartate kinase	ORTHOMCL917
DSM10061	CAETHG_1187	aspartate kinase	ORTHOMCL917
ljundahlii	CLJU_c32880	two-component response regulator	ORTHOMCL918
DSM10061	CAETHG_1186	sigma-54 factor interaction domain-containing protein	ORTHOMCL918
ljundahlii	CLJU_c32870	sodium:solute symporter	ORTHOMCL919
DSM10061	CAETHG_1185	Na+/solute symporter	ORTHOMCL919
ljundahlii	CLJU_c32860	hypothetical protein	ORTHOMCL920
DSM10061	CAETHG_1184	hypothetical protein	ORTHOMCL920
ljundahlii	CLJU_c32850	hypothetical protein	ORTHOMCL921
DSM10061	CAETHG_1183	hypothetical protein	ORTHOMCL921
ljundahlii	CLJU_c32840	histidine ammonia-lyase	ORTHOMCL922
DSM10061	CAETHG_1182	Histidine ammonia-lyase	ORTHOMCL922
ljundahlii	CLJU_c32830	permease	ORTHOMCL923
DSM10061	CAETHG_1181	major facilitator superfamily MFS_1	ORTHOMCL923
ljundahlii	CLJU_c32820	hypothetical protein	ORTHOMCL924
DSM10061	CAETHG_1180	putative conserved protein UCP021328	ORTHOMCL924
ljundahlii	CLJU_c32810	transcriptional regulator	ORTHOMCL925
DSM10061	CAETHG_1179	helix-turn-helix domain protein	ORTHOMCL925
ljundahlii	CLJU_c32800	hypothetical protein	ORTHOMCL926
DSM10061	CAETHG_1178	hypothetical protein	ORTHOMCL926
ljundahlii	CLJU_c32790	transporter protein	ORTHOMCL927
[truncated: 5,371 more rows]

## Sheet: C. ljundahlii unique
Strain	Gene_ID	Description
ljundahlii	CLJU_c04850	hypothetical protein
ljundahlii	CLJU_c31590	phage-like protein
ljundahlii	CLJU_c30180	hypothetical protein
ljundahlii	CLJU_c36280	hypothetical protein
ljundahlii	CLJU_c16920	hypothetical protein
ljundahlii	CLJU_c27400	hypothetical protein
ljundahlii	CLJU_c36600	hypothetical protein
ljundahlii	CLJU_c31250	hypothetical protein
ljundahlii	CLJU_c36540	hypothetical protein
ljundahlii	CLJU_c37880	metal-binding protein
ljundahlii	CLJU_c03670	phage-like protein
ljundahlii	CLJU_c31310	phage-like protein
ljundahlii	CLJU_c18790	hypothetical protein
ljundahlii	CLJU_c31490	phage-like protein
ljundahlii	CLJU_c16180	hypothetical protein
ljundahlii	CLJU_c22700	hypothetical protein
ljundahlii	CLJU_c27170	response regulator
ljundahlii	CLJU_c31130	hypothetical protein
ljundahlii	CLJU_c05390	IS66 like transposase
ljundahlii	CLJU_c14580	hypothetical protein
ljundahlii	CLJU_c32720	hypothetical protein
ljundahlii	CLJU_c27720	selenide, water dikinase
ljundahlii	CLJU_c14510	hypothetical protein
ljundahlii	CLJU_c32460	hypothetical protein
ljundahlii	CLJU_c30850	drug resistance protein
ljundahlii	CLJU_c14530	hypothetical protein
ljundahlii	CLJU_c32620	hypothetical protein
ljundahlii	CLJU_c22710	Na+/sugar symporter
ljundahlii	CLJU_c27680	ABC transporter ATPase
ljundahlii	CLJU_c36610	hypothetical protein
ljundahlii	CLJU_c28090	2-hydroxy-3-oxopropionate reductase
ljundahlii	CLJU_c03460	hypothetical protein
ljundahlii	CLJU_c30990	DNA methylase
ljundahlii	CLJU_c16890	hypothetical protein
ljundahlii	CLJU_c28010	ornithine carbamoyltransferase
ljundahlii	CLJU_c27880	hypothetical protein
ljundahlii	CLJU_c03340	hypothetical protein
ljundahlii	CLJU_c38090	molybdate ABC transporter permease
ljundahlii	CLJU_c16620	hypothetical protein
ljundahlii	CLJU_c13560	subtilin related serine protease
ljundahlii	CLJU_c15830	monogalactosyldiacylglycerol synthase
ljundahlii	CLJU_c37420	transporter protein
ljundahlii	CLJU_c31350	hypothetical protein
ljundahlii	CLJU_c30820	hypothetical protein
ljundahlii	CLJU_c05590	hypothetical protein
ljundahlii	CLJU_c27610	bifunctional cystathionine gamma-lyase/maltose regulon repressor
ljundahlii	CLJU_c31710	transcriptional regulator
ljundahlii	CLJU_c27520	two-component sensor histidine kinase
ljundahlii	CLJU_c03780	patatin-like phospholipase
ljundahlii	CLJU_c37820	flavoredoxin
ljundahlii	CLJU_c05260	hypothetical protein
ljundahlii	CLJU_c10790	hypothetical protein
ljundahlii	CLJU_c01550	hypothetical protein
ljundahlii	CLJU_c22490	hypothetical protein
ljundahlii	CLJU_c36590	hypothetical protein
ljundahlii	CLJU_c31240	hypothetical protein
ljundahlii	CLJU_c37960	hypothetical protein
ljundahlii	CLJU_c32610	hypothetical protein
ljundahlii	CLJU_c31210	hypothetical protein
ljundahlii	CLJU_c36270	hypothetical protein
ljundahlii	CLJU_c16910	hypothetical protein
ljundahlii	CLJU_c27410	hydrolase
ljundahlii	CLJU_c15880	hypothetical protein
ljundahlii	CLJU_c31380	phage terminaselarge subunit
ljundahlii	CLJU_c28980	aminotransferase
ljundahlii	CLJU_c12090	dipeptidase
ljundahlii	CLJU_c27740	LysR family transcriptional regulator
ljundahlii	CLJU_c16010	hypothetical protein
ljundahlii	CLJU_c28150	hypothetical protein
ljundahlii	CLJU_c16800	hypothetical protein
ljundahlii	CLJU_c30170	ATP-dependent DNA helicase
ljundahlii	CLJU_c31320	hypothetical protein
ljundahlii	CLJU_c37080	two component regulator three Y motif protein
ljundahlii	CLJU_c28080	glycosyl hydrolase
ljundahlii	CLJU_c38410	hypothetical protein
ljundahlii	CLJU_c03450	hypothetical protein
ljundahlii	CLJU_c22550	hypothetical protein
ljundahlii	CLJU_c31600	hypothetical protein
ljundahlii	CLJU_c31120	hypothetical protein
ljundahlii	CLJU_c14520	hypothetical protein
ljundahlii	CLJU_c15530	peptidase
ljundahlii	CLJU_c32450	hypothetical protein
ljundahlii	CLJU_c27730	selenocysteine lyase
ljundahlii	CLJU_c38560	transcriptional regulator
ljundahlii	CLJU_c31390	phage-like endonuclease
ljundahlii	CLJU_c38390	sugar transporter
ljundahlii	CLJU_c28930	hypothetical protein
ljundahlii	CLJU_c14630	low molecular weight protein-tyrosine-phosphatase
ljundahlii	CLJU_c32710	hypothetical protein
ljundahlii	CLJU_c38100	molybdate ABC transporter periplasmic protein
ljundahlii	CLJU_c27600	hypothetical protein
ljundahlii	CLJU_c16610	DNA-binding protein
ljundahlii	CLJU_c36490	hypothetical protein
ljundahlii	CLJU_c03350	hypothetical protein
ljundahlii	CLJU_c37430	transporter protein
ljundahlii	CLJU_c38750	hypothetical protein
ljundahlii	CLJU_c03790	hypothetical protein
ljundahlii	CLJU_c38030	iron ABC transporter ATPase
ljundahlii	CLJU_c30980	hypothetical protein
ljundahlii	CLJU_c36670	transcriptional regulator
ljundahlii	CLJU_c13550	hypothetical protein
ljundahlii	CLJU_c28020	methyl-accepting chemotaxis protein
ljundahlii	CLJU_c14550	hypothetical protein
ljundahlii	CLJU_c15030	hypothetical protein
ljundahlii	CLJU_c05360	hypothetical protein
ljundahlii	CLJU_c18770	hypothetical protein
ljundahlii	CLJU_c37150	hypothetical protein
ljundahlii	CLJU_c14360	D-alanyl-D-alanine carboxypeptidase
ljundahlii	CLJU_c31330	phage-like protein
ljundahlii	CLJU_c31510	DNA-binding protein
ljundahlii	CLJU_c16650	hypothetical protein
ljundahlii	CLJU_c16760	hypothetical protein
ljundahlii	CLJU_c05240	membrane protein with a O-antigen polymerase related domain
ljundahlii	CLJU_c27940	purine permease
ljundahlii	CLJU_c03650	phage-like protein
ljundahlii	CLJU_c16790	hypothetical protein
ljundahlii	CLJU_c39050	hypothetical protein
ljundahlii	CLJU_c16820	hypothetical protein
ljundahlii	CLJU_c12010	alanine racemase
ljundahlii	CLJU_c37950	hypothetical protein
ljundahlii	CLJU_c03730	hypothetical protein
ljundahlii	CLJU_c13590	hypothetical protein
ljundahlii	CLJU_c31370	hypothetical protein
ljundahlii	CLJU_c37370	esterase
ljundahlii	CLJU_c12760	hypothetical protein
ljundahlii	CLJU_c40150	hypothetical protein
ljundahlii	CLJU_c31690	hypothetical protein
ljundahlii	CLJU_c31270	hypothetical protein
ljundahlii	CLJU_c16860	hypothetical protein
ljundahlii	CLJU_c16640	hypothetical protein
ljundahlii	CLJU_c28970	aminotransferase, partial
ljundahlii	CLJU_c15900	hypothetical protein
ljundahlii	CLJU_c36580	hypothetical protein
ljundahlii	CLJU_c31400	phage terminasesmall subunit
ljundahlii	CLJU_c36480	phage-like protein
ljundahlii	CLJU_c28070	membrane-bound ATPase
ljundahlii	CLJU_c09900	hypothetical protein
ljundahlii	CLJU_c27630	amino acid ABC transporter permease
ljundahlii	CLJU_c30910	hypothetical protein
ljundahlii	CLJU_c32700	hypothetical protein
ljundahlii	CLJU_c15850	hypothetical protein
ljundahlii	CLJU_c05300	glycosyltransferase
ljundahlii	CLJU_c15040	hypothetical protein
ljundahlii	CLJU_c14560	hypothetical protein
ljundahlii	CLJU_c40190	hypothetical protein
ljundahlii	CLJU_c16730	hypothetical protein
ljundahlii	CLJU_c35990	hypothetical protein
ljundahlii	CLJU_c31450	hypothetical protein
ljundahlii	CLJU_c15520	methyl-accepting chemotaxis protein
ljundahlii	CLJU_c14310	helicase
ljundahlii	CLJU_c27930	NAD(P)H-flavin oxidoreductase
ljundahlii	CLJU_c03560	phage-like protein
ljundahlii	CLJU_c38400	pyridoxal phosphate biosynthetic protein
ljundahlii	CLJU_c07740	hypothetical protein
ljundahlii	CLJU_c22480	hypothetical protein
ljundahlii	CLJU_c03620	phage-like protein
ljundahlii	CLJU_c29580	hypothetical protein
ljundahlii	CLJU_c38740	membrane-bound methyl-accepting chemotaxis protein
ljundahlii	CLJU_c25330	citrate lyase subunit beta
ljundahlii	CLJU_c32600	hypothetical protein
ljundahlii	CLJU_c09890	hypothetical protein
ljundahlii	CLJU_c29570	regulatory protein
ljundahlii	CLJU_c16680	hypothetical protein
ljundahlii	CLJU_c16810	phage-like protein
ljundahlii	CLJU_c09730	glycosyltransferase
ljundahlii	CLJU_c30070	hypothetical protein
ljundahlii	CLJU_c30190	hypothetical protein
ljundahlii	CLJU_c03640	phage protein
ljundahlii	CLJU_c28140	hypothetical protein
ljundahlii	CLJU_c05810	hypothetical protein
ljundahlii	CLJU_c15580	hypothetical protein
ljundahlii	CLJU_c14410	hypothetical protein
ljundahlii	CLJU_c32590	hypothetical protein
ljundahlii	CLJU_c40380	hypothetical protein
ljundahlii	CLJU_c31580	hypothetical protein
ljundahlii	CLJU_c24100	methyltransferase type 11
ljundahlii	CLJU_c16850	hypothetical protein
ljundahlii	CLJU_c31260	hypothetical protein
ljundahlii	CLJU_c32440	hypothetical protein
ljundahlii	CLJU_c31190	hypothetical protein
ljundahlii	CLJU_c06880	hypothetical protein
ljundahlii	CLJU_c16750	hypothetical protein
ljundahlii	CLJU_c27620	ABC transporter periplasmic solute-binding component
ljundahlii	CLJU_c38690	two component sensor kinase
ljundahlii	CLJU_c38730	hypothetical protein
ljundahlii	CLJU_c15840	exopolysaccharide biosynthesis protein
ljundahlii	CLJU_c27530	AgrB-like protein
ljundahlii	CLJU_c36470	hypothetical protein
ljundahlii	CLJU_c03360	hypothetical protein
ljundahlii	CLJU_c00490	hypothetical protein
ljundahlii	CLJU_c16630	hypothetical protein
ljundahlii	CLJU_c28000	carbamate kinase
ljundahlii	CLJU_c22470	hypothetical protein
ljundahlii	CLJU_c30830	hypothetical protein
ljundahlii	CLJU_c32680	hypothetical protein
ljundahlii	CLJU_c22610	hypothetical protein
ljundahlii	CLJU_c05760	hypothetical protein
ljundahlii	CLJU_c31700	hypothetical protein
ljundahlii	CLJU_c05270	glycosyltransferase
ljundahlii	CLJU_c31410	hypothetical protein
ljundahlii	CLJU_c30840	hypothetical protein
ljundahlii	CLJU_c22740	transporter protein
ljundahlii	CLJU_c15550	transcriptional regulator
ljundahlii	CLJU_c14450	hypothetical protein
ljundahlii	CLJU_c16570	hypothetical protein
ljundahlii	CLJU_c14540	cysteine desulfurase
ljundahlii	CLJU_c26180	nitroreductase fused to ferredoxin domain-containing protein
ljundahlii	CLJU_c28130	glucarate dehydratase
ljundahlii	CLJU_c16560	hypothetical protein
ljundahlii	CLJU_c14500	hypothetical protein
ljundahlii	CLJU_c38680	two-component response regulator
ljundahlii	CLJU_c27550	MFS family transporter protein
ljundahlii	CLJU_c31760	hypothetical protein
ljundahlii	CLJU_c24110	hypothetical protein
ljundahlii	CLJU_c39030	spore germination protein
ljundahlii	CLJU_c31420	hypothetical protein
ljundahlii	CLJU_c16580	phage-like transcriptional factor
ljundahlii	CLJU_c14610	hypothetical protein
ljundahlii	CLJU_c27920	hypothetical protein
ljundahlii	CLJU_c32530	cell wall-binding protein
ljundahlii	CLJU_c40400	hypothetical protein
ljundahlii	CLJU_c03580	hypothetical protein
ljundahlii	CLJU_c32430	hypothetical protein
ljundahlii	CLJU_c35130	PadR family transcriptional regulator
ljundahlii	CLJU_c33460	hypothetical protein
ljundahlii	CLJU_c14380	regulatory protein VanR
ljundahlii	CLJU_c36460	hydrolase
ljundahlii	CLJU_c03600	hypothetical protein
ljundahlii	CLJU_c27650	mandelate racemase
ljundahlii	CLJU_c03310	restriction-modification system
ljundahlii	CLJU_c38570	hypothetical protein
ljundahlii	CLJU_c16020	aminoacid permease
ljundahlii	CLJU_c09850	hypothetical protein
ljundahlii	CLJU_c36420	hypothetical protein
ljundahlii	CLJU_c27480	hypothetical protein
ljundahlii	CLJU_c37770	hypothetical protein
ljundahlii	CLJU_c03750	hypothetical protein
ljundahlii	CLJU_c31810	hypothetical protein
ljundahlii	CLJU_c03300	hypothetical protein
ljundahlii	CLJU_c35370	hypothetical protein
ljundahlii	CLJU_c37710	ferric uptake regulator
ljundahlii	CLJU_c39040	spore germination protein
ljundahlii	CLJU_c27850	hypothetical protein
ljundahlii	CLJU_c40170	hypothetical protein
ljundahlii	CLJU_c36380	hypothetical protein
ljundahlii	CLJU_c31160	hypothetical protein
ljundahlii	CLJU_c22460	hypothetical protein
ljundahlii	CLJU_c30570	hypothetical protein
ljundahlii	CLJU_c16840	phage portal protein
ljundahlii	CLJU_c22750	uroporphyrinogen decarboxylase/methylcobalamin:coenzyme M methyltransferase
ljundahlii	CLJU_c28990	aminotransferase
ljundahlii	CLJU_c12660	hypothetical protein
ljundahlii	CLJU_c08940	hypothetical protein
ljundahlii	CLJU_c36660	transcriptional regulator
ljundahlii	CLJU_c10890	hypothetical protein
ljundahlii	CLJU_c31280	hypothetical protein
ljundahlii	CLJU_c15920	undecaprenyl-diphosphatase
ljundahlii	CLJU_c15950	hypothetical protein
ljundahlii	CLJU_c31080	cell wall hydrolase/autolysin
ljundahlii	CLJU_c31560	hypothetical protein
ljundahlii	CLJU_c16710	hypothetical protein
ljundahlii	CLJU_c14620	hypothetical protein
ljundahlii	CLJU_c28120	MFS-transporter
ljundahlii	CLJU_c37840	dTDP-4-dehydrorhamnose 3,5 epimerase
ljundahlii	CLJU_c37930	hypothetical protein
ljundahlii	CLJU_c31630	phage-like protein
ljundahlii	CLJU_c27540	hypothetical protein
ljundahlii	CLJU_c30940	hypothetical protein
ljundahlii	CLJU_c38610	transcriptional regulator
ljundahlii	CLJU_c31680	hypothetical protein
ljundahlii	CLJU_c40390	alanine racemase
ljundahlii	CLJU_c31430	hypothetical protein
ljundahlii	CLJU_c27390	transcriptional regulator
ljundahlii	CLJU_c32670	hypothetical protein
ljundahlii	CLJU_c18170	hypothetical protein
ljundahlii	CLJU_c15870	DedA family protein
ljundahlii	CLJU_c12020	transcriptional regulator
ljundahlii	CLJU_c27590	hypothetical protein
ljundahlii	CLJU_c25630	hypothetical protein
ljundahlii	CLJU_c02510	hypothetical protein
ljundahlii	CLJU_c28050	amino acid permease
ljundahlii	CLJU_c03410	hypothetical protein
ljundahlii	CLJU_c10050	hypothetical protein
ljundahlii	CLJU_c32490	hypothetical protein
ljundahlii	CLJU_c28530	signal transduction protein
ljundahlii	CLJU_c16740	hypothetical protein
ljundahlii	CLJU_c27640	polar amino acid ABC transporter ATPase
ljundahlii	CLJU_c36410	DNA polymerase III
ljundahlii	CLJU_c30380	hypothetical protein
ljundahlii	CLJU_c24070	molybdenum dehydrogenase accessory protein
ljundahlii	CLJU_c14350	VanZ family protein
ljundahlii	CLJU_c16880	hypothetical protein
ljundahlii	CLJU_c38060	formylmethanofuran dehydrogenase subunit E
ljundahlii	CLJU_c31500	hypothetical protein
ljundahlii	CLJU_c04140	hypothetical protein
ljundahlii	CLJU_c36450	cell wall-binding protein
ljundahlii	CLJU_c38670	penicillin-binding protein
ljundahlii	CLJU_c38580	Zn-dependent alcohol dehydrogenase
ljundahlii	CLJU_c03630	hypothetical protein
ljundahlii	CLJU_c16870	hypothetical protein
ljundahlii	CLJU_c14020	major facility transporter
ljundahlii	CLJU_c22520	Na+-driven multidrug efflux pump
ljundahlii	CLJU_c26190	hypothetical protein
ljundahlii	CLJU_c01590	hypothetical protein
ljundahlii	CLJU_c22370	hypothetical protein
ljundahlii	CLJU_c03720	phage-like protein
ljundahlii	CLJU_c37990	hypothetical protein
ljundahlii	CLJU_c37720	dinitrogenase iron-molybdenum cofactor biosynthesis protein
ljundahlii	CLJU_c14040	hypothetical protein
ljundahlii	CLJU_c22380	hypothetical protein
ljundahlii	CLJU_c27010	hypothetical protein
ljundahlii	CLJU_c27860	permease
ljundahlii	CLJU_c13500	hypothetical protein
ljundahlii	CLJU_c31360	hypothetical protein
ljundahlii	CLJU_c09700	hypothetical protein
ljundahlii	CLJU_c27670	metal ion ABC transporter permease
ljundahlii	CLJU_c09760	hypothetical protein
ljundahlii	CLJU_c37830	CODH nickel-insertion accessory protein
ljundahlii	CLJU_c22270	hypothetical protein
ljundahlii	CLJU_c36510	zinc-binding phage-protein
ljundahlii	CLJU_c16830	bacteriophage terminase
ljundahlii	CLJU_c31090	hypothetical protein
ljundahlii	CLJU_c16670	hypothetical protein
ljundahlii	CLJU_c31530	hypothetical protein
ljundahlii	CLJU_c37940	ABC transporter ATPase
ljundahlii	CLJU_c37760	transcriptional regulator
ljundahlii	CLJU_c27470	hypothetical protein
ljundahlii	CLJU_c30580	hypothetical protein
ljundahlii	CLJU_c03570	hypothetical protein
ljundahlii	CLJU_c14760	hypothetical protein
ljundahlii	CLJU_c36650	phage regulatory protein
ljundahlii	CLJU_c31290	hypothetical protein
ljundahlii	CLJU_c24080	radical SAM domain-containing protein
ljundahlii	CLJU_c36440	phage-like protein
ljundahlii	CLJU_c27580	rifampin ADP-ribosyl transferase
ljundahlii	CLJU_c32660	ATP-dependent Lon-type protease
ljundahlii	CLJU_c30860	LysR family transcriptional regulator
ljundahlii	CLJU_c27420	hypothetical protein
ljundahlii	CLJU_c22510	iron-sulfur cluster-binding protein
ljundahlii	CLJU_c05290	glycosyltransferase
ljundahlii	CLJU_c30960	small acid-soluble spore protein
ljundahlii	CLJU_c03320	type I restriction enzyme, specificity subunit
ljundahlii	CLJU_c16690	hypothetical protein
ljundahlii	CLJU_c09870	transposase
ljundahlii	CLJU_c15570	glycerol uptake facilitator protein
ljundahlii	CLJU_c31780	hypothetical protein
ljundahlii	CLJU_c05400	hypothetical protein
ljundahlii	CLJU_c31610	phage replication protein
ljundahlii	CLJU_c23350	hypothetical protein
ljundahlii	CLJU_c31660	hypothetical protein
ljundahlii	CLJU_c12030	hypothetical protein
ljundahlii	CLJU_c40790	30S ribosomal protein S11
ljundahlii	CLJU_c15860	permease
ljundahlii	CLJU_c27510	RNA polymerase sigma factor
ljundahlii	CLJU_c03490	hypothetical protein
ljundahlii	CLJU_c03400	prophage antirepressor
ljundahlii	CLJU_c27900	hydantoinase
ljundahlii	CLJU_c31730	hypothetical protein
ljundahlii	CLJU_c14590	hypothetical protein
ljundahlii	CLJU_c32650	prevent-host-death protein
ljundahlii	CLJU_c32480	DNA-binding protein
ljundahlii	CLJU_c13510	hypothetical protein
ljundahlii	CLJU_c36640	hypothetical protein
ljundahlii	CLJU_c14770	hypothetical protein
ljundahlii	CLJU_c36390	hypothetical protein
ljundahlii	CLJU_c15970	hypothetical protein
ljundahlii	CLJU_c14030	major facility transporter
ljundahlii	CLJU_c31540	hypothetical protein
ljundahlii	CLJU_c31650	hypothetical protein
ljundahlii	CLJU_c31100	hypothetical protein
ljundahlii	CLJU_c31300	hypothetical protein
ljundahlii	CLJU_c16030	metallophosphoesterase
ljundahlii	CLJU_c16780	hypothetical protein
ljundahlii	CLJU_c31720	transcriptional regulator
ljundahlii	CLJU_c27500	hypothetical protein
ljundahlii	CLJU_c22690	methyltransferase
ljundahlii	CLJU_c14330	transcriptional regulator
ljundahlii	CLJU_c16700	hypothetical protein
ljundahlii	CLJU_c37750	dinitrogenase iron-molybdenum cofactor biosynthesis protein
ljundahlii	CLJU_c31740	phage-like integrase
ljundahlii	CLJU_c03510	hypothetical protein
ljundahlii	CLJU_c37970	hypothetical protein
ljundahlii	CLJU_c08360	hypothetical protein
ljundahlii	CLJU_c38040	iron ABC transporter permease
ljundahlii	CLJU_c37160	permease
ljundahlii	CLJU_c22390	surface/cell-adhesion protein
ljundahlii	CLJU_c22500	ABC transporter ATPase/permease
ljundahlii	CLJU_c37410	ABC transporter ATPase
ljundahlii	CLJU_c27430	hypothetical protein
ljundahlii	CLJU_c03280	hypothetical protein
ljundahlii	CLJU_c27490	HTH motif containing protein
ljundahlii	CLJU_c35820	hypothetical protein
ljundahlii	CLJU_c03330	type I restriction enzyme, endonuclease subunit
ljundahlii	CLJU_c31770	hypothetical protein
ljundahlii	CLJU_c31140	hypothetical protein
ljundahlii	CLJU_c18720	hypothetical protein
ljundahlii	CLJU_c03590	hypothetical protein
ljundahlii	CLJU_c31520	hypothetical protein
ljundahlii	CLJU_c10810	hypothetical protein
ljundahlii	CLJU_c30870	phenazine biosynthesis PhzC/PhzF protein
ljundahlii	CLJU_c38080	ABC transporter ATPase
ljundahlii	CLJU_c36430	hypothetical protein
ljundahlii	CLJU_c38760	hypothetical protein
ljundahlii	CLJU_c29510	hypothetical protein
ljundahlii	CLJU_c27980	hypothetical protein
ljundahlii	CLJU_c27460	hypothetical protein
ljundahlii	CLJU_c14600	hypothetical protein
ljundahlii	CLJU_c27560	uroporphyrinogen-III decarboxylase-like protein
ljundahlii	CLJU_c14690	hypothetical protein
ljundahlii	CLJU_c03480	methylase
ljundahlii	CLJU_c15560	hypothetical protein
ljundahlii	CLJU_c27660	ABC transporter periplasmic protein
ljundahlii	CLJU_c31670	hypothetical protein
ljundahlii	CLJU_c14490	hypothetical protein
ljundahlii	CLJU_c18650	hypothetical protein
ljundahlii	CLJU_c03610	phage head-tail adaptor
ljundahlii	CLJU_c32730	AbiF-like protein
ljundahlii	CLJU_c37850	FMN-binding protein
ljundahlii	CLJU_c37910	LysR family transcriptional regulator
ljundahlii	CLJU_c14570	hypothetical protein
ljundahlii	CLJU_c31550	transcriptional regulator
ljundahlii	CLJU_c16720	phage-like protein
ljundahlii	CLJU_c15390	hypothetical protein
ljundahlii	CLJU_c14440	hypothetical protein
ljundahlii	CLJU_c16900	hypothetical protein
ljundahlii	CLJU_c14370	sensor protein VanS
ljundahlii	CLJU_c32630	IS4-like transposase
ljundahlii	CLJU_c36400	hypothetical protein
ljundahlii	CLJU_c36630	hypothetical protein
ljundahlii	CLJU_c27970	hypothetical protein
ljundahlii	CLJU_c03470	phage-like protein
ljundahlii	CLJU_c03290	hypothetical protein
ljundahlii	CLJU_c36620	RNA polymerase sigma factor
ljundahlii	CLJU_c31200	hypothetical protein
ljundahlii	CLJU_c37980	hypothetical protein
ljundahlii	CLJU_c03500	hypothetical protein
ljundahlii	CLJU_c37220	iron-dependent hydrogenase
ljundahlii	CLJU_c16460	spore germination protein
ljundahlii	CLJU_c28100	D-galactarate dehydratase
ljundahlii	CLJU_c03800	hypothetical protein
ljundahlii	CLJU_c03740	phage related amidase
ljundahlii	CLJU_c31620	phage-like hydrolase
ljundahlii	CLJU_c31460	phage-like protein
ljundahlii	CLJU_c31150	hypothetical protein
ljundahlii	CLJU_c28030	methyl-accepting chemotaxis protein
ljundahlii	CLJU_c27710	L-seryl-tRNA(Sec) selenium transferase
ljundahlii	CLJU_c16600	hypothetical protein

## Sheet: C. autoethanogenum unique
Strain	Gene_ID	Description
DSM10061	CAETHG_2394	protein of unknown function DUF111
DSM10061	CAETHG_3793	Protein of unknown function, DUF2577
DSM10061	CAETHG_1017	hypothetical protein
DSM10061	CAETHG_1400	hypothetical protein
DSM10061	CAETHG_0705	hypothetical protein
DSM10061	CAETHG_3987	protein of unknown function DUF3794
DSM10061	CAETHG_2606	glycosyl transferase family 2
DSM10061	CAETHG_2653	Type 4 fimbrial biogenesis protein PilX, N-terminal domain
DSM10061	CAETHG_0399	hypothetical protein
DSM10061	CAETHG_1399	CRISPR-associated protein TM1801
DSM10061	CAETHG_3761	hypothetical protein
DSM10061	CAETHG_3756	hypothetical protein
DSM10061	CAETHG_3530	hypothetical protein
DSM10061	CAETHG_3768	hypothetical protein
DSM10061	CAETHG_0693	hypothetical protein
DSM10061	CAETHG_2164	hypothetical protein
DSM10061	CAETHG_2760	argininosuccinate synthase
DSM10061	CAETHG_2232	hypothetical protein
DSM10061	CAETHG_1646	hypothetical protein
DSM10061	CAETHG_1088	cell wall binding repeat 2-containing protein
DSM10061	CAETHG_3524	Cobyrinic acid ac-diamide synthase
DSM10061	CAETHG_2715	hypothetical protein
DSM10061	CAETHG_3434	SNO glutamine amidotransferase
DSM10061	CAETHG_4021	hypothetical protein
DSM10061	CAETHG_2338	hypothetical protein
DSM10061	CAETHG_0514	elongation factor with tetracycline resistance domain
DSM10061	CAETHG_2261	hypothetical protein
DSM10061	CAETHG_1706	hypothetical protein
DSM10061	CAETHG_2609	Glutamine--scyllo-inositol transaminase
DSM10061	CAETHG_1752	hypothetical protein
DSM10061	CAETHG_2482	Citryl-CoA lyase
DSM10061	CAETHG_1645	hypothetical protein
DSM10061	CAETHG_3288	Propanediol utilization protein
DSM10061	CAETHG_2636	Mannose-1-phosphate guanylyltransferase
DSM10061	CAETHG_2648	hypothetical protein
DSM10061	CAETHG_0916	Cache domain protein
DSM10061	CAETHG_1853	hypothetical protein
DSM10061	CAETHG_3210	hypothetical protein
DSM10061	CAETHG_1096	hypothetical protein
DSM10061	CAETHG_2485	response regulator receiver
DSM10061	CAETHG_4003	Periplasmic binding protein domain
DSM10061	CAETHG_1671	integrase family protein
DSM10061	CAETHG_1576	hydrogenase, Fe-only
DSM10061	CAETHG_0703	hypothetical protein
DSM10061	CAETHG_3542	metallophosphoesterase
DSM10061	CAETHG_3755	cell division FtsK/SpoIIIE
DSM10061	CAETHG_3534	peptidase A24A prepilin type IV
DSM10061	CAETHG_2361	hypothetical protein
DSM10061	CAETHG_2561	transposase IS200-family protein
DSM10061	CAETHG_3708	tryptophan synthase alpha chain
DSM10061	CAETHG_3575	ATP-binding region ATPase domain protein
DSM10061	CAETHG_0153	dihydropteroate synthase DHPS
DSM10061	CAETHG_2303	hypothetical protein
DSM10061	CAETHG_2399	4HB MCP domain
DSM10061	CAETHG_0489	hypothetical protein
DSM10061	CAETHG_2440	Pyruvate kinase barrel
DSM10061	CAETHG_1720	peptidase M56 BlaR1
DSM10061	CAETHG_1689	hypothetical protein
DSM10061	CAETHG_1362	hypothetical protein
DSM10061	CAETHG_3670	Glycine cleavage system H protein
DSM10061	CAETHG_3764	hypothetical protein
DSM10061	CAETHG_1709	regulatory protein LuxR
DSM10061	CAETHG_2647	hypothetical protein
DSM10061	CAETHG_3521	hypothetical protein
DSM10061	CAETHG_3080	AAA-ATPase-like protein
DSM10061	CAETHG_2843	dihydropteroate synthase DHPS
DSM10061	CAETHG_1657	Protein of unknown function YvrJ
DSM10061	CAETHG_1511	hypothetical protein
DSM10061	CAETHG_1395	CRISPR-associated protein Cas1
DSM10061	CAETHG_1018	hypothetical protein
DSM10061	CAETHG_2611	glycosyl transferase group 1
DSM10061	CAETHG_2388	Benzoate membrane transport protein
DSM10061	CAETHG_2789	molybdopterin oxidoreductase
DSM10061	CAETHG_1650	protein of unknown function DUF1156
DSM10061	CAETHG_2437	DRTGG domain protein
DSM10061	CAETHG_0960	HxlR family transcriptional regulator
DSM10061	CAETHG_3802	PemK family protein
DSM10061	CAETHG_1019	hypothetical protein
DSM10061	CAETHG_3741	Spore germination protein
DSM10061	CAETHG_0294	ABC transporter ATP-binding protein
DSM10061	CAETHG_1405	hypothetical protein
DSM10061	CAETHG_0927	hypothetical protein
DSM10061	CAETHG_3588	major facilitator superfamily MFS_1
DSM10061	CAETHG_2514	major facilitator superfamily MFS_1
DSM10061	CAETHG_0951	protein of unknown function DUF421
DSM10061	CAETHG_0713	hypothetical protein
DSM10061	CAETHG_3435	hypothetical protein
DSM10061	CAETHG_1020	hypothetical protein
DSM10061	CAETHG_3671	4Fe-4S ferredoxin iron-sulfur binding domain-containing protein
DSM10061	CAETHG_1649	SNF2-related protein
DSM10061	CAETHG_2644	hypothetical protein
DSM10061	CAETHG_3169	hypothetical protein
DSM10061	CAETHG_1087	transglutaminase domain-containing protein
DSM10061	CAETHG_3789	hypothetical protein
DSM10061	CAETHG_0970	hypothetical protein
DSM10061	CAETHG_3798	hypothetical protein
DSM10061	CAETHG_0952	hypothetical protein
DSM10061	CAETHG_0519	hypothetical protein
DSM10061	CAETHG_1640	Abortive infection protein
DSM10061	CAETHG_2804	hypothetical protein
DSM10061	CAETHG_3760	hypothetical protein
DSM10061	CAETHG_2562	hypothetical protein
DSM10061	CAETHG_0184	Protein of unknown function DUF2229, CoA enzyme activase
DSM10061	CAETHG_2605	hypothetical protein
DSM10061	CAETHG_4009	nucleotide sugar dehydrogenase
DSM10061	CAETHG_1631	ABC transporter related protein
DSM10061	CAETHG_3577	cell wall binding repeat 2-containing protein
DSM10061	CAETHG_1102	Proteinase inhibitor I42, chagasin
DSM10061	CAETHG_1724	helix-turn-helix domain protein
DSM10061	CAETHG_2390	molybdopterin binding domain-containing protein
DSM10061	CAETHG_1061	chemotaxis sensory transducer
DSM10061	CAETHG_3759	hypothetical protein
DSM10061	CAETHG_0766	hypothetical protein
DSM10061	CAETHG_0687	Cellulase
DSM10061	CAETHG_3658	regulatory protein MarR
DSM10061	CAETHG_4016	hypothetical protein
DSM10061	CAETHG_2307	spore coat protein
DSM10061	CAETHG_2649	Pilus assembly protein PilO
DSM10061	CAETHG_1620	Carbon-monoxide dehydrogenase (acceptor)
DSM10061	CAETHG_0626	hypothetical protein
DSM10061	CAETHG_2856	methyl-accepting chemotaxis sensory transducer
DSM10061	CAETHG_2513	Carboxyvinyl-carboxyphosphonate phosphorylmutase
DSM10061	CAETHG_1095	hypothetical protein
DSM10061	CAETHG_1158	hypothetical protein
DSM10061	CAETHG_2187	sugar isomerase (SIS)
DSM10061	CAETHG_3745	Spore germination protein
DSM10061	CAETHG_2484	ATP-binding region ATPase domain protein
DSM10061	CAETHG_2030	hypothetical protein
DSM10061	CAETHG_3976	hypothetical protein
DSM10061	CAETHG_1401	CRISPR-associated protein TM1814
DSM10061	CAETHG_3501	Na+-driven multidrug efflux pump
DSM10061	CAETHG_2614	hypothetical protein
DSM10061	CAETHG_3660	hypothetical protein
DSM10061	CAETHG_4052	hypothetical protein
DSM10061	CAETHG_3784	head-tail joining family protein
DSM10061	CAETHG_2873	protein of unknown function DUF475
DSM10061	CAETHG_1660	hypothetical protein
DSM10061	CAETHG_2608	WxcM-like domain-containing protein
DSM10061	CAETHG_1093	hypothetical protein
DSM10061	CAETHG_3536	His-Xaa-Ser system radical SAM maturase HxsC
DSM10061	CAETHG_2672	putative esterase
DSM10061	CAETHG_1023	hypothetical protein
DSM10061	CAETHG_3785	hypothetical protein
DSM10061	CAETHG_3069	transposase IS66
DSM10061	CAETHG_1711	peptidase M28
DSM10061	CAETHG_1396	Dna2/Cas4, domain of unknown function DUF83
DSM10061	CAETHG_2624	glycosyltransferase
DSM10061	CAETHG_0603	Citrate lyase acyl carrier protein
DSM10061	CAETHG_1434	hypothetical protein
DSM10061	CAETHG_3522	hypothetical protein
DSM10061	CAETHG_3794	Phage-like element PBSX protein, XkdS
DSM10061	CAETHG_3556	histidine triad (HIT) protein
DSM10061	CAETHG_0326	hypothetical protein
DSM10061	CAETHG_0704	hypothetical protein
DSM10061	CAETHG_4005	hypothetical protein
DSM10061	CAETHG_3988	hypothetical protein
DSM10061	CAETHG_3081	hypothetical protein
DSM10061	CAETHG_0268	glycerophosphoryl diester phosphodiesterase
DSM10061	CAETHG_1378	hypothetical protein
DSM10061	CAETHG_2280	hypothetical protein
DSM10061	CAETHG_3576	response regulator receiver
DSM10061	CAETHG_3676	zinc-dependent peptidase
DSM10061	CAETHG_1575	iron-dependent hydrogenase
DSM10061	CAETHG_3997	Cupin 2 conserved barrel domain protein
DSM10061	CAETHG_0331	hypothetical protein
DSM10061	CAETHG_3533	hypothetical protein
DSM10061	CAETHG_3458	hypothetical protein
DSM10061	CAETHG_1670	helix-turn-helix domain protein
DSM10061	CAETHG_0809	hypothetical protein
DSM10061	CAETHG_3023	hypothetical protein
DSM10061	CAETHG_0549	hypothetical protein
DSM10061	CAETHG_3740	spore germination protein
DSM10061	CAETHG_3754	hypothetical protein
DSM10061	CAETHG_2974	ABC-type transporter, integral membrane subunit
DSM10061	CAETHG_3583	Transcriptional regulator IclR
DSM10061	CAETHG_2389	Quinolinate phosphoribosyl transferase
DSM10061	CAETHG_1723	membrane protein of unknown function UCP033111
DSM10061	CAETHG_4002	ABC-type transporter, integral membrane subunit
DSM10061	CAETHG_2155	hypothetical protein
DSM10061	CAETHG_1637	hypothetical protein
DSM10061	CAETHG_3672	hypothetical protein
DSM10061	CAETHG_3799	Lysozyme
DSM10061	CAETHG_3517	protein of unknown function DUF1254
DSM10061	CAETHG_2398	Dihydrodipicolinate synthase
DSM10061	CAETHG_0695	isochorismatase hydrolase
DSM10061	CAETHG_2481	citrate lyase acyl carrier protein
DSM10061	CAETHG_0632	hypothetical protein
DSM10061	CAETHG_3380	hypothetical protein
DSM10061	CAETHG_1664	hypothetical protein
DSM10061	CAETHG_2736	hypothetical protein
DSM10061	CAETHG_3667	hypothetical protein
DSM10061	CAETHG_3356	hypothetical protein
DSM10061	CAETHG_4001	ABC-type transporter, integral membrane subunit
DSM10061	CAETHG_3562	Immunity protein Imm6
DSM10061	CAETHG_1662	hypothetical protein
DSM10061	CAETHG_1722	transcriptional regulator PadR family protein
DSM10061	CAETHG_0877	hypothetical protein
DSM10061	CAETHG_1669	helix-turn-helix domain protein
DSM10061	CAETHG_3998	Xylulokinase
DSM10061	CAETHG_2480	Citrate carrier protein
DSM10061	CAETHG_2607	transferase hexapeptide repeat containing protein
DSM10061	CAETHG_3790	Lytic transglycosylase catalytic
DSM10061	CAETHG_2670	NUDIX hydrolase
DSM10061	CAETHG_3788	XkdM protein, phage-like element PBSX
DSM10061	CAETHG_2400	chemotaxis sensory transducer
DSM10061	CAETHG_1643	hypothetical protein
DSM10061	CAETHG_0624	hypothetical protein
DSM10061	CAETHG_3535	hypothetical protein
DSM10061	CAETHG_3674	regulatory protein ArsR
DSM10061	CAETHG_0177	stage V sporulation protein AD
DSM10061	CAETHG_3567	helix-turn-helix domain protein
DSM10061	CAETHG_2556	Zinc finger, YgiT-type
DSM10061	CAETHG_0006	Tripeptide aminopeptidase
DSM10061	CAETHG_2061	hypothetical protein
DSM10061	CAETHG_2512	PAS sensor protein
DSM10061	CAETHG_0289	Sporulation stage 0, Spo0E-like regulatory phosphatase
DSM10061	CAETHG_1157	hypothetical protein
DSM10061	CAETHG_3661	C_GCAxxG_C_C family protein
DSM10061	CAETHG_0688	hypothetical protein
DSM10061	CAETHG_1661	hypothetical protein
DSM10061	CAETHG_2665	hypothetical protein
DSM10061	CAETHG_0516	hypothetical protein
DSM10061	CAETHG_3584	3-Oxoacyl-[acyl-carrier-protein (ACP)] synthase III domain-containing protein
DSM10061	CAETHG_2392	4Fe-4S ferredoxin iron-sulfur binding domain-containing protein
DSM10061	CAETHG_3795	Baseplate J family protein
DSM10061	CAETHG_2212	putative conserved protein UCP033563
DSM10061	CAETHG_0837	hypothetical protein
DSM10061	CAETHG_0953	Na(+)/H(+) antiporter nhaA
DSM10061	CAETHG_3550	Resolvase domain-containing protein
DSM10061	CAETHG_0052	major facilitator superfamily MFS_1
DSM10061	CAETHG_3539	hypothetical protein
DSM10061	CAETHG_3758	hypothetical protein
DSM10061	CAETHG_0851	hypothetical protein
DSM10061	CAETHG_3787	hypothetical protein
DSM10061	CAETHG_2695	hypothetical protein
DSM10061	CAETHG_0280	AroM family protein
DSM10061	CAETHG_0547	hypothetical protein
DSM10061	CAETHG_1094	hypothetical protein
DSM10061	CAETHG_3484	Protein of unknown function DUF3793
DSM10061	CAETHG_1922	hypothetical protein
DSM10061	CAETHG_1630	SufBD protein
DSM10061	CAETHG_0264	Polyamine-transporting ATPase
DSM10061	CAETHG_3585	3-Oxoacyl-[acyl-carrier-protein (ACP)] synthase III
DSM10061	CAETHG_3543	hypothetical protein
DSM10061	CAETHG_1213	hypothetical protein
DSM10061	CAETHG_1397	CRISPR-associated helicase Cas3
DSM10061	CAETHG_0524	hypothetical protein
DSM10061	CAETHG_2397	Conserved hypothetical protein CHP00268
DSM10061	CAETHG_2012	hypothetical protein
DSM10061	CAETHG_3995	hypothetical protein
DSM10061	CAETHG_3779	hypothetical protein
DSM10061	CAETHG_1845	protein of unknown function DUF214
DSM10061	CAETHG_2651	hypothetical protein
DSM10061	CAETHG_2841	Elongation factor SelB winged helix 3
DSM10061	CAETHG_4010	Glycosyltransferase, capsule biosynthesis protein
DSM10061	CAETHG_2637	Mannose-6-phosphate isomerase
DSM10061	CAETHG_3598	hypothetical protein
DSM10061	CAETHG_1636	hypothetical protein
DSM10061	CAETHG_1107	hypothetical protein
DSM10061	CAETHG_3599	hypothetical protein
DSM10061	CAETHG_0137	hypothetical protein
DSM10061	CAETHG_0764	diguanylate cyclase
DSM10061	CAETHG_1653	hypothetical protein
DSM10061	CAETHG_2702	hypothetical protein
DSM10061	CAETHG_2371	hypothetical protein
DSM10061	CAETHG_0055	response regulator receiver
DSM10061	CAETHG_1329	RNA-binding S4 domain protein
DSM10061	CAETHG_2393	hypothetical protein
DSM10061	CAETHG_2601	hypothetical protein
DSM10061	CAETHG_4008	polysaccharide deacetylase
DSM10061	CAETHG_3286	microcompartments protein
DSM10061	CAETHG_4060	protein of unknown function DUF1540
DSM10061	CAETHG_3753	hypothetical protein
DSM10061	CAETHG_3783	putative phage DNA packaging-like protein
DSM10061	CAETHG_1710	hypothetical protein
DSM10061	CAETHG_3796	Protein of unknown function DUF2313
DSM10061	CAETHG_3552	helix-turn-helix domain protein
DSM10061	CAETHG_3977	Methyltransferase type 11
DSM10061	CAETHG_2613	glycosyl transferase group 1
DSM10061	CAETHG_1106	hypothetical protein
DSM10061	CAETHG_1578	NADH dehydrogenase (ubiquinone) 24 kDa subunit
DSM10061	CAETHG_0528	hypothetical protein
DSM10061	CAETHG_0790	hypothetical protein
DSM10061	CAETHG_2685	Protein of unknown function DUF2442
DSM10061	CAETHG_3985	Arsenical pump membrane protein
DSM10061	CAETHG_3991	hypothetical protein
DSM10061	CAETHG_3532	hypothetical protein
DSM10061	CAETHG_0364	putative conserved protein UCP033271
DSM10061	CAETHG_0701	hypothetical protein
DSM10061	CAETHG_3540	hypothetical protein
DSM10061	CAETHG_3549	hypothetical protein
DSM10061	CAETHG_0763	hypothetical protein
DSM10061	CAETHG_0439	hypothetical protein
DSM10061	CAETHG_3832	hypothetical protein
DSM10061	CAETHG_3518	hypothetical protein
DSM10061	CAETHG_1024	hypothetical protein
DSM10061	CAETHG_1717	Chloramphenicol O-acetyltransferase
DSM10061	CAETHG_1008	ATP-binding region ATPase domain protein
DSM10061	CAETHG_3774	hypothetical protein
DSM10061	CAETHG_2645	type II secretion system protein E
DSM10061	CAETHG_2895	Ribosomal RNA small subunit methyltransferase E
DSM10061	CAETHG_1668	hypothetical protein
DSM10061	CAETHG_0336	hypothetical protein
DSM10061	CAETHG_0325	hypothetical protein
DSM10061	CAETHG_3791	hypothetical protein
DSM10061	CAETHG_0690	SNF2-related protein
DSM10061	CAETHG_3757	restriction endonuclease
DSM10061	CAETHG_3589	hypothetical protein
DSM10061	CAETHG_1682	hypothetical protein
DSM10061	CAETHG_0453	hypothetical protein
DSM10061	CAETHG_2901	sporulation protein YqfD
DSM10061	CAETHG_3803	UvrD-like DNA helicase
DSM10061	CAETHG_3974	hypothetical protein
DSM10061	CAETHG_0120	chemotaxis sensory transducer
DSM10061	CAETHG_1852	hypothetical protein
DSM10061	CAETHG_0793	hypothetical protein
DSM10061	CAETHG_1530	4HB MCP domain
DSM10061	CAETHG_2077	helix-turn-helix Fis-type
DSM10061	CAETHG_2559	Xenobiotic-transporting ATPase
DSM10061	CAETHG_0945	hypothetical protein
DSM10061	CAETHG_0692	4Fe4S-binding SPASM domain
DSM10061	CAETHG_3771	protein of unknown function DUF4236
DSM10061	CAETHG_3786	hypothetical protein
DSM10061	CAETHG_3659	Arsenite methyltransferase
DSM10061	CAETHG_3811	hypothetical protein
DSM10061	CAETHG_1663	hypothetical protein
DSM10061	CAETHG_1398	CRISPR-associated protein Cas5, Hmari subtype
DSM10061	CAETHG_0689	hypothetical protein
DSM10061	CAETHG_1772	endonuclease III
DSM10061	CAETHG_3561	hypothetical protein
DSM10061	CAETHG_2509	Carbamoyl-phosphate synthase (glutamine-hydrolyzing)
DSM10061	CAETHG_1011	hypothetical protein
DSM10061	CAETHG_2047	hypothetical protein
DSM10061	CAETHG_2668	hypothetical protein
DSM10061	CAETHG_1705	regulatory protein TetR
DSM10061	CAETHG_4004	deoxyribose-phosphate aldolase/phospho-2-dehydro-3-deoxyheptonate aldolase
DSM10061	CAETHG_3973	hypothetical protein
DSM10061	CAETHG_1642	hypothetical protein
DSM10061	CAETHG_4022	hypothetical protein
DSM10061	CAETHG_3538	hypothetical protein
DSM10061	CAETHG_3520	NUDIX hydrolase
DSM10061	CAETHG_3523	hypothetical protein
DSM10061	CAETHG_3439	Penicillinase repressor
DSM10061	CAETHG_3558	hypothetical protein
DSM10061	CAETHG_1026	LytTr DNA-binding region
DSM10061	CAETHG_1647	hypothetical protein
DSM10061	CAETHG_3546	hypothetical protein
DSM10061	CAETHG_0157	ferredoxin
DSM10061	CAETHG_3772	hypothetical protein
DSM10061	CAETHG_3586	protein of unknown function DUF35, rubredoxin-like zinc ribbon
DSM10061	CAETHG_2396	Transcriptional regulator IclR
DSM10061	CAETHG_3544	AAA-ATPase-like protein
DSM10061	CAETHG_2395	protein of unknown function DUF111
DSM10061	CAETHG_3902	hypothetical protein
DSM10061	CAETHG_0053	hypothetical protein
DSM10061	CAETHG_3792	NLP/P60 protein
DSM10061	CAETHG_3551	protein of unknown function DUF891
DSM10061	CAETHG_2459	6-pyruvoyl tetrahydropterin synthase-related domain protein
DSM10061	CAETHG_2652	hypothetical protein
DSM10061	CAETHG_2650	hypothetical protein
DSM10061	CAETHG_3762	hypothetical protein
DSM10061	CAETHG_1501	PucR C-terminal helix-turn-helix domain
DSM10061	CAETHG_3216	hypothetical protein
DSM10061	CAETHG_3673	hypothetical protein
DSM10061	CAETHG_3769	Excinuclease ABC C subunit domain protein
DSM10061	CAETHG_0954	transposase IS200-family protein
DSM10061	CAETHG_2560	Conserved hypothetical protein CHP00245
DSM10061	CAETHG_3986	hypothetical protein
DSM10061	CAETHG_3752	putative DNA-binding protein
DSM10061	CAETHG_2600	glycosyltransferase
DSM10061	CAETHG_3687	hypothetical protein
DSM10061	CAETHG_3782	phage major capsid protein, HK97 family
DSM10061	CAETHG_2135	FAD-dependent oxidoreductase
DSM10061	CAETHG_4000	Monosaccharide-transporting ATPase
DSM10061	CAETHG_0195	hypothetical protein
DSM10061	CAETHG_1507	hypothetical protein
DSM10061	CAETHG_3587	major facilitator superfamily MFS_1
DSM10061	CAETHG_1316	capD; capsular polysaccharide biosynthesis protein
DSM10061	CAETHG_3797	hypothetical protein
DSM10061	CAETHG_1659	hypothetical protein
DSM10061	CAETHG_2621	Transposase IS66, predicted helix-turn-helix domain
DSM10061	CAETHG_1404	Abortive infection protein
DSM10061	CAETHG_1651	Protein of unknown function DUF3780
DSM10061	CAETHG_3541	hypothetical protein
DSM10061	CAETHG_3366	hypothetical protein
DSM10061	CAETHG_0114	hypothetical protein
DSM10061	CAETHG_4015	hypothetical protein
DSM10061	CAETHG_1577	NADH dehydrogenase (quinone)
DSM10061	CAETHG_1025	ATP-binding region ATPase domain protein
DSM10061	CAETHG_0567	hypothetical protein
DSM10061	CAETHG_2101	Protein of unknown function DUF2232, membrane
DSM10061	CAETHG_1394	CRISPR associated protein Cas2
DSM10061	CAETHG_1652	Fn3 associated repeat
DSM10061	CAETHG_0152	hypothetical protein
DSM10061	CAETHG_0279	peptidase M29 aminopeptidase II
DSM10061	CAETHG_0283	Oligopeptide transporter OPT superfamily protein
DSM10061	CAETHG_3421	hypothetical protein
DSM10061	CAETHG_2944	hypothetical protein
DSM10061	CAETHG_0691	SNF2-related protein
DSM10061	CAETHG_1700	hypothetical protein
DSM10061	CAETHG_3775	hypothetical protein
DSM10061	CAETHG_1233	hypothetical protein
DSM10061	CAETHG_3776	hypothetical protein
DSM10061	CAETHG_2646	Type II secretion system F domain-containing protein
DSM10061	CAETHG_3800	hypothetical protein
DSM10061	CAETHG_2676	hypothetical protein
DSM10061	CAETHG_1803	hypothetical protein
DSM10061	CAETHG_0270	hypothetical protein
DSM10061	CAETHG_1022	hypothetical protein
DSM10061	CAETHG_1696	type IV pilus assembly PilZ
DSM10061	CAETHG_3765	hypothetical protein
DSM10061	CAETHG_0798	hypothetical protein
DSM10061	CAETHG_0595	ATP-dependent DNA helicase, RecQ family
DSM10061	CAETHG_1601	formate/nitrite transporter
DSM10061	CAETHG_2612	hypothetical protein
DSM10061	CAETHG_3531	hypothetical protein
DSM10061	CAETHG_0392	acriflavin resistance protein
DSM10061	CAETHG_3537	His-Xaa-Ser system radical SAM maturase HxsB
DSM10061	CAETHG_2603	hypothetical protein
DSM10061	CAETHG_2857	4HB MCP domain
DSM10061	CAETHG_3999	sugar-binding domain-containing protein
DSM10061	CAETHG_2391	2-oxopent-4-enoate hydratase
DSM10061	CAETHG_0085	Nitrate reductase
DSM10061	CAETHG_0962	esterase
DSM10061	CAETHG_0494	hypothetical protein
DSM10061	CAETHG_1520	uroporphyrinogen-III decarboxylase-like protein
DSM10061	CAETHG_3770	hypothetical protein

## Sheet: BLASTP analysis in C. auto uniq
Gene	Product
CAETHG_0177	stage V sporulation protein AD	The 427 unique genes in DSM10061 (as listed by OrthoMCL) and were searched against entire C. ljungdahlii genome using BlastP. Genes that does not have any hit to C. ljungdahlii with e-value cut-off 1e-5 were selected. This reduces the Unique genes number from 427 to 221. Most gene encode hypotheticals.
CAETHG_0195	hypothetical protein
CAETHG_0270	hypothetical protein
CAETHG_0279	peptidase M29 aminopeptidase II
CAETHG_0280	AroM family protein
CAETHG_0283	Oligopeptide transporter OPT superfamily protein
CAETHG_0289	Sporulation stage 0, Spo0E-like regulatory phosphatase
CAETHG_0294	ABC transporter ATP-binding protein
CAETHG_0336	hypothetical protein
CAETHG_0453	hypothetical protein
CAETHG_0516	hypothetical protein
CAETHG_0524	hypothetical protein
CAETHG_0528	hypothetical protein
CAETHG_0549	hypothetical protein
CAETHG_0626	hypothetical protein
CAETHG_0688	hypothetical protein
CAETHG_0689	hypothetical protein
CAETHG_0693	hypothetical protein
CAETHG_0701	hypothetical protein
CAETHG_0703	hypothetical protein
CAETHG_0704	hypothetical protein
CAETHG_0705	hypothetical protein
CAETHG_0763	hypothetical protein
CAETHG_0793	hypothetical protein
CAETHG_0798	hypothetical protein
CAETHG_0809	hypothetical protein
CAETHG_0927	hypothetical protein
CAETHG_0945	hypothetical protein
CAETHG_0952	hypothetical protein
CAETHG_0953	Na(+)/H(+) antiporter nhaA
CAETHG_0954	transposase IS200-family protein
CAETHG_0960	HxlR family transcriptional regulator
CAETHG_1011	hypothetical protein
CAETHG_1017	hypothetical protein
CAETHG_1018	hypothetical protein
CAETHG_1019	hypothetical protein
CAETHG_1020	hypothetical protein
CAETHG_1022	hypothetical protein
CAETHG_1023	hypothetical protein
CAETHG_1024	hypothetical protein
CAETHG_1087	transglutaminase domain-containing protein
CAETHG_1093	hypothetical protein
CAETHG_1094	hypothetical protein
CAETHG_1095	hypothetical protein
CAETHG_1096	hypothetical protein
CAETHG_1106	hypothetical protein
CAETHG_1107	hypothetical protein
CAETHG_1157	hypothetical protein
CAETHG_1158	hypothetical protein
CAETHG_1213	hypothetical protein
CAETHG_1233	hypothetical protein
CAETHG_1378	hypothetical protein
CAETHG_1394	CRISPR associated protein Cas2
CAETHG_1395	CRISPR-associated protein Cas1
CAETHG_1396	Dna2/Cas4, domain of unknown function DUF83
CAETHG_1397	CRISPR-associated helicase Cas3
CAETHG_1398	CRISPR-associated protein Cas5, Hmari subtype
CAETHG_1399	CRISPR-associated protein TM1801
CAETHG_1400	hypothetical protein
CAETHG_1401	CRISPR-associated protein TM1814
CAETHG_1404	Abortive infection protein
CAETHG_1405	hypothetical protein
CAETHG_1434	hypothetical protein
CAETHG_1511	hypothetical protein
CAETHG_1636	hypothetical protein
CAETHG_1637	hypothetical protein
CAETHG_1640	Abortive infection protein
CAETHG_1642	hypothetical protein
CAETHG_1643	hypothetical protein
CAETHG_1645	hypothetical protein
CAETHG_1646	hypothetical protein
CAETHG_1647	hypothetical protein
CAETHG_1650	protein of unknown function DUF1156
CAETHG_1651	Protein of unknown function DUF3780
CAETHG_1652	Fn3 associated repeat
CAETHG_1653	hypothetical protein
CAETHG_1659	hypothetical protein
CAETHG_1660	hypothetical protein
CAETHG_1661	hypothetical protein
CAETHG_1662	hypothetical protein
CAETHG_1663	hypothetical protein
CAETHG_1664	hypothetical protein
CAETHG_1682	hypothetical protein
CAETHG_1696	type IV pilus assembly PilZ
CAETHG_1700	hypothetical protein
CAETHG_1706	hypothetical protein
CAETHG_1710	hypothetical protein
CAETHG_1711	peptidase M28
CAETHG_1723	membrane protein of unknown function UCP033111
CAETHG_1752	hypothetical protein
CAETHG_1803	hypothetical protein
CAETHG_1852	hypothetical protein
CAETHG_1853	hypothetical protein
CAETHG_1922	hypothetical protein
CAETHG_2012	hypothetical protein
CAETHG_2061	hypothetical protein
CAETHG_2155	hypothetical protein
CAETHG_2164	hypothetical protein
CAETHG_2338	hypothetical protein
CAETHG_2388	Benzoate membrane transport protein
CAETHG_2390	molybdopterin binding domain-containing protein
CAETHG_2391	2-oxopent-4-enoate hydratase
CAETHG_2393	hypothetical protein
CAETHG_2513	Carboxyvinyl-carboxyphosphonate phosphorylmutase
CAETHG_2556	Zinc finger, YgiT-type
CAETHG_2560	Conserved hypothetical protein CHP00245
CAETHG_2561	transposase IS200-family protein
CAETHG_2603	hypothetical protein
CAETHG_2605	hypothetical protein
CAETHG_2608	WxcM-like domain-containing protein
CAETHG_2612	hypothetical protein
CAETHG_2614	hypothetical protein
CAETHG_2647	hypothetical protein
CAETHG_2648	hypothetical protein
CAETHG_2649	Pilus assembly protein PilO
CAETHG_2650	hypothetical protein
CAETHG_2651	hypothetical protein
CAETHG_2652	hypothetical protein
CAETHG_2653	Type 4 fimbrial biogenesis protein PilX, N-terminal domain
CAETHG_2668	hypothetical protein
CAETHG_2672	putative esterase
CAETHG_2676	hypothetical protein
CAETHG_2702	hypothetical protein
CAETHG_2736	hypothetical protein
CAETHG_2856	methyl-accepting chemotaxis sensory transducer
CAETHG_2857	4HB MCP domain
CAETHG_2901	sporulation protein YqfD
CAETHG_2944	hypothetical protein
CAETHG_3216	hypothetical protein
CAETHG_3366	hypothetical protein
CAETHG_3380	hypothetical protein
CAETHG_3435	hypothetical protein
CAETHG_3458	hypothetical protein
CAETHG_3484	Protein of unknown function DUF3793
CAETHG_3517	protein of unknown function DUF1254
CAETHG_3518	hypothetical protein
CAETHG_3522	hypothetical protein
CAETHG_3523	hypothetical protein
CAETHG_3530	hypothetical protein
CAETHG_3531	hypothetical protein
CAETHG_3532	hypothetical protein
CAETHG_3533	hypothetical protein
CAETHG_3534	peptidase A24A prepilin type IV
CAETHG_3535	hypothetical protein
CAETHG_3536	His-Xaa-Ser system radical SAM maturase HxsC
CAETHG_3538	hypothetical protein
CAETHG_3539	hypothetical protein
CAETHG_3540	hypothetical protein
CAETHG_3541	hypothetical protein
CAETHG_3542	metallophosphoesterase
CAETHG_3543	hypothetical protein
CAETHG_3544	AAA-ATPase-like protein
CAETHG_3546	hypothetical protein
CAETHG_3549	hypothetical protein
CAETHG_3550	Resolvase domain-containing protein
CAETHG_3551	protein of unknown function DUF891
CAETHG_3558	hypothetical protein
CAETHG_3561	hypothetical protein
CAETHG_3562	Immunity protein Imm6
CAETHG_3586	protein of unknown function DUF35, rubredoxin-like zinc ribbon
CAETHG_3598	hypothetical protein
CAETHG_3667	hypothetical protein
CAETHG_3671	4Fe-4S ferredoxin iron-sulfur binding domain-containing protein
CAETHG_3672	hypothetical protein
CAETHG_3673	hypothetical protein
CAETHG_3687	hypothetical protein
CAETHG_3745	Spore germination protein
CAETHG_3753	hypothetical protein
CAETHG_3754	hypothetical protein
CAETHG_3756	hypothetical protein
CAETHG_3757	restriction endonuclease
CAETHG_3758	hypothetical protein
CAETHG_3759	hypothetical protein
CAETHG_3761	hypothetical protein
CAETHG_3762	hypothetical protein
CAETHG_3764	hypothetical protein
CAETHG_3765	hypothetical protein
CAETHG_3768	hypothetical protein
CAETHG_3769	Excinuclease ABC C subunit domain protein
CAETHG_3770	hypothetical protein
CAETHG_3771	protein of unknown function DUF4236
CAETHG_3772	hypothetical protein
CAETHG_3774	hypothetical protein
CAETHG_3775	hypothetical protein
CAETHG_3776	hypothetical protein
CAETHG_3779	hypothetical protein
CAETHG_3782	phage major capsid protein, HK97 family
CAETHG_3783	putative phage DNA packaging-like protein
CAETHG_3784	head-tail joining family protein
CAETHG_3785	hypothetical protein
CAETHG_3786	hypothetical protein
CAETHG_3787	hypothetical protein
CAETHG_3788	XkdM protein, phage-like element PBSX
CAETHG_3789	hypothetical protein
CAETHG_3791	hypothetical protein
CAETHG_3793	Protein of unknown function, DUF2577
CAETHG_3794	Phage-like element PBSX protein, XkdS
CAETHG_3795	Baseplate J family protein
CAETHG_3796	Protein of unknown function DUF2313
CAETHG_3797	hypothetical protein
CAETHG_3798	hypothetical protein
CAETHG_3800	hypothetical protein
CAETHG_3802	PemK family protein
CAETHG_3811	hypothetical protein
CAETHG_3973	hypothetical protein
CAETHG_3974	hypothetical protein
CAETHG_3985	Arsenical pump membrane protein
CAETHG_3986	hypothetical protein
CAETHG_3987	protein of unknown function DUF3794
CAETHG_3988	hypothetical protein
CAETHG_3991	hypothetical protein
CAETHG_3997	Cupin 2 conserved barrel domain protein
CAETHG_4003	Periplasmic binding protein domain
CAETHG_4004	deoxyribose-phosphate aldolase/phospho-2-dehydro-3-deoxyheptonate aldolase
CAETHG_4005	hypothetical protein
CAETHG_4010	Glycosyltransferase, capsule biosynthesis protein
CAETHG_4016	hypothetical protein
CAETHG_4021	hypothetical protein
CAETHG_4022	hypothetical protein
CAETHG_4052	hypothetical protein
CAETHG_4060	protein of unknown function DUF1540
