# Supplementary material for: Comparison of single-molecule sequencing and hybrid approaches for finishing the genome of Clostridium autoethanogenum and analysis of CRISPR systems in industrial relevant Clostridia
Source: Biotechnol Biofuels. 2014 Mar 21;7:40. doi: 10.1186/1754-6834-7-40 (PMC4022347; doi:10.1186/1754-6834-7-40)
Supplement: Additional file 10 — clustered regularly interspaced short paloindromic repeats (CRISPR) arrays and prophage regions in analyzed genomes. Overview of position and sequences of identified CRISPR arrays and prophages in industrial relevant Clostridia. [file 1754-6834-7-40-S10.xlsx]

## Sheet: C. acetobutylicum ATCC 824
Position	Region	Status	Length	Elements	Sequence	Position
65121..83100	Prophage (tRNA-Leu prophage, 17CDS)	incomplete	17979	no att site found	-
1266910..1372145	Prophage (tRNA-Leu prophage, 128CDS)	incomplete	105235	3 att sites (14/14/15bp)	TATGGGAGATAAT / TTGAGGGGCGTGTG / TTGTCTATCTTTT	Consensus
				attL1	TATGGGAGATAAT	1266910..1266922
				attL2	TTGAGGGGCGTGTG	1270462..1270475
				attL3	TTGTCTATCTTTT	1275570..1275582
				attR3	TTGTCTATCTTTT	1289291..1289303
				attR1	TATGGGAGATAAT	1328348..1328360
				attR2	TTGAGGGGCGTGTG	1372132..1372145
1992874..2013925	Prophage (Vibrio phage VBP47, 12CDS)	incomplete	21051	1 att site (12bp)	ATAAATTTATTA	Consensus
				attL	ATAAATTTATTA	1992874..1992885
				attR	ATAAATTTATTA	2013914..2013925
2014169..2083839	Prophage (Clostridium phage phiSM101, 79CDS)	intact	69670	3 att sites (13/12/14bp)	TATGGGAGATAAT / TTTTACTTTATA / TTAGTAATTTAAA	Consensus
				attL1	TATGGGAGATAAT	2014169..2014181
				attL2	TTTTACTTTATA	2017738..2017749
				attL3	TTAGTAATTTAAA	2018094..2018106
				attR1	TTAGTAATTTAAA	2072062..2072074
				attR3	TATGGGAGATAAT	2062100..2062112
				attR2	TTTTACTTTATA	2083828..2083839

## Sheet: C. acetobutylicum EA2018
Position	Region	Status	Length	Elements	Sequence	Position
65121..83100	Prophage (tRNA-Leu prophage, 17CDS)	incomplete	17979	no att site found	-
1264543..1371561	Prophage (tRNA-Leu prophage, 133CDS)	incomplete	107018	3 att sites (14/14/15bp)	TATGGGAGATAAT / TTGAGGGGCGTGTG / TTGTCTATCTTTT	Consensus
				attL1	TATGGGAGATAAT	1264543..1264555
				attL2	TTGAGGGGCGTGTG	1268095..1268108
				attL3	TTGTCTATCTTTT	1273203..1273215
				attR3	TTGTCTATCTTTT	1288706..1288718
				attR1	TATGGGAGATAAT	1327763..1327775
				attR2	TTGAGGGGCGTGTG	1371548..1371561
1992278..2013331	Prophage (Vibrio phage VBP47, 12CDS)	incomplete	21053	1 att site (12bp)	ATAAATTTATTA	Consensus
				attL	ATAAATTTATTA	1992278..1992289
				attR	ATAAATTTATTA	2013320..2013331
2013576..2083245	Prophage (Clostridium phage phiSM101, 79CDS)	intact	69669	3 att sites (13/12/14bp)	TATGGGAGATAAT / TTTTACTTTATA / TTAGTAATTTAAA	Consensus
				attL1	TATGGGAGATAAT	2013576..2013588
				attL2	TTTTACTTTATA	2017144..2017155
				attL3	TTAGTAATTTAAA	2017500..2017512
				attR1	TTAGTAATTTAAA	2071468..2071480
				attR3	TATGGGAGATAAT	2061507..2061519
				attR2	TTTTACTTTATA	2083234..2083245

## Sheet: C. acetobutylicum DSM1731
Position	Region	Status	Length	Elements	Sequence	Position
65121..83100	Prophage (tRNA-Leu prophage, 17CDS)	incomplete	17979	no att site found	-
1266731..1373748	Prophage (tRNA-Leu prophage, 133CDS)	incomplete	107017	3 att sites (14/14/15bp)	TATGGGAGATAAT / TTGAGGGGCGTGTG / TTGTCTATCTTTT	Consensus
				attL1	TATGGGAGATAAT	1266731..1266743
				attL2	TTGAGGGGCGTGTG	1270283..1270296
				attL3	TTGTCTATCTTTT	1275391..1275403
				attR3	TTGTCTATCTTTT	1290894..1290906
				attR1	TATGGGAGATAAT	1329951..1329963
				attR2	TTGAGGGGCGTGTG	1373735..1373748
1994467..2015518	Prophage (Vibrio phage VBP47, 12CDS)	incomplete	21051	1 att site (12bp)	ATAAATTTATTA	Consensus
				attL	ATAAATTTATTA	1994467..199478
				attR	ATAAATTTATTA	2015507..2015518
2015763..2085432	Prophage (Clostridium phage phiSM101, 79CDS)	intact	69669	3 att sites (13/12/14bp)	TATGGGAGATAAT / TTTTACTTTATA / TTAGTAATTTAAA	Consensus
				attL1	TATGGGAGATAAT	2015763..2015775
				attL2	TTTTACTTTATA	2019331..2019342
				attL3	TTAGTAATTTAAA	2019687..2019699
				attR1	TTAGTAATTTAAA	2063694..2063706
				attR3	TATGGGAGATAAT	2073655..2073667
				attR2	TTTTACTTTATA	2085421..2085432

## Sheet: C. beijerinckii NCIMB8052
Position	Region	Status	Length	Elements	Sequence	Position
1071563..1122526	Prophage (Clostridium phage phiMMP04, 54CDS)	intact	50963	2 att sites (14/13bp)	ACAAACTATTTAC / AATTGTTTTATT	Consensus
				attL1	ACAAACTATTTAC	1071563..1071577
				attL2	AATTGTTTTATT	1087484..1087495
				attR1	ACAAACTATTTAC	1110551..1110565
				attR2	AATTGTTTTATT	1122526..1122537
1896306..1954599	Prophage (Clostridium phage phiCD27, 63CDS)	intact	58293	no att site found	-
2623472..2634396	Prophage (10CDS)	incomplete	10925	no att site found	-
3731550..3742964	Prophage (8CDS)	incomplete	11415	no att site found	-
3922919..3953558	Prophage (Clostridium phage phiMMP04, 31CDS)	intact	30639	no att site found	-
4943584..4952011	Prophage (Clavibacter phage CMP1, 79CDS)	incomplete	8427	2 att sites (13bp)	TTTAATATATCT	Consensus
				attL	TTTAATATATCT	4943584..4943595
				attL	TTTAATATATCT	4951632..4951643

## Sheet: C. saccharobutylicum DSM13864
Position	Region	Status	Length	Elements	Sequence		Position
423763..438956	Prophage (17CDS)	incomplete	15194	no att site found	-
1167041..1178048	Prophage (Ectoca siliculosus virus 1, 30CDS)	incomplete	11007	no att site found	-
2252450..2253591	CRISPR array	intact	1141	18 repeats (30bp), 17 spacer (34-36bp)	GTTGAAGATTAACATTATATGTTTTGAAAT	-	Consensus
				repeat 1 / spacer 1	GTTGAAGATTAACATTATATGTTTTGAAAT	AATAGAACTTGCTAAAAGGTTAGGAGTTGCTAAAAG	2252450..2252515
				repeat 2 / spacer 2	GTTGAAGATTAACATTATATGTTTTGAAAT	AATTAAGTGATGAAAGAATAGAAGAAAAAGAAGTTG	2252516..2252581
				repeat 3 / spacer 3	GTTGAAGATTAACATTATATGTTTTGAAAT	GAAGGTAATGAAAGCATTTCACTCAACTGACTAAA	2252582..2252646
				repeat 4 / spacer 4	GTTGAAGATTAACATTATATGTTTTGAAAT	GCTAGTAATGAAGATGATGATGTAGACACTACTAA	2252647..2252712
				repeat 5 / spacer 5	GTTGAAGATTAACATTATATGTTTTGAAAT	ATAGGTGATAAGGATTATTCTATTTCTAGCAGTTGG	2252712..2252778
				repeat 6 / spacer 6	GTTGAAGATTAACATTATATGTTTTGAAAT	TGTTTTCCATCCATTTCGTACTCATTCGAATTTA	2252778..2252842
				repeat 7 / spacer 7	GTTGAAGATTAACATTATATGTTTTGAAAT	GAAACTTTTTCTTTTTTATTTTTAGATTTAACGCT	2252842..2252907
				repeat 8 / spacer 8	GTTGAAGATTAACATTATATGTTTTGAAAT	AGAAATTTTATACACATAAGTTCATTCACTTCAAAT	2252907..2252973
				repeat 9 / spacer 9	GTTGAAGATTAACATTATATGTTTTGAAAT	GATTTAATGGAAATTTAGATGAACTTTCTGTATTA	2252973..2253038
				repeat 10 / spacer 10	GTTGAAGATTAACATTATATGTTTTGAAAT	ACTAGTGAAACTGCCATCAATACTTACATTGAATTC	2253038..2253104
				repeat 11 / spacer 11	GTTGAAGATTAACATTATATGTTTTGAAAT	TTAAATAATTATTAGAATTAGATATACTACTAGTTG	2253104..2253170
				repeat 12 / spacer 12	GTTGAAGATTAACATTATATGTTTTGAAAT	GCAAATGGAACAGATGTACTTGATGAAGAATATGA	2253170..2253235
				repeat 13 / spacer 13	GTTGAAGATTAACATTATATGTTTTGAAAT	GCACATTTATTCAAAACCATTTGTATAGCATTTTT	2253235..2253300
				repeat 14 / spacer 14	GTcGAAGATTAACATTATATGTTTTGAAAT	TGACCTACTACGTTTTCATGACTCCCCACCATGAT	2253300..2253365
				repeat 15 / spacer 15	GTTGAAGAcTAACATTATATGTTTTGAAAT	AGTGCTGTAGACATTTCCCCAATTACTAAAAGAAT	2253365..2253430
				repeat 16 / spacer 16	GTTGAAGATTAACATTATATGTTTTGAAAT	TTGTCTAATTTTTTTATTCCTGGTATTTCAGTTATT	2253430..2253496
				repeat 17 / spacer 17	GTTGAAGATTAACATTATATGTTTTGAAAT	AAATTATAAGCATATACAAGTGTATTTGTTTTTCCT	2253496..2253562
				repeat 18	GTTGAAGATTAACATTATATGTTTTGAAAT		2253562..2253591
2579423..2618092	Prophage (Clostridium phage phiCD119, 35CDS)	intact	38669	1 att site (16bp)	GAAAATGCTTGATATA		Consensus
				attL	GAAAATGCTTGATATA		2579423..2579438
				attR	GAAAATGCTTGATATA		2616967..2616982
2818156..2820274	CRISPR array	intact	2118	33 repeats (30bp), 31 spacer (34-37bp)	ATTTAAATACATCTCATGTTAATGTTAATC	-	Consensus
				repeat 1 / spacer 1	ATTTAAATACATgTCATGTTAATGTTAATC	CTACACTTACTCTGTAGCTACCCCATGGCTTACT	2818156..2818220
				repeat 2 / spacer 2	ATTTAAATACATCTCATGTTAATGTTAATC	ATTTCTTCCTTTTCTGTTTGCTATATTGGCTAATTT	2818220..2818286
				repeat 3 / spacer 3	ATTTAAATACATCTCATGTTAATGTTAATC	ACTTTGAGCCAGTTATAGATAAGCTTATTAAATA	2818286..2818350
				repeat 4 / spacer 4	ATTTAAATACATCTCATGTTAATGTTAATC	AAGATGAATAATGAAAGGTATAGATATTTCAAATAA	2818350..2818416
				repeat 5 / spacer 5	ATTTAAATACATCTCATGTTAATGTTAATC	AGGTTAAAGTTATTACCAAAGAGTGTAATTACTGC	2818416..2818481
				repeat 6 / spacer 6	ATTTAAATACATCTCATGTTAATGTTAATC	TTAAACCGCCTTTTGGATACATAGGTATCTTATGGTT	2818481..2818548
				repeat 7 / spacer 7	ATTTAAATACATCTCATGTTAATGTTAATC	TTTGATTTGTTTTAGTCTTCTTTTTTTTATACAA	2818548..2818612
				repeat 8 / spacer 8	ATTTAAATACATCTCATGTTAATGTTAATC	ACATAGTTACTTGGGCTTAAGTTATCTATTGTAGAT	2818612..2818678
				repeat 9 / spacer 9	ATTTAAATACATCTCATGTTAATGTTAATC	TCCAGCTAATGCTAGTGTATTACAAATAGATGGAA	2818678..2818743
				repeat 10 / spacer 10	ATTTAAATACATCTCATGTTAATGTTAATC	TTTATTCTTTTTGCTCGTACTAAACTATTATCTACA	2818743..2818809
				repeat 11 / spacer 11	ATTTAAATACATCTCATGTTAATGTTAATC	ATAGATGGATTTACTCAACTTGGATTCGATGCAAA	2818809..2818874
				repeat 12 / spacer 12	ATTTAAATACATCTCATGTTAATGTTAATC	AAAGTATTTAAAATAGAGAGGTGATAAATGATGAG	2818874..2818939
				repeat 13 / spacer 13	ATTTAAATACATCTCATGTTAATGTTAATC	AACTATATTAATTTCATCATCTTTTAAATCAATGTA	2818939..2819005
				repeat 14 / spacer 14	ATTTAAATACATCTCATGTTAATGTTAATC	CGAAAACTGATAATCCAAGTGACCCTGCTCCTTC	2819005..2819069
				repeat 15 / spacer 15	ATTTAAATACATCTCATGTTAATGTTAATC	CTTGTGCAACAGACTTAAACTTAACATTATCAGAA	2819069..2819134
				repeat 16 / spacer 16	ATTTAAATACATCTCATGTTAATGTTAATC	CCAACAGTTAATTTTTCCATCTTGACCTTTTATAT	2819134..2819199
				repeat 17 / spacer 17	ATTTAAATACATCTCATGTTAATGTTAATC	AAGGTAGGCATATTTAAGTAGATTTTAAGAAGCTTT	2819199..2819265
				repeat 18 / spacer 18	ATTTAAATACATCTCATGTTAATGTTAATC	TTTTACTGATACAAACACTAAAACTGATACTAAAAC	2819265..2819331
				repeat 19 / spacer 19	ATTTAAATACATCTCATGTTAATGTTAATC	ATAATGGTGGTAAATTCTACATGGTAATTCCTAA	2819331..2819395
				repeat 20 / spacer 20	ATTTAAATACATCTCATGTTAATGTTAATC	TATTCCGGAAATGTTGATATTTATTTAAAATTAGC	2819395..2819460
				repeat 21 / spacer 21	ATTTAAATACATCTCATGTTAATGTTAATC	GCAAATTTAATTTAAGGAGGAAATTATTATTATGTT	2819460..2819526
				repeat 22 / spacer 22	ATTTAAATACATCTCATGTTAATGTTAATC	ACTCATGTTACTATATGTTATACAAAAAGTGGTAG	2819526..2819591
				repeat 23 / spacer 23	ATTTAAATACATCTCATGTTAATGTTAATC	TAGTAAAAGTGAGGTTGAACATATGATAAAACATA	2819591..2819656
				repeat 24 / spacer 24	ATTTAAATACATCTCATGTTAATGTTAATC	TTATGGTTGCTCTGTTAGTGGATTTTCTTTTTCTGT	2819656..2819722
				repeat 25 / spacer 25	ATTTAAATACATCTCATGTTAATGTTAATC	ATTTAGAAATAGATAAAACTCAAGAGAATAGAAT	2819722..2819786
				repeat 26 / spacer 26	ATTTAAATACATCTCATGTTAATGTTAATC	GACTCACTTTTGTAAGGTCAGGTAATTCAGTTCGT	2819786..2819851
				repeat 27 / spacer 27	ATTTAAATACATCTCATGTTAATGTTAATC	TCATAAAGAAAATAAGAATCGCAAATATTAAAATATC	2819851..2819918
				repeat 28 / spacer 28	ATTTAAATACATCTCATGTTAATGTTAATC	ACGTAACTATTATTAGAATGAAACGTATTTATACT	2819918..2819983
				repeat 29 / spacer 29	ATTTAAATACATCTCATGTTAATGTTAATC	GGTTAATCCTAAATCAATTGCCCATTGTTCCATCAA	2819983..2820049
				repeat 30 / spacer 30	ATTTAAATACATCTCATGTTAATGTTAATC	TGACTTGGGTAAAGAACATCAGACTTTAGTTGTTAT	2820049..2820115
				repeat 31 / spacer 31	ATTTAAATACATCTCATGTTAATGTTAATC	TATCAATCAAATCCTCTTAGTGCATATTTCATCA	2820115..2820179
				repeat 32 / spacer 32	ATTTAAATACATCTCATGTTAATGTTAATC	TTCAAGGTATTCTGATTTTACATTTAGTCAGTTGAG	2820179..2820209
				repeat 33	ATTTAAATACATCTCATGTTAATGTTAATC		2820209..2820274
2820450..2829362	Cas gene operon	intact	8334	cas2-cas1-cas4-cas3-cas5-csh1-cas6	-
3292605..3334337	Prophage (Clostridium phage phiMMP04, 13CDS)	intact	41732	no att site found	-
3334534..3357090	Prophage (Clostridium phage phiCP34O, 37CDS)	incomplete	22556	1 att site (13bp)	TAACAAAAAATAA		Consensus
					TAACAAAAAATAA		3334534..3334546
					TAACAAAAAATAA		3357090..3357102
3880803..3926653	Prophage (Clostridium phage phiMMP02, 47CDS)	questionable	45850	no att site found	-
4536584..4536757	CRISPR array	questionable	2450	3 repeats (35bp), 2 spacer (34bp)	CCTATACTTGTTATACTGTTTGGGATTGTTATTGA	-	Consensus
				repeat 1 / spacer 1	CCTATACTTGTTATACTGTTcGGaATTGTTATTGA	CGTTAATCCCATACAGTAAGTAAATGCAGAAGCC	4536584..4536653
				repeat 2 / spacer 2	CCTATACTTGTTATACTGTTTGGGATTGTTATTGA	CGTTAAACCAACACAACCCAAAAATGCACTATCA	4536653..4536722
				repeat 3	CCTATACTTGTTAcACTGTTTGGGATTGTTATTGA		4536722..4536757
4536584..4536757	CRISPR array	questionable	2450	5 repeats (49bp), 4 spacer (20bp)	CGATTCCTATACTTGTTACACTACTTGGTATTGTTATTGACGTTAAGCC	-	Consensus
				repeat 1 / spacer 1	CGtTTtCTATACTTGTTACACTACTTGGTATTGTTATTGACGTTAAGCC	ACTACAACCATAAAATGCAG	4537677..4537746
				repeat 2 / spacer 2	CGATTCCTATACTTGTTACACTACTTGGTATTGTTATTGACGTTAAGCC	ACTACAAAAATCAAATGTAT	4537746..4537815
				repeat 3 / spacer 3	CcATTgCTATACTTGTTACACTACTTGGTATTGTTATTGACGTTAAGCC	ACTACAACCAGAAAATGCAC	4537815..4537884
				repeat 4 / spacer 4	CGtTTCCTATACTTGTTACACTACTTGGTATTGTTATTGACGTTAAGCC	ACTACAACCAGAAAATGTAC	4537884..4537953
				repeat 5	CGATTCCTATACTTGTTACACTACTTGGTATTGTTATTGACGTTAAGCC		4537953..4536757

## Sheet: C. saccharoperbutylacet. N1-4
Position	Region	Status	Length	Elements	Sequence		Position
629945..630175	CRISPR array	questionable	230	4 repeats (32bp), 3 spacer (34-35bp)	TGATTAACTTTAACATTAGATGTATTTAAATA	-	Consensus
				repeat 1 / spacer 1	gGATTAACTTcAACATGAGATGTATTTAAATA	CCAGTTTGACTTTATAGCCTTCTGTATATTGCTTG	629945..630011
				repeat 2 / spacer 2	TGATTAACTTTAACATTAGATGTATTTAAATA	GAATAAGGTCCATAGCTTCTACAACTTCAATTTC	630012..630077
				repeat 3 / spacer 3	TGATTAACTTcAACATGAGATGTATTTAAATA	AAATTGCACTTTTCGCTTTCATATCGTCAAAACG	630078..630143
				repeat 4	TGATTAACTTTAACATGAGATGTATTTAAATA		630144..630175
638183..638343	CRISPR array	questionable	160	3 repeats (30bp), 3 spacer (35-36bp)	GATTAACTTTAACATGAGATGTATTTAAAT	-	Consensus
				repeat 1 / spacer 1	GATTAACTTTAACATGAGATGTATTTAAAT	GAGGAATGATGACAGGCAATGAAGTAAGAGACTGGA	638183..638248
				repeat 2 / spacer 2	GATTAACTTTAACATGAGATGTATTTAAAT	TAGAGTACAGGATGTGTTGTTTGCATTTTTTGAAA	638249..638313
				repeat 3 / spacer 3	GATTAACTTTAACATGAGATGTATTTAAAT		638314..638343
814257..863468	Prophage (Clostridium phage phiC2, 56CDS)	intact	49211	no att site found	-
1109463..1151335	Prophage (Paenibacillus phage PG1, 19CDS)	intact	41872	2 att site (18/12bp)	ATTAATCCAAAAACAG / AAAAAATATTAT		Consensus
				attL1	ATTAATCCAAAAACAG		1109463..1109478
				attL2	AAAAAATATTAT		1122765..1122776
				attR1	ATTAATCCAAAcACAG		1141711..1141726
				attR2	AAAAAATATTAT		1151335..1151346
2907303..2922782	Prophage (Clostridium phage phiC2, 23CDS)	incomplete	15479	1 att site (14bp)	ATGGATTAATTTTA		Consensus
				attL	ATGGATTAATTTTA		2907303..2907316
				attR	ATGGATTAATTTTA		2922782..2922795
2922492..2956334	Prophage (Clostridium phage phiCD119, 43CDS)	incomplete	33843	1 att site (12bp)	ATAAATGAAAAA		Consensus
				attL	ATAAATGAAAAA		2922795..2922806
				attR	ATAAATGAAAAA		2948398..2948409
2940782..2956334	Prophage (Clostridium phage phiMMP04, 19CDS)	incomplete	15552	no att site found	-
5276899..5278563	CRISPR array	intact	1664	26 repeats (29bp), 25 spacer (36-37bp)	ATTTACATTCCTCATAGTTAATATAAAAC	-	Consensus
				repeat 1 / spacer 1	ATTTACATTCCTCATAGTcAATATAAAAC	TAAAAGAGAAATAGTAGTATGGTCAAAGATTAAAAT	5276899..5276964
				repeat 2 / spacer 2	ATTTACATTCCTCATAGTTAATATAAAAC	CAACAACTGGTGGAAGTAGTGGTGGTTCACATCATTC	5276964..5277030
				repeat 3 / spacer 3	ATTTACATTCCTCATAGTTAATATAAAAC	TTAGCCCACCCAATTTCTCTAAACATATAATAATTT	5277030..5277095
				repeat 4 / spacer 4	ATTTACATTCCTCATAGTTAATATAAAAC	AAAGGAGAAATAAATTTAACTGATGTAATAAATATA	5277095..5277160
				repeat 5 / spacer 5	ATTTACATTCCTCATAGTTAATATAAAAC	TCCGAAATATCCAAAGCACAAAAAGAAGGCAGAACAG	5277160..5277226
				repeat 6 / spacer 6	ATTTACATTCCTCATAGTTAATATAAAAC	AATTTACACTAGAAGGGGCTACAAAGGAGCCAGTAAA	5277226..5277292
				repeat 7 / spacer 7	ATTTACATTCCTCATAGTTAATATAAAAC	GTTTCTTAATTTGCTTTTTCCTCCCATTCTAGTAAT	5277292..5277357
				repeat 8 / spacer 8	ATTTACATTCCTCATAGTTAATATAAAAC	ATGGAAAAATAATTATTGAAACTAGTCTTGATACCAA	5277357..5277423
				repeat 9 / spacer 9	ATTTACATTCCTCATAGTTAATATAAAAC	ATAAATATCACTTGTAAATCTATCTATTGTACCTTT	5277423..5277488
				repeat 10 / spacer 10	ATTTACATTCCTCATAGTTAATATAAAAC	GCAAGAAGCAATGTCGGGCATGATGGTATTAATGCA	5277488..5277553
				repeat 11 / spacer 11	ATTTACATTCCTCATAGTTAATATAAAAC	TTCACATTTTTGAGTATACAACAACAAAATATATGCC	5277553..5277619
				repeat 12 / spacer 12	ATTTACATTCCTCATAGTTAATATAAAAC	TTGTACAAAAATATCATCAATGATAATGTTATAATCA	5277619..5277685
				repeat 13 / spacer 13	ATTTACATTCCTCATAGTTAATATAAAAC	TAGTAATAATATTTTCTTTAGAAGCTATAACAAAGTT	5277685..5277751
				repeat 14 / spacer 14	ATTTACATTCCTCATAGTTAATATAAAAC	GTATAAAGAAACTTTTTGTATGTTGCCACGTAAGC	5277751..5277815
				repeat 15 / spacer 15	ATTTACATTCCTCATAGTTAATATAAAAC	CTTCAATCGATAAGGATAAGCTTTCTTTTGAGGAAAA	5277815..5277881
				repeat 16 / spacer 16	ATTTACATTCCTCATAGTTAATATAAAAC	CAAATTTATCATTTGAAGCTAAAATGGCTAATATGGT	5277881..5277947
				repeat 17 / spacer 17	ATTTACATTCCTCATAGTTAATATAAAAC	TTACTTTTGATATATCAGTATTTTTAAATTCATAAAG	5277947..5278013
				repeat 18 / spacer 18	ATTTACATTCCTCATAGTTAATATAAAAC	AAAACACAAGATTGTAACGTGGATGGCAACATTCCAC	5278013..5278079
				repeat 19 / spacer 19	ATTTACATTCCTCATAGTTAATATAAAAC	AGATTTCAGAATTTTAATATTAAATGGTGATTGCGT	5278079..5278144
				repeat 20 / spacer 20	ATTTACATTCCTCATAGTTAATATAAAAC	TTAAAATAATAATTCATTTATTGAGATAGGAGAATG	5278144..5278209
				repeat 21 / spacer 21	ATTTACATTCCTCATAGTTAATATAAAAC	GTGATATCTTTTATTATTCTTAAGCAACCATTTAAT	5278209..5278274
				repeat 22 / spacer 22	ATTTACATTCCTCATAGTTAATATAAAAC	AAATTGAACTGATTCATTATTGAATAGATGATCTAA	5278274..5278339
				repeat 23 / spacer 23	ATTTACATTCCTCATAGTTAATATAAAAC	CAATTAATGTTAAACTTTCATCATCTAAACTCATTG	5278339..5278404
				repeat 24 / spacer 24	ATTTACATTCCTCATAGTTAATATAAAAC	CTATGCAACAACGCGTCATAAGTGATTTAGAAGCATT	5278404..5278470
				repeat 25 / spacer 25	ATTTACATTCCTCATAGTTAATATAAAAC	TCATAATATTCACGTATAGTCTTATCAACCATCTTA	5278470..5278535
				repeat 26	ATTTACATTCCTCATAGTTAATATAAAAC		5278535..5278563
5278666..5280855	CRISPR array	intact	2189	34 repeats (29bp), 25 spacer (36-37bp)		-	Consensus
				repeat 1 / spacer 1	ATTTACATTCCTCATAGTTAATATAAAAC	CTATGGTTGGTGTTGTAGCTACAAGCGGTGGAGCTA	5278666..5278731
				repeat 2 / spacer 2	ATTTACATTCCTCATAGTTAATATAAAAC	CCTTTACTAGTAAATCTACTCTAACTTTTATCCTAT	5278731..5278796
				repeat 3 / spacer 3	ATTTACATTCCTCATAGTTAATATAAAAC	TAGAACATTATGACGTTTATAACATGGAATATATTGA	5278796..5278862
				repeat 4 / spacer 4	ATTTACATTCCTCATAGTTAATATAAAAC	TTTGGAAATCTGATAGTTTTAGACAATATTAAAAGG	5278862..5278927
				repeat 5 / spacer 5	ATTTACATTCCTCATAGTTAATATAAAAC	ATTGACAAAATTTATAAATCTGTTAAATTATATATG	5278927..5278992
				repeat 6 / spacer 6	ATTTACATTCCTCATAGTTAATATAAAAC	AAAATTTATATAGAACATAAAGGGAATATTACTCCA	5278992..5279057
				repeat 7 / spacer 7	ATTTACATTCCTCATAGTTAATATAAAAC	GCATTAAGAAATTTTTTTATAATATTAGCCATTCTATC	5279057..5279124
				repeat 8 / spacer 8	ATTTACATTCCTCATAGTTAATATAAAAC	GTGATGCGATTGACTTCATTATGAAATATAAAAATTT	5279124..5279190
				repeat 9 / spacer 9	ATTTACATTCCTCATAGTTAATATAAAAC	AAACTGAACTGATTCATTATTAAACATATGGTCCAG	5279190..5279255
				repeat 10 / spacer 10	ATTTACATTCCTCATAGTTAATATAAAAC	TATTCTTTCTCTTTTATTCATGTGTATATCTCCTTT	5279255..5279320
				repeat 11 / spacer 11	ATTTACATTCCTCATAGTTAATATAAAAC	TGATTATAATTCTTTCAATTCTTTAATTTCTTCAAT	5279320..5279385
				repeat 12 / spacer 12	ATTTACATTCCTCATAGTTAATATAAAAC	GTTCTAAAAGTTATTGGAACTGGCACACTCCAATCTTT	5279385..5279452
				repeat 13 / spacer 13	ATTTACATTCCTCATAGTTAATATAAAAC	ATGGAATTCAAAGAACATACAACTATGTAAAAAACGA	5279452..5279518
				repeat 14 / spacer 14	ATTTACATTCCTCATAGTTAATATAAAAC	TAACATTATCCTTAATGTACTCTATCATTATTTCTTT	5279518..5279584
				repeat 15 / spacer 15	ATTTACATTCCTCATAGTTAATATAAAAC	ATGATGTGTTAATATCTACAATAACAAATGTAAACCA	5279584..5279650
				repeat 16 / spacer 16	ATTTACATTCCTCATAGTTAATATAAAAC	TTATACATTTATTGCAAGAAAAAAGCAATAAAAATA	5279650..5279715
				repeat 17 / spacer 17	ATTTACATTCCTCATAGTTAATATAAAAC	AATGTGGAAAGCTTCAAAATTCAGAAATTATGATTAG	5279715..5279781
				repeat 18 / spacer 18	ATTTACATTCCTCATAGTTAATATAAAAC	TTGATTAGTGACCATGTTAATGAAACAATTAATTTGA	5279781..5279847
				repeat 19 / spacer 19	ATTTACATTCCTCATAGTTAATATAAAAC	CTTAACAAAACAATTAATGTCTATGGCATTTGAAAA	5279847..5279912
				repeat 20 / spacer 20	ATTTACATTCCTCATAGTTAATATAAAAC	GAAGACAAGAAACTTGATGAACAAAAACAAATTCAAA	5279912..5279978
				repeat 21 / spacer 21	ATTTACATTCCTCATAGTTAATATAAAAC	CTTTATGAAATTGAAGAAAAGAAGAAAAGCAGCAAG	5279978..5280043
				repeat 22 / spacer 22	ATTTACATTCCTCATAGTTAATATAAAAC	TTTAAAGAAAAAAAGAGGCTGGAACGTGAAATTTGG	5280043..5280108
				repeat 23 / spacer 23	ATTTACATTCCTCATAGTTAATATAAAAC	TGAATATATAATTGATGGGGATGGTATCTTAGTTGT	5280108..5280173
				repeat 24 / spacer 24	ATTTACATTCCTCATAGTTAATATAAAAC	TTAGAGGTAATAAGTTAACTCTTATGAAATCTTATTT	5280173..5280239
				repeat 25 / spacer 25	ATTTACATTCCTCATAGTTAATATAAAAC	TTTAATAGATTCAAATGGAAGATTAAAATAATTAAA	5280239..5280304
				repeat 26 / spacer 26	ATTTACATTCCTCATAGTTAATATAAAAC	CTCTATAAGCATTGTAATAAGTTCCATATAAAGCAG	5280304..5280369
				repeat 27 / spacer 27	ATTTACATTCCTCATAGTTAATATAAAAC	TTAAAAATACAACAGATACATTATTTATTTTTAATA	5280369..5280434
				repeat 28 / spacer 28	ATTTACATTCCTCATAGTTAATATAAAAC	GTAACGCCAAAAAAGAACAATCAGAGAGTAGCCTAT	5280434..5280499
				repeat 29 / spacer 29	ATTTACATTCCTCATAGTTAATATAAAAC	CTGAAATAGTTAACTGGTTTAAAAACATGAAGAAAAA	5280499..5280565
				repeat 30 / spacer 30	ATTTACATTCCTCATAGTTAATATAAAAC	TTGATGAACATAAAATTGATATGAATAATATCCATG	5280565..5280630
				repeat 31 / spacer 31	ATTTACATTCCTCATAGTTAATATAAAAC	CAAGTGATGCAGGAAAGTTTTACATGAAAATACCAA	5280630..5280695
				repeat 32 / spacer 32	ATTTACATTCCTCATAGTTAATATAAAAC	GAAGAAAGTGAGGTTGATTGCAATGGCATTAGGTAAA	5280695..5280761
				repeat 33 / spacer 33	ATTTACATTCCTCATAGTTAATATAAAAC	CTTTAGGCGGTAAATTAAGAACTTGTCTCCATTCATT	5280761..5280827
				repeat 34	ATTTACATTCCTCATAGTTAATATAAAAC		5280827..5280855
5281037..5289371	Cas gene operon	intact	8334	cas2-cas1-cas4-cas3-cas5-cst2-cst1-cas6	-
6390448..6416714	Prophage (Clostridium phage phiC2, 27CDS)	incomplete	26266	1 att site (12bp)	CAAATTAATTTA		Consensus
				attL	CAAATTAATTTA		6390448..6390459
				attR	CAAATTAATTTA		6415438..6415449

## Sheet: C. cellulolyticum H10
Position	Region	Status	Length	Elements	Sequence		Position
1793850..1800472	Cas gene operon	intact	3698	cas5-csd2-cas4-cas1-cas2	-
1800644..1801009	CRISPR array	intact	365	6 repeats (32bp), 5 spacer (34-36bp)	GTCGCTCCTCTCGTAGGAGCGTGGATTGAAAT	-	Consensus
				repeat 1 / spacer 1	GTCGCTCCTCTCGTAGGAGCGTGGATTGAAAT	TCAGGAATAAATACAATGTGATACTGTCCAACCC	1800644..1800709
				repeat 2 / spacer 2	GTCGCTCCTCACGTAGGAGCGTGGATTGAAAT	AAATGAACTCTGGTATGTCAAGGATCTGGAGCAGG	1800710..1800776
				repeat 3 / spacer 3	GTCGCTCCTCACGTAGGAGCGTGGATTGAAAT	CTTACTCCCGCAATGGTTTGAGGTTGATTTGTCGAA	1800777..1800844
				repeat 4 / spacer 4	GTCGCTCCTCTCGTAGGAGCGTGGATTGAAAT	GTCAATGTGGAGAGCATTTGCAAGTTCGGATATA	1800845..1800910
				repeat 5 / spacer 5	GTCGCTCCTCTCGTAGGAGCGTGGATTGAAAT	TCCTAAAGCTTCAAGCTTGGCTATTGATAGTGTGG	1800911..1800977
				repeat 6 / spacer 6	GTCGCTCCTCTCGTAGGAGCGTG		1800978..1801009
1802338..1802838	CRISPR array	intact	500	8 repeats (32bp), 5 spacer (33-37bp)	GTCGCTCCTCTCGTAGGAGCGTGGATTGAAAT	-	Consensus
				repeat 1 / spacer 1	GTCGCTCCTCTCGTAGGAGCGTGGATTGAAAT	TCCACGATCTTGGTAAAGCGGGCTACCACAACAA	1802338..1802403
				repeat 2 / spacer 2	GTCGCTCCTCTCGTAGGAGCGTGGATTGAAAT	CGATTATTTTGCCCATAAAAAAAGCAATAACCC	1802404..1802468
				repeat 3 / spacer 3	GTCGCTCCTCTCGTAGGAGCGTGGATTGAAAT	TGCGAGAAAATATACCGTTACAAATCGTCAGTAAGAA	1802469..1802537
				repeat 4 / spacer 4	GTCGCTCCTCTCGTAGGAGCGTGGATTGAAAT	TGCAAATGCTACACAGGTAGTTTTGAACCGTTCGCC	1802538..1802605
				repeat 5 / spacer 5	GTCGCTCCTCTCGTAGGAGCGTGGATTGAAAT	TGATGATGAGAGGATTGTATATACCGAGGTTAAAAA	1802606..1802673
				repeat 6 / spacer 6	GTCGCTCCTCTCGTAGGAGCGTGGATTGAAAT	AGAAAGTGAATCATGGCCAATGATTTTAGTAATGG	1802674..1802740
				repeat 7 / spacer 7	GTCGCTCCTCTCGTAGGAGCGTGGATTGAAAT	CTTCAAAATTCCACGATGTTTTTATTTCTACCGG	1802741..1802806
				repeat 8	GTCGCTCCTCTCGTAGGAGCGTGG		1802807..1802838
2163638..2215817	Prophage (30CDS)	intact	52179	2 att sites (13/66bp)	TTATTATAATATT / GAAGTGCCGAATAAACAAAACTTAATATTTCCCAGAGGAGTGTCAACCCAAGTACCGTTCAGGACA		Consensus
				attL1	TTATTATAATATT		2163638..2163650
				attL2	GAAGTGCCGAATAAACAAAACTTAATATTTCCCAGAGGAGTGTCAACCCAAGTACCGTTCAGGACA		2179043..2179108
				attR2	GAAGTGCCGAATAAACAAAACTTAATATTTCCCAGAGGAGTGTCAACCCAAGTACCGTTCAGGACA		2202673..2202738
				attR1	TTATTATAATATT		2215817..2215829
2364215..2379053	Prophage (Cronobacter phage ENT39118, 11CDS)	incomplete	14838	1 att site (12bp)	TGCCAGTTTCAC		Consensus
				attL	TGCCAGTTTCAC		2364215..2364226
				attR	TGCCAGTTTCAC		2379053..2379064
2549674..2558385	Prophage (Prochlorococcus phage P-SSM2, 7 CDS)	incomplete	8711	no att site found	-
3365305..3418753	Prophage (Bacillus phage WBeta, 60CDS)	intact	53448	no att site found	-
3497642..3519285	Prophage (Clostridium phage PhiS63, 23CDS)	questionable	21643	2 att sites (12/13bp)	ATTTTTAACTTT / GACCAATAAAAAA		Consensus
(overlaps with 3519058..3533748)				attL1	ATTTTTAACTTT		3497642..3497653
				attL2	GACCAATAAAAAA		3502648..3502660
				attR2	GACCAATAAAAAA		3512164..3512176
				attR1	ATTTTTAACTTT		3519285..3519296
3519058..3533748	Prophage (Pseudomonas putida phage KT2440, 16CDS)	incomplete	14690	2 att sites (12/13bp)	TACTTATTCTTA / CTATATTGAATAA		Consensus
(overlaps with 3497642..3519285)				attL1	TACTTATTCTTA		3519058..3519069
				attL2	CTATATTGAATAA		3521477..3521489
				attR2	CTATATTGAATAA		3531368..3531380
				attR1	TACTTATTCTTA		3533748..3533759
3652357..3652923	CRISPR array	intact	566	9 repeats (36bp), 5 spacer (33-37bp)	GTTATAGCTCCGATTCAAGCTCCGATATGCTATAAT	-	Consensus
				repeat 1 / spacer 1	GTTATAGCTCCGATTCAAGCTCCGATATGCTATAAT	TAAAAAATAAGCAAGCGATGATATGAATGC	3652357..3652422
				repeat 2 / spacer 2	GTTATAGCTCCGATTCAAGCTCCGATATGCTATAAT	TATATTTGTAAGCATCATATTCACCAATAAG	3652423..3652489
				repeat 3 / spacer 3	GTTATAGCTCCGATTCAAGCTCCGATATGCTATAAT	TATATTTGTAAGCATCATATTCACCAATAAG	3652490..3652556
				repeat 4 / spacer 4	GTTATAGCTCCGATTCAAGCTCCGATATGCTATAAT	TATATTTGTAAGCATCATATTCACCAATAAG	3652557..3652623
				repeat 5 / spacer 5	GTTATAGCTCCGATTCAAGCTCCGATATGCTATAAT	CTATTATCTATATTATAAATTATCATATAT	3652624..3652689
				repeat 6 / spacer 6	GTTATAGCTCCGATTCAAGCTCCGATATGCTATAAT	CTATTATCTATATTATAAATTATCATATAT	3652690..3652755
				repeat 7 / spacer 7	GTTATAGCTCCGATTCAAGCTCCGATATGCTATAAT	GGTAACACGTTGCTAACAGTGATTAGTTTA	3652756..3652821
				repeat 8 / spacer 8	GTTATAGCTCCGATTCAAGCTCCGATATGCTATAAT	CAATTATTATAAGCCGTTAAATGGCAGAAA	3652822..3652887
				repeat 9	GTTATAGCTCCGATTCAAGCTCCGATATGCTATAAT		3652888..3652923
3582720..3637679	Prophage (Bacillus phage PBC1, 69CDS)	intact	54959	no att site found	-
3652990..3654189	Cas gene operon	intact	1199	cas2-cas1-csn1	-
3831151..3869006	Prophage (Bacillus phage BCJA1c, 46CDS)	intact	37855	1 att site (12bp)	ATATTAATAAAA		Consensus
(overlaps with 3823232..3862402)				attL	ATATTAATAAAA		3835300..3835311
				attR	ATATTAATAAAA		3860934..3860945
3823232..3862402	Prophage (tRNA-Thr, 51CDS)	questionable	39170	1 att site (57bp)	TCCATGGTAAGGATGAGGTCATCAGTTCGACTCTGATTGGGAGCTCCAAAAAGAAAT		Consensus
(overlaps with 3831151..3869006)				attL	TCCATGGTAAGGATGAGGTCATCAGTTCGACTCTGATTGGGAGCTCCAAAAAGAAAT		3823232..3823288
				attR	TCCATGGTAAGGATGAGGTCATCAGTTCGACTCTGATTGGGAGCTCCAAAAAGAAAT		3862346..3862402

## Sheet: C. cellulovorans 743B
Position	Region	Status	Length	Elements	Sequence		Position
925420..990106	Prophage (Bacillus phage phIS3501, 58CDS)	intact	64686	3 att sites (19/31/18bp)	GGGTGTACATTTTTTTCTT / ATTTTTTTCTTGGGGTGTGCACTTTTTAGCG / AATGACTTTTCTATTTAT		Consensus
				attL1	GGGTGTACATTTTTTTCTT		925420..925438
				attL2	ATTTTTTTCTTGGGGTGTGCACTTTTTAGCG		925428..925458
				attL3	AATGACTTTTCTATTTAT		932011..932028
				attR3	AATGAaTTTTCTATTTAT		981582..981599
				attR2	ATTTTTTTCTTGGGGTGTGCACTTTTTAGCG		988052..988082
				attR1	GGGTGTACATTTTTTTCTT		990106..990124
2748102..2750748	CRISPR array	intact	2646	41 repeats (29bp), 40 spacer (35-38bp)	CTTTAAATAATACAGTATTCAATATTAAC	-	Consensus
				repeat 1 / spacer 1	CTTTAAATAATACAGTATTtAATATTAAC	GCTATTTTCTGTGATAGTAACTAAACTTAATGCGTA	2748102..2748166
				repeat 2 / spacer 2	CTTTAAATAATACAGTATTCtATATTAAC	TAGCATGGTAAAGTTTTCAGTCCTCTTTTCTTCACT	2748167..2748231
				repeat 3 / spacer 3	CTTTAAATAATACAGTATTCAATATTAAC	TTTTTGTGCTCTATCTTCTGCCTGCGAATGAACTGC	2748232..2748296
				repeat 4 / spacer 4	CTTTAAATAATACAGTATTCAATATTAAC	ATATCGATATAACTTGACTACTGTTAAAAATCCAAT	2748297..2748361
				repeat 5 / spacer 5	CTTaAAATAATAtAaTATTtAATATTAAt	TATAACCTCTGTATAAGTATATACATCATATTCAT	2748362..2748425
				repeat 6 / spacer 6	CTTTAAATAATACAGTATTCAATATTAAC	ATATATGATCTGCTCCATACTCTCTAGTAGTAGCTG	2748426..2748490
				repeat 7 / spacer 7	tTTTAAATAATAtgGTATTCAATATTAAC	TTCCAATCTTGGCGCATCTTCATACACACTAAAATT	2748491..2748555
				repeat 8 / spacer 8	CTTTAAATAATACAGTATTCAATATTAAC	CATATTTGCATTTGGCTTTGTTCTTGGGGCAGTCAC	2748556..2748621
				repeat 9 / spacer 9	aTTTAAATAATACAGTATcCAATgTTAgC	CTGTAGTAAAATGTACTACTGACATACTTACAACTAC	2748621..2748687
				repeat 10 / spacer 10	CTTTAAATAATAtAGTATTaAATATTAAC	AGTTTCAAAATAAGGTTAATCACAGAAAAACACTGTG	2748687..2748753
				repeat 11 / spacer 11	CTTTAAATAATAtAtTATTCAATATTAtC	GTATAATGTTTACATTGGGATGGAGAAATGATGATCA	2748753..2748819
				repeat 12 / spacer 12	CTTTAAATAATACAGTATTCAATAcTAAC	ATTCATGCAATTAATGAAACCGAGGATATTGTCAT	2748819..2748883
				repeat 13 / spacer 13	CTTTAAATAATACAGTATTgAATATTAAC	GAGTTATACGATCAATCGATAAATGGATTGTCATT	2748883..2748947
				repeat 14 / spacer 14	CTTTAAATAATACAGTATTgAATATTAAC	TGAATTTATACGTCAACTTCGTCAACATCGTCATGA	2748947..2749012
				repeat 15 / spacer 15	CTTTAAATAATACAGTATTtAATATTAAC	GCATTAGGACACAGCGTAGAAATGACAATGAATGTCTA	2749012..2749079
				repeat 16 / spacer 16	CTTTAAATAATgCAGTATTCAATATTAAC	TAAGCCAATACGATGATTGTTGTGGTGATGCTCCTTA	2749079..2749145
				repeat 17 / spacer 17	CTTTAAATAATAtAGTATTCAATATTAAC	CCGATTCACTAGGCGTAACTATAGATGACATTATAAA	2749145..2749211
				repeat 18 / spacer 18	CTTTAAATAATACAGTATTCAATATTAAC	CAACAAAGCTAATTAAATCTACTTCAAATTCTATATT	2749211..2749277
				repeat 19 / spacer 19	CTTTAAATAATACAGTATTCAATATTAAC	CTGCATGGGATGGTACAAGTGATATAACAGCTACTAC	2749277..2749343
				repeat 20 / spacer 20	CTTTAAATAATACAGTATTCAATATTAAC	AAATCAAAGAGCATAAAGACAATATTGTTTTCTTAGA	2749343..2749409
				repeat 21 / spacer 21	CTTTAAATAATACAGTATTCAATATTAAC	AGTGACAAAGGTAAAAAATATAATTTTATTTTTAAT	2749409..2749474
				repeat 22 / spacer 22	CTTTAAATAATACAcTATTCAATATTAAC	TTACATACTTCAGAATTTATCCTTCTAACTAAATCAC	2749474..2749540
				repeat 23 / spacer 23	CTTTAAATAATACAGTATTCAATATTAAC	TAAAAAGAAGGAGTAGGGAATGAAAGATTTTGCTTT	2749540..2749605
				repeat 24 / spacer 24	CTTTAAATAATACAGTATTCAATATTAAC	GTGATAAAGCAGCCACATGTTCCTATCTTTATCACT	2749605..2749670
				repeat 25 / spacer 25	CTTTAAATAATACAGTATTCAATATTAAC	GCCAATTTTAACAACTCTTCTGCCTTTTTCAGTTTT	2749670..2749735
				repeat 26 / spacer 26	CTTTAAATAATACAGTATTCAATATTAAC	TTGATAGAAAAGTTGATTTTCGTACTTTGGCTGTTAC	2749735..2749801
				repeat 27 / spacer 27	CTTTAAATAATACAGTATTCAATATTAAC	GTTTTCCGTAGATACAATAAACAGTTATTCGCTAGTTG	2749801..2749868
				repeat 28 / spacer 28	CTTTAAATAATACAGTATTCAATATTAAC	TCAGAATCGTCTTGATAATCATCTAAGACTATAAGGT	2749868..2749934
				repeat 29 / spacer 29	CTTTAAATAATACAGTATTCAATATTAAC	ATAGTATCGCGTCCGCTACTTCGATCTGATAATCAAA	2749934..2750000
				repeat 30 / spacer 30	CTTTAAATAATACAGTATTCAATATTAAC	CATCTAACTCATCTAAAGGTATATCCTTAACTTGTAG	2750000..2750066
				repeat 31 / spacer 31	CTTTAAATAATACAGTATTCAATATTAAC	ATATACCAAATGAAAACCGTGGGCATACAACTATCTT	2750066..2750132
				repeat 32 / spacer 32	CTTTAAATAATACAGTATTCAATATTAAC	AGACCTTTTATTAGTTCTAATAATATTATTATTTCAT	2750132..2750198
				repeat 33 / spacer 33	CTTTAAATAATACAGTATTCAATATTAAC	AGATCATAAGTGAAAGACCGTCCGCCATAGCGTTATT	2750198..2750264
				repeat 34 / spacer 34	CTTTAAATAATACAGTATTCAATATTAAC	AAGAGATTTGGCTAATAAGAAAGCTGTAGCAATTTT	2750264..2750329
				repeat 35 / spacer 35	CTTTAAATAATACAGTATTCAATATTAAC	AGATAACCTTGGTACTCACACGTTGCGTAAAACGTT	2750329..2750394
				repeat 36 / spacer 36	CTTTAAATAATACAGTATTCAATATTAAC	GATTAAAAGCTTTAACAACTGAACCATTGTTTAGTAT	2750394..2750460
				repeat 37 / spacer 37	CTTTAAATAATACAGTATTCAATATTAAC	ACTACCAGTGGGACGATGCCAGGAGGAATTGCTTC	2750460..2750524
				repeat 38 / spacer 38	CTTTAAATAATACAGTATTCAATATTAAC	CTGAACTTATGTATAGCTCTTTTGCTTTATCTCTATT	2750524..2750590
				repeat 39 / spacer 39	CTTTAAATAATACAGTATTCAATATTAAC	CCAGTAATAACTGCTGCAGTCCCTAGTCCAATTAA	2750590..2750654
				repeat 40 / spacer 40	CTTTAAATAATACAGTATTCAATATTAAC	ATGGTGTTTTTACACCTAATGCAACAATATGTTCTTT	2750654..2750720
				repeat 41	CTTTAAATAATACAGTATTCAATATTAAC		2750720..2750748
2750940..2754638	Cas gene operon	incomplete	3698	cas3-hyp-devR-devR	-
2861082..2901543	Prophage (Clostridium phage phiMMP04, 36CDS)	intact	40461	2 att sites (17/12bp)	TGACCCCTAGGAGAATC / TCTTGATTTTTA		Consensus
				attL1	TGACCCCTAGGAGAATC		2861082..2861098
				attL2	TCTTGATTTTTA		2863802..2863813
				attR2	TCTTGATTTTTA		2898267..2898278
				attR1	TGACCCCTAGGAGAATC		2900934..2900950
4292055..4347167	Prophage (Clostridium phage phiCD38-2, 78CDS)	intact	55112	no att site found	-
4323264..4349120	Prophage (Clostridium phage phi3626, 60CDS)	incomplete	25856	1 att site (12bp)	CATTTGTTAATA		Consensus
				attL	CATTTGTTAATA		4323264..4323275
				attR	CATTTGTTAATA		4345038..4345049
4782362..4837828	Prophage (Bacillus phage Fah, 23CDS)	intact	55466	no att site found	-

## Sheet: C. thermocellum ATCC27405
Position	Region	Status	Length	Elements	Sequence		Position
716798..720272	CRISPR array	intact	3474	52 repeats (30bp), 51 spacer (36-81bp)	GTTTGTATCGTACCTATGAGGAATTGAAAC	-	Consensus
				repeat 1 / spacer 1	GTTTGTATCGTACCTATGAGGAATTGAAAC	TAAAACAAAGGAGAATTGTAAATGGAAGAGTATTTGA	716798..716864
				repeat 2 / spacer 2	GTTTGTATCGTACCTATGAGGAATTGAAAC	TCGAGATTTTGGAACTTTGTTTCGCCATTCGTGTCT	716865..716930
				repeat 3 / spacer 3	GTTTGTATCGTACCTATGAGGAATTGAAAC	TCCGCAAAAGAGAGAATCAGAGCTGCCGAACTTTTGG	716931..716997
				repeat 4 / spacer 4	GTTTGTATCGTACCTATGAGGAATTGAAAC	CGTTTCATGGATTTGATAAGTTCAAGCTCTATCTC	716998..717062
				repeat 5 / spacer 5	GTTTGTATCGTACCTATGAGGAATTGAAAC	GATTCAGAATTGAACGAGTACGTCAAAAGCGTTTTA	717063..717128
				repeat 6 / spacer 6	GTTTGTATCGTACCTATGAGGAATTGAAAC	TAGATGAATCAAATAGTTCTACTGGACTTGGAGATAC	717129..717195
				repeat 7 / spacer 7	GTTTGTATCGTACCTATGAGGAATTGAAAC	AAATAAATCTAAAGGGTATGCCACGGAAACGTTATA	717196..717261
				repeat 8 / spacer 8	GTTTGTATCGTACCTATGAGGAATTGAAAC	CCCAGTATGGAATGGCGGTGGAACTGTCCGGCTGGC	717262..717327
				repeat 9 / spacer 9	GTTTGTATCGTACCTATGAGGAATTGAAAC	GCTCTAACAGTAATTCAATTATTTTTGTATTCATTTG	717328..717394
				repeat 10 / spacer 10	GTTTGTATCGTACCTATGAGGAATTGAAAC	CGGGCCGCGCCTATTTGCGTGGGAACCCTTATAATGG	717395..717461
				repeat 11 / spacer 11	GTTTGTATCGTACCTATGAGGAATTGAAAC	CGGTACTGCTGTGGTTATCGACGAGATTCAGACTTG	717462..717527
				repeat 12 / spacer 12	GTTTGTATCGTACCTATGAGGAATTGAAAC	ACGGAAGAGAAAAAACAGCAGATAATACAAAGCGTA	717528..717593
				repeat 13 / spacer 13	GTTTGTATCGTACCTATGAGGAATTGAAAC	TCATTTTTTTCACGACTATACAATATACCATTTGAAT	717594..717660
				repeat 14 / spacer 14	GTTTGTATCGTACCTATGAGGAATTGAAAC	TGGCTGAAAGGTTATAGGTTGAAAGGAAAAGTCCC	717661..717725
				repeat 15 / spacer 15	GTTTGTATCGTACCTATGAGGAATTGAAAC	TCTCGCCTTTTGGCGGTTCGACTTTTGCCGCTTTCA	717726..717791
				repeat 16 / spacer 16	GTTTGTATCGTACCTATGAGGAATTGAAAC	GAATTGCCATTAAGTCTTTGGTTTCTTGTCTTGTCATG	717792..717859
				repeat 17 / spacer 17	GTTTGTATCGTACCTATGAGGAATTGAAAC	TACAGCCTCCTTCATGCTTTCTCCTTTGTCAGCTAACTC	717860..717928
				repeat 18 / spacer 18	GTTTGTATCGTACCTATGAGGAATTGAAAC	AAGGCTGGGGTGAGTGGGTTGAAGTAACTGAAGGTG	717929..717994
				repeat 19 / spacer 19	GTTTGTATCGTACCTATGAGGAATTGAAAC	TTATTTTTAGTACATCATTATTTGTGATTATTCTA	717995..718059
				repeat 20 / spacer 20	GTTTGTATCGTACCTATGAGGAATTGAAAC	TTTGCCCTCTCCTTTCTTTTCTTTTGTTTGTTTTAGCG	718060..718127
				repeat 21 / spacer 21	GTTTGTATCGTACCTATGAGGAATTGAAAC	TCTACCTGTTGAGCTTCTGCCACTTGTTCTAATGTA	718128..718193
				repeat 22 / spacer 22	GTTTGTATCGTACCTATGAGGAATTGAAAC	TTGTTCAGCCTCCTTTCTAAGCAATGTAATAATAAAA	718194..718260
				repeat 23 / spacer 23	GTTTGTATCGTACCTATGAGGAATTGAAAC	CTTCATAATCTTTAGGGGTTCTTTTCTTCATATTGTCA	718261..718328
				repeat 24 / spacer 24	GTTTGTATCGTACCTATGAGGAATTGAAAC	CAACACTCCTTTATTATTATTATTTTTCCTGCCTTTGC	718329..718396
				repeat 25 / spacer 25	GTTTGTATCGTACCTATGAGGAATTGAAAC	TAGGCCAGCTCGAAAAAGCCGGCGCTAACACCGAAG	718397..718462
				repeat 26 / spacer 26	GTTTGTATCGTACCTATGAGGAATTGAAAC	ATGTGCCTCCGCCACGTCTTGTTATAATTGCTTCTCC	718463..718529
				repeat 27 / spacer 27	GTTTGTATCGTACCTATGAGGAATTGAAAC	CATTGTTGCCTAGTTGTTTTTTTGGTTTTACTTCTC	718530..718595
				repeat 28 / spacer 28	GTTTGTATCGTACCTATGAGGAATTGAAAC	ATTGCCGGCGGCAAGTCTGAAGCGCCAAGAATTGACCG	718596..718663
				repeat 29 / spacer 29	GTTTGTATCGTACCTATGAGGAATTGAAAC	CCGACTGTTCGACGTAGACGTCGACAGGAGGAAAGA	718664..718729
				repeat 30 / spacer 30	GTTTGTATCGTACCTATGAGGAATTGAAAC	CCTCAATTTCATTGTATCACCGGAGCAGTGGAGCGT	718730..718795
				repeat 31 / spacer 31	GTTTGTATCGTACCTATGAGGAATTGAAAC	CAGAAAACTTGTGAACTACCGCCACTTATAGAAGTG	718796..718861
				repeat 32 / spacer 32	GTTTGTATCGTACCTATGAGGAATTGAAAC	TTGTTCTGCAACTTATGTAAACATGTAGTCGAAATCA	718862..718928
				repeat 33 / spacer 33	GTTTGTATCGTACCTATGAGGAATTGAAAC	TCTATCATGTAAACGGTAATGCATCCCATACACGCT	718929..718994
				repeat 34 / spacer 34	GTTTGTATCGTACCTATGAGGAATTGAAAC	CCTCAATTTCATTGTATCACCGGAGCAGTGGAGCGT	718995..719060
				repeat 35 / spacer 35	GTTTGTATCGTACCTATGAGGAATTGAAAC	CCCCATTCAAGAATATTCACTGCTATTCACCTTCTT	719061..719126
				repeat 36 / spacer 36	GTTTGTATCGTACCTATGAGGAATTGAAAC	ATAATTCACATAATGCAAATGTTGCACAACTTGTAT	719127..719192
				repeat 37 / spacer 37	GTTTGTATCGTACCTATGAGGAATTGAAAC	CCGATAAGCTAAATGTCAACGCTGAGATGATGGTAA	719193..719258
				repeat 38 / spacer 38	GTTTGTATCGTACCTATGAGGAATTGAAAC	AATCCCGCCCATTCGGCTGCCAAATCAATTCCGCCTA	719259..719325
				repeat 39 / spacer 39	GTTTGTATCGTACCTATGAGGAATTGAAAC	TATTGTGCCAAGTGTCAATACTTTTGGTACAATATTT	719326..719392
				repeat 40 / spacer 40	GTTTGTATCGTACCTATGAGGAATTGAAAC	CAAATAGGTCTGTATACATTCTATTTTGATACAAGT	719393..719458
				repeat 41 / spacer 41	GTTTGTATCGTACCTATGAGGAATTGAAAC	TTGTGGCGACAGAACGGCGGGAATAGCAGTGTTGCA	719459..719524
				repeat 42 / spacer 42	GTTTGTATCGTACCTATGAGGAATTGAAAC	ATGTAACCAGCCCATGTCATTTCTGCCTTTTGCTCCA	719525..719591
				repeat 43 / spacer 43	GTTTGTATCGTACCTATGAGGAATTGAAAC	TGAGGATAAAATACAGCAGTACCTTGAACTAGATGAG	719592..719658
				repeat 44 / spacer 44	GTTTGTATCGTACCTATGAGGAATTGAAAC	ATAAAACTATTTATTTTTTGTTCACAATTGTGTACAA	719659..719725
				repeat 45 / spacer 45	GTTTGTATCGTACCTATGAGGAATTGAAAC	AAAAATGGCGAGCAGGCAGGGGGTTAGGACCCACCC	719726..719791
				repeat 46 / spacer 46	GTTTGTATCGTACCTATGAGGAATTGAAAt	CGATTTTGCAGACAGTCAAGAAGATGCAGAACGTAAAC	719792..719859
				repeat 47 / spacer 47	GTTTGTATCGTACCTATGAGGAATTGAAAt	AGCAAATATTTGATTCAAAAATAGAGCTAGTAAAGAAT	719860..719927
				repeat 48 / spacer 48	GTTTGTATCGTACCTATGAGGAATTGAAAt	TTTTTCAAACTTGCAGGGCTAGGCAGGAATCGAACCTGC	719928..719996
				repeat 49 / spacer 49	GTTTGTATCGTACCTATGAGGAATTGAAAC	TGACAAATTGATGCACGTTTGTATCGTACCTATGAGGAATTGAAACTCCCAAGTATCTGTATCTAACTGATATCCTGCAGGACCT	719997..720111
				repeat 50 / spacer 50	GTgTGTATCGTACCTATGAaGAATTgaAAt	TAAGTATCATCTATATAATCAAATCTATTATAACCA	720112..720177
				repeat 51 / spacer 51	GTTTtTATCcTAgaTaTaAcaAAaTGAgAc	TTAATAACTATGATGCCTTTAGCAATTTCACTTCT	720178..720242
				repeat 52	GTTTcTgTTGcACtTgTGAtGAATTGAAAt		720243..720272
1712609..1719089	CRISPR array	intact	6516	97 repeats (30bp), 96 spacer (34-40bp)	GTTTTTATCGTACCTATGAGGAATTGAAAC	-	Consensus
				repeat 1 / spacer 1	GTTTTTATCGTACCTATGAGGAATTGAAAC	CTACATTGAAACTGGCAATGCTACAGAAGCAGCA	1712609..1712672
				repeat 2 / spacer 2	GTTTTTATCGTACCTATGAGGAATTGAAAC	CTATCTTTGTCAAACAGCAACCACATGAAAGCGTCGGCAA	1712673..1712742
				repeat 3 / spacer 3	GTTTTTATCGTACCTATGAGGAATTGAAAC	AATCTACTATAAGTCAGTATGAAACATGCAAAAGAGAAC	1712743..1712811
				repeat 4 / spacer 4	GTTTTTATCGTACCTATGAGGAATTGAAAC	GGCGGTGTTGGTGCACATACAAAACTTCCAAGCACA	1712812..1712877
				repeat 5 / spacer 5	GTTTTTATCGTACCTATGAGGAATTGAAAC	CACCTCATATGTTCAGGCATACATTTGTTTATATGGCA	1712878..1712945
				repeat 6 / spacer 6	GTTTTTATCGTACCTATGAGGAATTGAAAC	TCTTCTTAGCCTGCCACTGCTCCCATCTGAAACCTT	1712946..1713011
				repeat 7 / spacer 7	GTTTTTATCGTACCTATGAGGAATTGAAAC	TAAAAATATCTTCGGTAATTGCATCCGTTTTAATTTC	1713012..1713078
				repeat 8 / spacer 8	GTTTTTATCGTACCTATGAGGAATTGAAAC	ATTTTAAAAAACCCATATTATATCCTCCTTTAGTTTTC	1713079..1713146
				repeat 9 / spacer 9	GTTTTTATCGTACCTATGAGGAATTGAAAC	TACTTTGCTTAAGTTTTCATAATTATCAGATTTATC	1713147..1713213
				repeat 10 / spacer 10	GTTTTTATCGTACCTATGAGGAATTGAAAC	TTGTAACCGAGAATGTCCCTCCAATGTTCTAACTTT	1713214..1713279
				repeat 11 / spacer 11	GTTTTTATCGTACCTATGAGGAATTGAAAC	GTGATTGCAGACCCTGTTATTATTCAAGCCGCTGAAA	1713280..1713346
				repeat 12 / spacer 12	GTTTTTATCGTACCTATGAGGAATTGAAAC	AAGCCGGATTTAGTGAGGCTTTTGGTGAGTCTAATGTC	1713347..1713414
				repeat 13 / spacer 13	GTTTTTATCGTACCTATGAGGAATTGAAAC	ATAAACCTCAGACATATGTCACAGCAAAAGGCGTTTCCT	1713415..1713483
				repeat 14 / spacer 14	GTTTTTATCGTACCTATGAGGAATTGAAAC	GCCCAAAAGGTAGCTGTAGCTGTTGCTGGCGCAATT	1713484..1713549
				repeat 15 / spacer 15	GTTTTTATCGTACCTATGAGGAATTGAAAC	TTTTCCCCAGGTGACTAATTTCAGGAACTTTTGTTAATG	1713550..1713618
				repeat 16 / spacer 16	GTTTTTATCGTACCTATGAGGAATTGAAAC	TCTTGATAAAATAAACAATTTTTCTGTTGTAGATA	1713619..1713683
				repeat 17 / spacer 17	GTTTTTATCGTACCTATGAGGAATTGAAAC	TGATGTGACTGTTGTGGTTCTCTACTGCTGCGCCTT	1713684..1713749
				repeat 18 / spacer 18	GTTTTTATCGTACCTATGAGGAATTGAAAC	ATTCAAGTCTCTTTTTTTTGGTGTTGTGCTTGCGAGC	1713750..1713816
				repeat 19 / spacer 19	GTTTTTATCGTACCTATGAGGAATTGAAAC	TTCTATGGTCGGAGTGACTGGATTTGAACCAGCGACCTC	1713817..1713885
				repeat 20 / spacer 20	GTTTTTATCGTACCTATGAGGAATTGAAAC	AAGGCGAAATAGGTTATAGAAAAATAAGTAATATAAC	1713886..1713952
				repeat 21 / spacer 21	GTTTTTATCGTACCTATGAGGAATTGAAAC	AACAGGAGCAGGAAGACAATGAAGCCATGCGCCAGGGC	1713953..1714020
				repeat 22 / spacer 22	GTTTTTATCGTACCTATGAGGAATTGAAAC	CCATATCACCAAGTAAATTTGTTTCAACTCCGGCACC	1714021..1714087
				repeat 23 / spacer 23	GTTTTTATCGTACCTATGAGGAATTGAAAC	AGAGAAGGGTTTGTAGAAGACGACTTTTTTACTGTCA	1714088..1714154
				repeat 24 / spacer 24	GTTTTTATCGTACCTATGAGGAATTGAAAC	CCGACGCTGACTTTGCCGAGTGTGAAGAATGGCTGA	1714155..1714220
				repeat 25 / spacer 25	GTTTTTATCGTACCTATGAGGAATTGAAAC	CTTCACGGGAAAGGTTCTTGCTGTAATATTCGGCCATA	1714221..1714288
				repeat 26 / spacer 26	GTTTTTATCGTACCTATGAGGAATTGAAAC	AGGAACAGGACTTCATACAACGTCACCGTTGAAGTG	1714289..1714354
				repeat 27 / spacer 27	GTTTTTATCGTACCTATGAGGAATTGAAAC	TAAGCCATCGGGCATGACGAACCATTATCGCATAAAC	1714355..1714421
				repeat 28 / spacer 28	GTTTTTATCGTACCTATGAGGAATTGAAAC	ATCTCCAATCCACCTCCGGTATGCGGCTGCGTCTGC	1714422..1714487
				repeat 29 / spacer 29	GTTTTTATCGTACCTATGAGGAATTGAAAC	TAAAGCTCTGGTCGGTAAATGTGCGGATTGGTCGCTCTGC	1714488..1714557
				repeat 30 / spacer 30	GTTTTTATCGTACCTATGAGGAATTGAAAC	AACTCACCTTCTCCCCATTTACCGGACAAACTAACCG	1714558..1714624
				repeat 31 / spacer 31	GTTTTTATCGTACCTATGAGGAATTGAAAC	GGTCTAGCTGTGTACCAGAAATACTGGCACAGCTTTTC	1714625..1714692
				repeat 32 / spacer 32	GTTTTTATCGTACCTATGAGGAATTGAAAC	GGACTGGCTGCAACCTTGAACATAAACTTGAGTATG	1714693..1714758
				repeat 33 / spacer 33	GTTTTTATCGTACCTATGAGGAATTGAAAC	GAGAGGCCTTTTGGCCGGAGGAAGTTGTGGAGGTG	1714759..1714823
				repeat 34 / spacer 34	GTTTTTATCGTACCTATGAGGAATTGAAAC	TCGCCATATCTACCACATAACCAGCGGTTGTTGCCAAT	1714824..1714891
				repeat 35 / spacer 35	GTTTTTATCGTACCTATGAGGAATTGAAAC	ATAGCATTTCTTGAAAAAAACCGTAAAGAGTGGGGAT	1714892..1714958
				repeat 36 / spacer 36	GTTTTTATCGTACCTATGAGGAATTGAAAC	TTTTTTTTGCAATTCCTTGTAACCCTGCTTTGCTACTCA	1714959..1715027
				repeat 37 / spacer 37	GTTTTTATCGTACCTATGAGGAATTGAAAC	TACCTTTATTAGTCGATACAACACTTAAAGTCTATGACAA	1715028..1715097
				repeat 38 / spacer 38	GTTTTTATCGTACCTATGAGGAATTGAAAC	CATACAGCGATGGTAGAAAGGTGAATATTGCTTCCT	1715098..1715163
				repeat 39 / spacer 39	GTTTTTATCGTACCTATGAGGAATTGAAAC	TTGCCGCACTGCCCAAAACCAGCCCAATTTTTGAACCCA	1715164..1715232
				repeat 40 / spacer 40	GTTTTTATCGTACCTATGAGGAATTGAAAC	TTCGACGTAGAAAATGCAATATCTATCGGGGAATGGTACTT	1715233..1715303
				repeat 41 / spacer 41	GTTTTTATCGTACCTATGAGGAATTGAAAC	CCGAACATTTTATGCTCGTAGGGTACATCTTCGCAGA	1715304..1715370
				repeat 42 / spacer 42	GTTTTTATCGTACCTATGAGGAATTGAAAC	CACGGCAGCACAACCAGCCGCACGTCTGCTTTGGCTT	1715371..1715437
				repeat 43 / spacer 43	GTTTTTATCGTACCTATGAGGAATTGAAAC	CCGTTTCCCACATCTGATTGAGTTGTTTGTTGATA	1715438..1715502
				repeat 44 / spacer 44	GTTTTTATCGTACCTATGAGGAATTGAAAC	TGCAATGATTTCGAATTCTTTGTAACATTGACTTTGG	1715503..1715569
				repeat 45 / spacer 45	GTTTTTATCGTACCTATGAGGAATTGAAAC	AACCATAAAAAAGTAAACTGAACCATAAATGATACA	1715570..1715635
				repeat 46 / spacer 46	GTTTTTATCGTACCTATGAGGAATTGAAAC	TGCCCCATTCTTTTCTTCGCTCTCCTTCGCCCATTAG	1715636..1715702
				repeat 47 / spacer 47	GTTTTTATCGTACCTATGAGGAATTGAAAC	ACTTTTTGTCTTCACCTACCATGTCCATATTCGTCATAA	1715703..1715771
				repeat 48 / spacer 48	GTTTTTATCGTACCTATGAGGAATTGAAAC	CTTTTATAAATTGAAAAGGAGGATAAGTATGTCAAACA	1715772..1715839
				repeat 49 / spacer 49	GTTTTTATCGTACCTATGAGGAATTGAAAC	TACCATCTGAGGGCTATTTTGAAAGGTTCGTCAGTG	1715840..1715905
				repeat 50 / spacer 50	GTTTTTATCGTACCTATGAGGAATTGAAAC	TCGGTATGCACAAAGAAGTACATACCGCAATATCTCTC	1715906..1715973
				repeat 51 / spacer 51	GTTTTTATCGTACCTATGAGGAATTGAAAC	GCTGCCATTTTGACAATGGTGTTCTGCTGATCTGC	1715974..1716038
				repeat 52 / spacer 52	GTTTTTATCGTACCTATGAGGAATTGAAAC	TCTCGCTCGAATAAAATTGGTACATCATATTTTTC	1716039..1716103
				repeat 53 / spacer 53	GTTTTTATCGTACCTATGAGGAATTGAAAC	AATAAAAAATTTAGCATACTTTATATTGACCTTGAAGCG	1716104..1716172
				repeat 54 / spacer 54	GTTTTTATCGTACCTATGAGGAATTGAAAC	TAGACATGGATTATGTGAACGTTGTGGCAGACCGGGAAAG	1716173..1716242
				repeat 55 / spacer 55	GTTTTTATCGTACCTATGAGGAATTGAAAC	GACTAAGTCCTGCATCAGATGGCAATGTCGGTTCAG	1716243..1716308
				repeat 56 / spacer 56	GTTTTTATCGTACCTATGAGGAATTGAAAC	AAGAAAACTGACAATGCAGAAGCACAAAGAGAAAAG	1716309..1716374
				repeat 57 / spacer 57	GTTTTTATCGTACCTATGAGGAATTGAAAC	TTCACCTCCTTTTTTCATGAACTTTGGTCCTCCAAG	1716375..1716440
				repeat 58 / spacer 58	GTTTTTATCGTACCTATGAGGAATTGAAAC	ATCATATATGATTCATGCAATGGATGTCAATATGGATG	1716441..1716508
				repeat 59 / spacer 59	GTTTTTATCGTACCTATGAGGAATTGAAAC	GGTTTATAGGCTTTTAGTTCTCCGCTGTGTATCGCTC	1716509..1716575
				repeat 60 / spacer 60	GTTTTTATCGTACCTATGAGGAATTGAAAC	CCGGCTTCACCTATCATCGCGAGAGTCGGAGCGTCTAC	1716576..1716643
				repeat 61 / spacer 61	GTTTTTATCGTACCTATGAGGAATTGAAAC	CCTGAAAATCTTCATTCAATGCGGCTATGCCACTGC	1716644..1716709
				repeat 62 / spacer 62	GTTTTTATCGTACCTATGAGGAATTGAAAC	AATAAATTTTCCTTTTCCATTTATTTACCTCCTTTT	1716710..1716775
				repeat 63 / spacer 63	GTTTTTATCGTACCTATGAGGAATTGAAAC	TCAAGCATTTCTTTCGGTAATGGTTCGCCGAAATCAATC	1716776..1716844
				repeat 64 / spacer 64	GTTTTTATCGTACCTATGAGGAATTGAAAC	ATTTTCCTCCTTTATATGTATAAAAGACCTTTATAA	1716845..1716910
				repeat 65 / spacer 65	GTTTTTATCGTACCTATGAGGAATTGAAAC	GCCATATATACACCCCCTACAGGTAGCTTGGGGCAAACTC	1716911..1716980
				repeat 66 / spacer 66	GTTTTTATCGTACCTATGAGGAATTGAAAC	ATCTAAACGAAGAACAATTGCAAAAGCTAAATGACT	1716981..1717046
				repeat 67 / spacer 67	GTTTTTATCGTACCTATGAGGAATTGAAAC	CATTGAAACCGAATGGGTTGAAGAAGGCGGTTTCTTTAGA	1717047..1717116
				repeat 68 / spacer 68	GTTTTTATCGTACCTATGAGGAATTGAAAC	TACTATCTGTAAAATACTTGTAGCCTTGTCTTTTAATT	1717117..1717184
				repeat 69 / spacer 69	GTTTTTATCGTACCTATGAGGAATTGAAAC	CCAATCCATTCTTTCCGCATCTTGTACTGCTGATACC	1717185..1717251
				repeat 70 / spacer 70	GTTTTTATCGTACCTATGAGGAATTGAAAC	TTTGTATAAAGTGAGGTAAATAGTAAATATATATGC	1717252..1717317
				repeat 71 / spacer 71	GTTTTTATCGTACCTATGAGGAATTGAAAC	AAATCAAAGAATCGGCAAAAGGAAAGACATACGAAATTG	1717318..1717386
				repeat 72 / spacer 72	GTTTTTATCGTACCTATGAGGAATTGAAAC	TGCCTGCAATGTTCTCGATGGCATTGTCGAAGATGAG	1717387..1717453
				repeat 73 / spacer 73	GTTTTTATCGTACCTATGAGGAATTGAAAC	TCCTCCCCTTGCCATGTTATGGTTTCGCCCACTCTTT	1717454..1717520
				repeat 74 / spacer 74	GTTTTTATCGTACCTATGAGGAATTGAAAC	TCACCGTTAGGAAAGTTGATAGTGAACACGCTGTTA	1717521..1717586
				repeat 75 / spacer 75	GTTTTTATCGTACCTATGAGGAATTGAAAC	TACAATATACACAAGCAGAATTCTTACAAATAATAA	1717587..1717652
				repeat 76 / spacer 76	GTTTTTATCGTACCTATGAGGAATTGAAAC	CAAAAAGGAGGAGTAGTTCGTTTTGAGGAAATAGACGC	1717653..1717720
				repeat 77 / spacer 77	GTTTTTATCGTACCTATGAGGAATTGAAAC	AGTGTTCTATATGTATTTGCTTTTCCTAAGCTTTTTG	1717721..1717787
				repeat 78 / spacer 78	GTTTTTATCGTACCTATGAGaAATTGAAAC	TTTGTATAAAGTGAGGTAAATAGTAAATATATATGC	1717788..1717853
				repeat 79 / spacer 79	GTTTTTATCGTACCTATGAGGAATTGAAAC	CGCTTTTTGCTACTTTGATTTACGCCATTTATTATTCAAT	1717854..1717923
				repeat 80 / spacer 80	GTTTTTATCGTACCTATGAGGAATTGAAAC	TGAACTGCACCTATCCGCCAGTTTCCAGTCATACTGGAT	1717924..1717992
				repeat 81 / spacer 81	GTTTTTATCGTACCTATGAGGAATTGAAAC	TGATTTTTAATGTATTGTAATATTTCCATTTCCTTTTT	1717993..1718060
				repeat 82 / spacer 82	GTTTTTATCGTACCTATGAGGAATTGAAAC	TGATTTTTAATGTATTGTAATATTTCCATTTCCTTTTT	1718061..1718128
				repeat 83 / spacer 83	GTTTTTATCGTACCTATGAGGAATTGAAAC	GAGCCGGACGTGTGAAAAACTATATCCCGGAAGATC	1718129..1718194
				repeat 84 / spacer 84	GTTTTTATCGTACCTATGAGGAATTGAAAC	TAATTAATTAGCTTAAATAAGCTATAATTAATATTGA	1718195..1718261
				repeat 85 / spacer 85	GTTTTTATCGTACCTATGAGGAATTGAAAC	AAATAAAATTGTAAGAATGAGTTAAGGGGTTCAAAA	1718262..1718327
				repeat 86 / spacer 86	GTTTTTATCGTACCTATGAGGAATTGAAAC	TTTCCAGGCTCAAAAATAAACCTAATCATTGTTAAAACC	1718328..1718396
				repeat 87 / spacer 87	GTTTTTATCGTACCTATGAGGAATTGAAAC	TACGGACTTGCAACCGTCTATAACTTGTTGTTATAG	1718397..1718462
				repeat 88 / spacer 88	GTTTTTATCGTACCTATGAGGAATTGAAAC	AATCAATTTTGCTTTTAAATAGAGTTTAATGTATAC	1718463..1718528
				repeat 89 / spacer 89	GTTTTTATCGTACCTATGAGGAATTGAAAC	GCATGTTTTAAACTGTCAAGTATTTTTACTTTACAGA	1718529..1718595
				repeat 90 / spacer 90	GTTTTTATCGTACCTATGAGGAATTGAAAC	CGGTGGATTAAATGAGCTTTATAATCTGCTGGATAA	1718596..1718661
				repeat 91 / spacer 91	GTTTTTATCGTACCTATGAGGAATTGAAAC	ATCAAACCCTGATAAATAGACGGCTAGATGCCATTT	1718662..1718727
				repeat 92 / spacer 92	GTTTTTATCGTACCTATGAGGAATTGAAAC	TACTTGAGTCTGTCCTTGAAGGCATGGCTGAATACT	1718728..1718793
				repeat 93 / spacer 93	GTTTTTATCGTACCTATGAGGAATTGAAAC	TATAGCAAAGGACAACGAAGTAAAAGAAAACTGGAA	1718794..1718859
				repeat 94 / spacer 94	GTTTTTATCGTACCTATGAGGAATTGAAAC	TCAAAAAACACTGCGTAACTCATTATGCATAACTCC	1718860..1718925
				repeat 95 / spacer 95	GTTTTTATCGTACCTATGAGGAATTGAAAC	GCATCTGTCAATTTATCACGGATTGCAGTATCGATTT	1718926..1718992
				repeat 96 / spacer 96	GTTTTTATCGTACCTATGAGGAATTGAAAC	GTGAATTCCGATGCTGTTTCCCTTTCGGGTAAGTTTT	1718993..1719059
				repeat 97	GTTTTTATCGTgCCTATGAGGAATTAAAAC		1719060..1719089
1937673..1978488	Prophage (Bacillus phage WBeta, 24CDS)	intact	40815	1 att site (12bp)	ACAATACCATTAT / CTTTTCATTTCCT		Consensus
				attL1	ACAATACCATTAT		1937673..1937685
				attL2	CTTTTCATTTCCT		1938623..1938635
(overlaps with 1959816..2019951)				attR1	ACAATACCATTAT		1968224..1968236
				attR2	CTTTTCATTTCCT		1978476..1978488
1959816..2019951	Prophage (Thermoanaerobacterium phage THSA-485A, 49CDS)	intact	60135	6 att sites (11/24/48bp)	TGACCCCTAGGAGAATC / TCTTGATTTTTA		Consensus
(overlaps with 1937673..1978488)				attL1	TTTAATTAAGGA		1959816..1959827
(overlaps with 2005790..2052540)				attL2	ATCTATTCTCTC		1959969..1959980
				attL3	TATTTGGATTTA		1968236..1968247
				attL4	TATCATTATATA		1968590..1968601
				attL5	GTTCCATTCTAACTTATTTGGGCT		1984200..1984223
				attR5	GTTCCATTCTAACTTATTTGGGCT		1990137..1990160
				attR4	TATCATTATATA		1990184..1990195
				attL6	TTATCTGAACGT		1998162..1998173
				attR6	TTATCTGAACGT		2006634..2006645
				attR2	ATCTATTCTCTC		2006797..2006808
				attL7	CTAACTTAGAAAAGCTAAAAAACTGTCTTGACAATGGGGAGCATTATA		2008342..2008389
				attR7	CTAACTTAGAAAAGCTAAAAAACTGTCTTGACAATGGGGAGCATTATA		2012287..2012334
				attR2	TTAATGTAAAAT		2019951..2019962
				attR1	TTTAATTAAGGA		2019951..2019962
2005790..2052540	Prophage (Bacillus phage WBeta, 32CDS)	intact	46750	3 att sites (11/12bp)	TAAAATAGCTTG / TTAATGTAAAAT / ATCACTCTAAAGG		Consensus
(overlaps with 1959816..2019951)				attL1	TAAAATAGCTTG		2005790..2005801
				attL2	TTAATGTAAAAT		2019835..2019846
				attL3	ATCACTCTAAAGG		2024741..2024753
				attR3	ATCACTCTAAAGG		2049165..2049177
				attR2	TTAATGTAAAAT		2052373..2052384
				attR1	TAAAATAGCTTG		2052540..2052551
2361881..2401548	Prophage (Phage OH2, 18CDS)	intact	39667	3 att sites (19/11/12bp)	AAACCCAGCTTACCGTTTTA / CATAATTCTATA / CCCTTGACATCCT		Consensus
				attL1	AAACCCAGCTTACCGTTTTA		2361881..2361900
				attL2	CATAATTCTATA		2361920..2361931
				attL3	CCCTTGACATCCT		2374762..2374774
				attR3	CCCTTGACATCCT		2380761..2380773
					CCCTTGACATCCT		2391217..2391229
				attR2	CATAATTCTATA		2391312..2391323
				attR1	AAACCCAGCTTACCGTTTTA		2401548..2401567
2729677..2741081	CRISPR array	intact	11404	170 repeats (30bp), 169 spacer (36-41bp)	GTTTCAATTCCTCATAGGTACGATAAAAAC	-	Consensus
				repeat 1 / spacer 1	GgTTCAATcCtTaAcgGGTAaaAaAAAcAC	GGATATTGAAAGTTGACGAAGAGGGAAAGAATAAACG	2729677..2729743
				repeat 2 / spacer 2	GTTTTAATTCgTCATAGATGCGATAAAAAg	TTTATCAAAGCTTTTGAAAACAGTTGCCTGAAAATTTA	2729744..2729811
				repeat 3 / spacer 3	GTTTCAATTCCTCATtGGTACGATAAAAAC	GTATTTGAACGGCACATCCTTCAAATCCGCACCATC	2729812..2729877
				repeat 4 / spacer 4	GTTTCAATTCCTCATAGGTACGATAAAAAC	ATGAGTATCAATTAAGATTATTACTTGAATTAAAGTG	2729878..2729944
				repeat 5 / spacer 5	GTTTCAATTCCTCATAGGTACGATAAAAAC	AGCGAGAATAACAGCCGAAACCCTTGGTTTCCAAAG	2729945..2730010
				repeat 6 / spacer 6	GTTTCAATTCCTCATAGGTACGATAAAAAC	GAAGACGACTACGATATAGATTACATTTATTGCGAAG	2730011..2730077
				repeat 7 / spacer 7	GTTTCAATTCCTCATgGGTACGATAAAAAC	TTGCGCCTTCTCGCTTTTTGACAATGGACGATCTGCA	2730078..2730144
				repeat 8 / spacer 8	GTTTCAATTCCTCATAGGTACGATAAAAAC	AATTGCAAATGCTATACGGTGGCTCAAAAACCAGGGAT	2730145..2730212
				repeat 9 / spacer 9	GTTTCAATTCCTCATAGGTACGATAAAAAC	ATGGGACCCAATAAGGGGAAAATTCGATATATTATTTT	2730213..2730280
				repeat 10 / spacer 10	GTTTCAATTCCTCATAGGTACGATAAAAAC	TGACAAAGAAGAAAACGGCATAACGCAATTGAGTTT	2730281..2730346
				repeat 11 / spacer 11	GTTTCAATTCCTCATAGGTACGATAAAAAC	AAGGATTGACTTATACAGAAACAACAACAGTTAGATT	2730347..2730413
				repeat 12 / spacer 12	GTTTCAATTCCTCATAGGTACGATAAAAAC	ACTTAAAGGTACTGTATATTGCAAACAGAATTCCAATAGA	2730414..2730483
				repeat 13 / spacer 13	GTTTCAATTCCTCATAGGTACGATAAAAAC	TTACACCTATAGCTGATAGAAAGATTGAGTACATAG	2730484..2730549
				repeat 14 / spacer 14	GTTTCAATTCCTCATAGGTACGATAAAAAC	CCATTGCCGTTTCTGTCTTCCCGGCTCCACAGGGCA	2730550..2730615
				repeat 15 / spacer 15	GTTTCAATTCCTCATAGGTACGATAAAAAC	GAAAAAGATATCTTATTCAGATATCTCAAATTTAAGGAT	2730616..2730684
				repeat 16 / spacer 16	GTTTCAATTCCTCATAGGTACGATAAAAAC	GATATATTCAGATACATCCGGAACTATTGTTCTTACTA	2730685..2730752
				repeat 17 / spacer 17	GTTTCAATTCCTCATAGGTACGATAAAAAC	CGGAATGAACCAGTTCATAGCTTTGCAGGAAATGAT	2730753..2730818
				repeat 18 / spacer 18	GTTTCAATTCCTCATAGGTACGATAAAAAC	AGTCGTAAGCGCAAGAGAATTGCATGAGAAGCTCGGTA	2730819..2730886
				repeat 19 / spacer 19	GTTTCAATTCCTCATAGGTACGATAAAAAC	GCCCAATTCCCGGATGATGACAACAACATGATCCGGAACAT	2730887..2730957
				repeat 20 / spacer 20	GTTTCAATTCCTCATAGGTACGATAAAAAC	GCATCAGATACTTCTGCAGATATAGCACCCAAGCCCT	2730958..2731024
				repeat 21 / spacer 21	GTTTCAATTCCTCATAGGTACGATAAAAAC	TAGCGGCTTATCAATATTAGAATTGGGTTTACAATACGG	2731025..2731093
				repeat 22 / spacer 22	GTTTCAATTCCTCATAGGTACGATAAAAAC	GCTGTACATTTTGATTTTAATATAACAGAATTTCTCAAA	2731094..2731162
				repeat 23 / spacer 23	GTTTCAATTCCTCATAGGTACGATAAAAAC	TTCCTAAGTTTATCGAGACTTTTATTATTTACATCAT	2731163..2731229
				repeat 24 / spacer 24	GTTTCAATTCCTCATAGGTACGATAAAAAC	AGACAGATCCTGGCGTCTCCCAGGCAACACGGAAGA	2731230..2731295
				repeat 25 / spacer 25	GTTTCAATTCCTCATAGGTACGATAAAAAC	GCATATCTGACCTTCAAGTTCAGATTTTCGCCTGAATCT	2731296..2731364
				repeat 26 / spacer 26	GTTTCAATTCCTCATAGGTACGATAAAAAC	ATTCGTTTATCTTTATCAAATCACTCCCTCCCTTCAG	2731365..2731431
				repeat 27 / spacer 27	GTTTCAATTCCTCATAGGTACGATAAAAAC	GCTGTACATTTTGATTTTAATATAACAGAATTTCTCAAA	2731432..2731500
				repeat 28 / spacer 28	GTTTCAATTCCTCATAGGTACGATAAAAAC	TGTAAACCTATTCGTCAACCAAAGTTAACAATTAAGT	2731501..2731567
				repeat 29 / spacer 29	GTTTCAATTCCTCATAGGTACGATAAAAAC	TCTTTCATTGTCGGATATTACGACAGCGAAAAAGAAG	2731568..2731634
				repeat 30 / spacer 30	GTTTCAATTCCTCATAGGTACGATAAAAAC	CACGATATCGTAGCCTTGGAATCCCAATTTTGAACAA	2731635..2731701
				repeat 31 / spacer 31	GTTTCAATTCCTCATAGGTACGATAAAAAC	GATGCATTTTTATTCGCTAAGAGATTCTCAGTGGATGT	2731702..2731769
				repeat 32 / spacer 32	GTTTCAATTCCTCATAGGTACGATAAAAAC	AACAAATTTGCTTGGTGATATGGCAAGCGGTGCCGAG	2731770..2731836
				repeat 33 / spacer 33	GTTTCAATTCCTCATAGGTACGATAAAAAC	GTGTCGCAAAGAAACTCGCCAATGGTAACTATATTTTTGT	2731837..2731906
				repeat 34 / spacer 34	GTTTCAATTCCTCATAGGTACGATAAAAAC	TTTCTTTAAGCATTGCTCTTTCATTCAAAGGAATACAAC	2731907..2731975
				repeat 35 / spacer 35	GTTTCAATTCCTCATAGGTACGATAAAAAC	AGGAACTTGAATGGGAGATATGAAGGTGAAAGGATTAT	2731976..2732043
				repeat 36 / spacer 36	GTTTCAATTCCTCATAGGTACGATAAAAAC	TTTAAGAATGTATTTTATATACTCATCCTCAGCCTG	2732044..2732109
				repeat 37 / spacer 37	GTTTCAATTCCTCATAGGTACGATAAAAAC	AACAATGATGACGTACCTGCCATCCTTCAGCTTGG	2732110..2732174
				repeat 38 / spacer 38	GTTTCAATTCCTCATAGGTACGATAAAAAC	ATAGCAATAGGTGGGCTTCAAAACACCTCGTCAGCAG	2732175..2732241
				repeat 39 / spacer 39	GTTTCAATTCCTCATAGGTACGATAAAAAC	TGGAGAAGTAGAATTTGAAAGAGTAGTTACGGTTGAGTA	2732242..2732310
				repeat 40 / spacer 40	GTTTCAATTCCTCATAGGTACGATAAAAAC	TAGAAAAGCTACTCGGTAAATCAAAATTTGCAGAATTGT	2732311..2732379
				repeat 41 / spacer 41	GTTTCAATTCCTCATAGGTACGATAAAAAC	AGAATGAACAGGATTTTCTAACGATTACGCTTCCAAG	2732380..2732446
				repeat 42 / spacer 42	GTTTCAATTCCTCATAGGTACGATAAAAAC	TATACTGGTCCAGTGAATGGTCCAGTGAATTTGAAAC	2732447..2732513
				repeat 43 / spacer 43	GTTTCAATTCCTCATAGGTACGATAAAAAC	CGGAGAATATGTAGAATTAGGGAGGGGTTAGATGGAAGA	2732514..2732582
				repeat 44 / spacer 44	GTTTCAATTCCTCATAGGTACGATAAAAAC	GAAAGAAAAAGCGATACTTTTGATGCACTTGATGAAG	2732583..2732649
				repeat 45 / spacer 45	GTTTCAATTCCTCATAGGTACGATAAAAAC	TAACTGATGGAATCTATTACAAAAGAAAAAAGTTCA	2732650..2732715
				repeat 46 / spacer 46	GTTTCAATTCCTCATAGGTACGATAAAAAC	ATTTGCAACAAGGTGGAAATCACATCATATGGTTCGGCCT	2732716..2732785
				repeat 47 / spacer 47	GTTTCAATTCCTCATAGGTACGATAAAAAC	CACGCTACTGCTTGACGTACTCCCACTCTCTCTGCTTGTG	2732786..2732855
				repeat 48 / spacer 48	GTTTCAATTCCTCATAGGTACGATAAAAAC	GCAGAAAAAACAAACCAAGGCAATGCACTCACTATGT	2732856..2732922
				repeat 49 / spacer 49	GTTTCAATTCCTCATAGGTACGATAAAAAC	GAAAAAAGAGAATTTGATGGAAACGTGTTTTATTT	2732923..2732987
				repeat 50 / spacer 50	GTTTCAATTCCTCATAGGTACGATAAAAAC	TGGGCGGAGACCCACAGCTTGCTGGGAGCATCACGAATA	2732988..2733056
				repeat 51 / spacer 51	GTTTCAATTCCTCATAGGTACGATAAAAAC	AAGATTTAGGCATTATTGATATATTCGGTAGCCTTG	2733057..2733122
				repeat 52 / spacer 52	GTTTCAATTCCTCATAGGTACGATAAAAAC	GATTTAACAATACCAAACAATTTACCAAACTGTTCTTGAG	2733123..2733192
				repeat 53 / spacer 53	GTTTCAATTCCTCATAGGTACGATAAAAAC	CTTCAAGAAGCCAGAGAGCGAGCCTTGGCAGAATT	2733193..2733257
				repeat 54 / spacer 54	GTTTCAATTCCTCATAGGTACGATAAAAAC	TCTTTGATTACATACGTTTTGTCTGGCGCGACATCA	2733258..2733323
				repeat 55 / spacer 55	GTTTCAATTCCTCATAGGTACGATAAAAAC	GGAGGGTGGTGCTCCCCTCAGGGAGCCTTCCACCT	2733324..2733388
				repeat 56 / spacer 56	ATTTCAATTCCTCATAGGTACGATAAAAAC	GCCGCAAGGGGCGAAAGTAAAACCTCTTACACCTGA	2733389..2733454
				repeat 57 / spacer 57	ATTTCAATTCCTCATAGGTACGATAAAAAC	GTGATGGTGGATGTTTACCGAAAAAGAGATTGAGGA	2733455..2733520
				repeat 58 / spacer 58	ATTTCAATTCCTCATAGGTACGATAAAAAC	ATTAAGGGCGGAATAAACGGAACAATTGAATTATTTAA	2733521..2733588
				repeat 59 / spacer 59	ATTTCAATTCCTCATAGGTACGATAAAAAC	TTGGCACTTTAAAAAAATAAACAGTAACATTGAATTAT	2733589..2733656
				repeat 60 / spacer 60	ATTTCAATTCCTCATAGGTACGATAAAAAC	GGCGATTACAAATACCGCCGGTATTGAAAGGAGGTATTG	2733657..2733725
				repeat 61 / spacer 61	ATTTCAATTCCTCATAGGTACGATAAAAAC	ATATTCAACAGGATAAAAGAAGAAATAGAATATTATTA	2733726..2733793
				repeat 62 / spacer 62	ATTTCAATTCCTCATAGGTACGATAAAAAC	TATTGTCGGGAAAGCAAATTGGACCGCAGGAACCGCGG	2733794..2733861
				repeat 63 / spacer 63	ATTTCAATTCCTCATAGGTACGATAAAAAC	GCTGCAGAAATATATCAAATCACAAAAGAGCCAATCGA	2733862..2733929
				repeat 64 / spacer 64	ATTTCAATTCCTCATAGGTACGATAAAAAC	AAAACTGAAATATGCAACAGCCAATGACAATACCTT	2733930..2733995
				repeat 65 / spacer 65	ATTTCAATTCCTCATAGGTACGATAAAAAC	GCAACTTGCGTCCAGCAGATACCATAGAGTATATTT	2733996..2734061
				repeat 66 / spacer 66	ATTTCAATTCCTCATAGGTACGATAAAAAC	TCCTTCTCCATCTTTGACAGTGTAATTTTCATTGTCAA	2734062..2734129
				repeat 67 / spacer 67	ATTTCAATTCCTCATAGGTACGATAAAAAC	ATTACTCTTAAATATATATTAACATATTTTTATTACA	2734130..2734196
				repeat 68 / spacer 68	ATTTCAATTCCTCATAGGTACGATAAAAAC	ATGGCTATTTTGAGTGGTTTGACCCCTCTTCTTGGCT	2734197..2734263
				repeat 69 / spacer 69	ATTTCAATTCCTCATAGGTACGATAAAAAC	TGAAAATCTAGGATATAGTATTGGTCAATGGTTCGG	2734264..2734329
				repeat 70 / spacer 70	ATTTCAATTCCTCATAGGTACGATAAAAAC	TATATGTTCCTTCTACGGCTAGGTACTATGAATTGG	2734330..2734395
				repeat 71 / spacer 71	ATTTCAATTCCTCATAGGTACGATAAAAAC	GCGCATCGTTCTTGTATTCAGGCAGTGGTCTTGAATGAT	2734396..2734464
				repeat 72 / spacer 72	ATTTCAATTCCTCATAGGTACGATAAAAAC	TGGTACCCGTGTTTTTGTTGTCTATAATAAGACTT	2734465..2734529
				repeat 73 / spacer 73	ATTTCAATTCCTCATAGGTACGATAAAAAC	CAACAATATATTTGGCAGCCGATGAACCAGAATAATTCTC	2734530..2734599
				repeat 74 / spacer 74	ATTTCAATTCCTCATAGGTACGATAAAAAC	GGAACATGCTATACCTGAATTAGACGCATTCAGATACAG	2734600..2734668
				repeat 75 / spacer 75	ATTTCAATTCCTCATAGGTACGATAAAAAC	GGAATACTTTGCCATTATAGCTTTGTTCTGTGCCA	2734669..2734733
				repeat 76 / spacer 76	ATTTCAATTCCTCATAGGTACGATAAAAAC	GAGTTCTGATATTGGATTTGGAACACTTGATATAGT	2734734..2734799
				repeat 77 / spacer 77	ATTTCAATTCCTCATAGGTACGATAAAAAC	CCAAAAGTTCGGCAGCTCTGATTCTCTCTTTTGCGGA	2734800..2734866
				repeat 78 / spacer 78	ATTTCAATTCCTCATAGGTACGATAAAAAC	TTAGCGAAGCCTTTGGAGAATCGAATGTTGAATCTA	2734867..2734932
				repeat 79 / spacer 79	ATTTCAATTCCTCATAGGTACGATAAAAAC	TACTGCCAAAATCAGGGCTTGCATATTCTCCAAAGG	2734933..2734998
				repeat 80 / spacer 80	ATTTCAATTCCTCATAGGTACGATAAAAAC	ATAAGAATGACAAACAAAACTAGTTCAGTTGTTGGCCT	2734999..2735066
				repeat 81 / spacer 81	ATTTCAATTCCTCATAGGTACGATAAAAAC	TTGCCTGAATACAAGAACGATGCGCCGGAAGAACTAAA	2735067..2735134
				repeat 82 / spacer 82	ATTTCAATTCCTCATAGGTACGATAAAAAC	CAGATGAAAGTAGCATAGCTTCAGTTTTTTGCTTTG	2735135..2735200
				repeat 83 / spacer 83	ATTTCAATTCCTCATAGGTACGATAAAAAC	AAAAGAAATTGCAGATAGGGATGCACAGCTTGAGGAAC	2735201..2735268
				repeat 84 / spacer 84	ATTTCAATTCCTCATAGGTACGATAAAAAC	CAACTCAAAAAATGCGTCTATTTCCTTTTTCCAACAATC	2735269..2735337
				repeat 85 / spacer 85	ATTTCAATTCCTCATAGGTACGATAAAAAC	TGACCTATAGAACTTGGTGATACATACAGTTCACCGT	2735338..2735404
				repeat 86 / spacer 86	ATTTCAATTCCTCATAGGTACGATAAAAAC	TGAACCTTTCACTTTATTTGGCTGTGTTACTTTTGT	2735405..2735470
				repeat 87 / spacer 87	ATTTCAATTCCTCATAGGTACGATAAAAAC	CAGGTTCAGGTTCCTAATAAGAGGGGCATAACAGCCCCT	2735471..2735539
				repeat 88 / spacer 88	ATTTCAATTCCTCATAGGTACGATAAAAAC	TTGAGATTCTCGCTCCAACGTTCTTCAAACCGTTTG	2735540..2735605
				repeat 89 / spacer 89	ATTTCAATTCCTCATAGGTACGATAAAAAC	AATATATTGCAGTCCATTGTCTTGTTGTTTATCTCT	2735606..2735671
				repeat 90 / spacer 90	ATTTCAATTCCTCATAGGTACGATAAAAAC	TAGAGAAGGATTATCATTATTTTCTTCTTTAGCAAC	2735672..2735737
				repeat 91 / spacer 91	ATTTCAATTCCTCATAGGTACGATAAAAAC	CATACAGCCGTACAGGCGATTTGAGGTTCGTGCTCTTGC	2735738..2735806
				repeat 92 / spacer 92	ATTTCAATTCCTCATAGGTACGATAAAAAC	GTGTAGACCATACTCGCGAAACTCTAGCGGGTCCATATTA	2735807..2735876
				repeat 93 / spacer 93	ATTTCAATTCCTCATAGGTACGATAAAAAC	GCACCTTTTATCATATCCAAAATAATTTCCACTATCAAA	2735877..2735945
				repeat 94 / spacer 94	ATTTCAATTCCTCATAGGTACGATAAAAAC	AAAAGCAAATTTCTCGTCTAAAGCTTCCTTTATATCAT	2735946..2736013
				repeat 95 / spacer 95	ATTTCAATTCCTCATAGGTACGATAAAAAC	GTTTTCAATTGGTTGCGTAAGAAACCCCAAGCTATCCG	2736014..2736081
				repeat 96 / spacer 96	ATTTCAATTCCTCATAGGTACGATAAAAAC	TGAAAGCGAAGCCCTTCCTAAAGGCTATAAAACTAA	2736082..2736147
				repeat 97 / spacer 97	ATTTCAATTCCTCATAGGTACGATAAAAAC	GCATATGCCAGTTTATACAATCTGAATGTTTCTCTGGTA	2736148..2736216
				repeat 98 / spacer 98	ATTTCAATTCCTCATAGGTACGATAAAAAC	AATCTGCGAACAAGTTAGCGGAAATCATCTAACAAG	2736217..2736282
				repeat 99 / spacer 99	ATTTCAATTCCTCATAGGTACGATAAAAAC	AGACAAGATTGATTTGCGAGAAGGTGGCTGCCGATGGC	2736283..2736350
				repeat 100 / spacer 100	ATTTCAATTCCTCATAGGTACGATAAAAAC	TCTTCCTTCCGATGTTTACGATTATTGGGTAATTATCAG	2736351..2736419
				repeat 101 / spacer 101	ATTTCAATTCCTCATAGGTACGATAAAAAC	CGATTGGGAAGATTTTGAAAGTCCGTATGAAGAGATGAAAT	2736420..2736490
				repeat 102 / spacer 102	ATTTCAATTCCTCATAGGTACGATAAAAAC	TTCGGACTCCAAAAATCAACATTTTCGATTGTTAAGT	2736491..2736557
				repeat 103 / spacer 103	ATTTCAATTCCTCATAGGTACGATAAAAAC	TGCATCTTCTGTTTGGAACAACTTAGGCTTTCCTGC	2736558..2736623
				repeat 104 / spacer 104	ATTTCAATTCCTCATAGGTACGATAAAAAC	ACACCCTGCAATATATCCAATTACTTGGCGCATAG	2736624..2736688
				repeat 105 / spacer 105	ATTTCAATTCCTCATAGGTACGATAAAAAC	GTGATATATTTCACACAGCGAAAGTTTGGAGTGAAAGATC	2736689..2736758
				repeat 106 / spacer 106	ATTTCAATTCCTCATAGGTACGATAAAAAC	TGCAACAAGCATTGATACGTCAAAGTCAAAACAAGG	2736759..2736824
				repeat 107 / spacer 107	ATTTCAATTCCTCATAGGTACGATAAAAAC	TAACGATTCCGGAGAGTTGCATGGACTATCAACAAA	2736825..2736890
				repeat 108 / spacer 108	ATTTCAATTCCTCATAGGTACGATAAAAAC	AAGAAAATGAACGGTGGTTTGACAGAGATGAAATGTA	2736891..2736957
				repeat 109 / spacer 109	ATTTCAATTCCTCATAGGTACGATAAAAAC	TATAGGTGGACTTGTCGGTTATGTAAGAGACGGTGGTA	2736958..2737025
				repeat 110 / spacer 110	ATTTCAATTCCTCATAGGTACGATAAAAAC	GACTGATGAAGAAAAAGCCTTGGAGGTTGCAAGGAT	2737026..2737091
				repeat 111 / spacer 111	ATTTCAATTCCTCATAGGTACGATAAAAAC	AGCATTTATACCGTCTGAGGGTTACTTTGAAGGGTTCCT	2737092..2737160
				repeat 112 / spacer 112	ATTTCAATTCCTCATAGGTACGATAAAAAC	AACCATGACACACAAAGTGAAATTCACGCACAGCGA	2737161..2737226
				repeat 113 / spacer 113	ATTTCAATTCCTCATAGGTACGATAAAAAC	ACGCCTGAAGAAGGAGCAGGCTGAAATCTACAA	2737227..2737289
				repeat 114 / spacer 114	ATTTCAATTCCTCATAGGTACGATAAAAAC	TTTGTAATGCCAATAAGATTTTTCTTGTACCGAATG	2737290..2737355
				repeat 115 / spacer 115	ATTTCAATTCCTCATAGGTACGATAAAAAC	TGATGAAGGACGCTGAAACAGGAATGTTCCAGGCTG	2737356..2737421
				repeat 116 / spacer 116	ATTTCAATTCCTCATAGGTACGATAAAAAC	TTTGTCGCGAATGCTGATCGTGCAGAATAGGTTCCCGT	2737422..2737489
				repeat 117 / spacer 117	ATTTCAATTCCTCATAGGTACGATAAAAAC	CCAGCATTCCGCCGACTATGGTGATCACTGGCAATA	2737490..2737555
				repeat 118 / spacer 118	ATTTCAATTCCTCATAGGTACGATAAAAAC	TGATTCTTCTGGGTGAAGACTACATCGTGATCGAACG	2737556..2737622
				repeat 119 / spacer 119	ATTTCAATTCCTCATAGGTACGATAAAAAC	CATCTATCCATTGGGATATTACTTCATCAAGTGCAT	2737623..2737688
				repeat 120 / spacer 120	ATTTCAATTCCTCATAGGTACGATAAAAAC	GGACGACAAGGTCCAACTCATAGAAGCGCGATTCGGTA	2737689..2737756
				repeat 121 / spacer 121	ATTTCAATTCCTCATAGGTACGATAAAAAC	AAAAAGAATATGCTATGCTTCCTGAATCAACGAAGCAAT	2737757..2737825
				repeat 122 / spacer 122	ATTTCAATTCCTCATAGGTACGATAAAAAC	AAAATTTCCCACAATAGCTTTTTGTTAGCCTTATCTT	2737826..2737892
				repeat 123 / spacer 123	ATTTCAATTCCTCATAGGTACGATAAAAAC	CACACAAAAAACGGTTCCGTCATATTCATCTGTCTGTC	2737893..2737960
				repeat 124 / spacer 124	ATTTCAATTCCTCATAGGTACGATAAAAAC	CCGACTTAAACAAATTACTGGAATAGCAGAATTATT	2737961..2738026
				repeat 125 / spacer 125	ATTTCAATTCCTCATAGGTACGATAAAAAC	TCGGTGCTGATGGATTACCGACTATTCGACGTGGACG	2738027..2738093
				repeat 126 / spacer 126	ATTTCAATTCCTCATAGGTACGATAAAAAC	CAAACCATTCTGCTACGGTCAATTTACTATTTGTTATTTG	2738094..2738163
				repeat 127 / spacer 127	ATTTCAATTCCTCATAGGTACGATAAAAAC	GTGGGTCTGGCTTATTATCAATTGGCAAGTTGTTTTCA	2738164..2738231
				repeat 128 / spacer 128	ATTTCAATTCCTCATAGGTACGATAAAAAC	TTTACTTTTTCCTGTAGCTCCTTTGGAGACTTGGCG	2738232..2738297
				repeat 129 / spacer 129	ATTTCAATTCCTCATAGGTACGATAAAAAC	TTTTAGATAGTATATAGCTTTATTTGACAAAGGAACA	2738298..2738364
				repeat 130 / spacer 130	ATTTCAATTCCTCATAGGTACGATAAAAAC	CAATGGCCCGGAGCAGTTCGCATGCTTAGTTGACAA	2738365..2738430
				repeat 131 / spacer 131	ATTTCAATTCCTCATAGGTACGATAAAAAC	ATTACCTCCCCTGTTTTTTTACATCTGACTCACCTAT	2738431..2738497
				repeat 132 / spacer 132	ATTTCAATTCCTCATAGGTACGATAAAAAC	GCTAGAGAAGTAAAACCAAAGAAGCTAGGTCAAAATG	2738498..2738564
				repeat 133 / spacer 133	ATTTCAATTCCTCATAGGTACGATAAAAAC	GCTCTGATGGGTCTCCTCTATACCAAATTCTATTTCT	2738565..2738631
				repeat 134 / spacer 134	ATTTCAATTCCTCATAGGTACGATAAAAAC	GAATGGCAAAGCAAACTTAAAGAACTTCAAAAAGAA	2738632..2738697
				repeat 135 / spacer 135	ATTTCAATTCCTCATAGGTACGATAAAAAC	CTTAAAATTCAAAAGTACAAATCTCTACGCAATCCAG	2738698..2738764
				repeat 136 / spacer 136	ATTTCAATTCCTCATAGGTACGATAAAAAC	GTGGATTCAATCGGTGAACAAATAGCATTGAAAAACA	2738765..2738831
				repeat 137 / spacer 137	ATTTCAATTCCTCATAGGTACGATAAAAAC	TCGATAGGGTGGGTTCACACCTTCTACTACTTCTTGCC	2738832..2738899
				repeat 138 / spacer 138	ATTTCAATTCCTCATAGGTACGATAAAAAC	GGTTTTGGGCAGCAGTACCTTCTACAGACTCAAGTA	2738900..2738965
				repeat 139 / spacer 139	ATTTCAATTCCTCATAGGTACGATAAAAAC	ACGAAGCAGGTTTATACAGTTTGATATTGAAATCAA	2738966..2739031
				repeat 140 / spacer 140	ATTTCAATTCCTCATAGGTACGATAAAAAC	TTCCTAACTGTATCACTGGACGATTACACAAAGGTTTCA	2739032..2739100
				repeat 141 / spacer 141	ATTTCAATTCCTCATAGGTACGATAAAAAC	TTCGTTTTCAAGCTTGTCCATCTGCGTAATAATTTTGGA	2739101..2739169
				repeat 142 / spacer 142	ATTTCAATTCCTCATAGGTACGATAAAAAC	GCTGTTCTATTTCTGTTCTTATAGCATCTGCGTGAGCCTT	2739170..2739239
				repeat 143 / spacer 143	ATTTCAATTCCTCATAGGTACGATAAAAAC	TTTCGTACGACGGAAGAATTTCCAGCGAATTCAGAAA	2739240..2739306
				repeat 144 / spacer 144	ATTTCAATTCCTCATAGGTACGATAAAAAC	GAAGCAGCAAGAAGGGCTGGTTATAGCGAGAAAACAGC	2739307..2739374
				repeat 145 / spacer 145	ATTTCAATTCCTCATAGGTACGATAAAAAC	ACGTAAGATTCATAGCGGATTACCAGCTCAAATAGTAGA	2739375..2739443
				repeat 146 / spacer 146	ATTTCAATTCCTCATAGGTACGATAAAAAC	GGACGCTGGCCTGACTACACTTGTGATTTTTATGG	2739444..2739508
				repeat 147 / spacer 147	ATTTCAATTCCTCATAGGTACGATAAAAAC	AGCTAATTTCTACCGTTTCCGGTACAGGAATTATGC	2739509..2739574
				repeat 148 / spacer 148	ATTTCAATTCCTCATAGGTACGATAAAAAC	GAAATTGTATATGATTATGTAGCAGAACATTGCAAAA	2739575..2739641
				repeat 149 / spacer 149	ATTTCAATTCCTCATAGGTACGATAAAAAC	GGTTTGGTGATATTTTAGCCAGTATTGAAAGTTTGGG	2739642..2739708
				repeat 150 / spacer 150	ATTTCAATTCCTCATAGGTACGATAAAAAC	CTGGTTCTAGTGTTACATTCGTTACGAAGCAAGAGGT	2739709..2739775
				repeat 151 / spacer 151	ATTTCAATTCCTCATAGGTACGATAAAAAC	AAGAAGGTCAAAAAATATGGGATGAGACAGCAGAAGA	2739776..2739842
				repeat 152 / spacer 152	ATTTCAATTCCTCATAGGTACGATAAAAAC	CCATTAGATAGAGAATTGAAAAATTGCCTGCAAATGTAG	2739843..2739911
				repeat 153 / spacer 153	ATTTCAATTCCTCATAGGTACGATAAAAAC	TCTGAAGACAAAATCCGGAGGAGCAAACAACGATCC	2739912..2739977
				repeat 154 / spacer 154	ATTTCAATTCCTCATAGGTACGATAAAAAC	CCTAAAGAGGTGGGAGTCTTCTTGCTATTTTCTTAGT	2739978..2740044
				repeat 155 / spacer 155	ATTTCAATTCCTCATAGGTACGATAAAAAC	GCTAATGGGCGAAGGAGAGCGAAGAAAAGAATGGGGCA	2740045..2740112
				repeat 156 / spacer 156	ATTTCAATTCCTCATAGGTACGATAAAAAC	TTCGTACGACGGACAAATTTCCAGCGAATTCAGAAA	2740113..2740178
				repeat 157 / spacer 157	ATTTCAATTCCTCATAGGTACGATAAAAAC	TGGCGACGCTTACGAAAGAGCAAAAAGAGAAGCTGAGAT	2740179..2740247
				repeat 158 / spacer 158	ATTTCAATTCCTCATAGGTACGATAAAAAC	TGTATTAGCATAACTCTCTATAAATGCTTCGTAAT	2740248..2740312
				repeat 159 / spacer 159	ATTTCAATTCCTCATAGGTACGATAAAAAC	ATCGAAAGCAACTTCTTTTCTTGCTCAGCCAATATAT	2740313..2740379
				repeat 160 / spacer 160	ATTTCAATTCCTCATAGGTACGATAAAAAC	AATAGCACGAAGAGGAACATAAGTTGTGCCGTTATAGTT	2740380..2740448
				repeat 161 / spacer 161	ATTTCAATTCCTCATAGGTACGATAAAAAC	CAAATATGCTGGGATTCCCAGTGCCAATGAACCGAA	2740449..2740514
				repeat 162 / spacer 162	ATTTCAATTCCTCATAGGTACGATAAAAAC	GAAGCAATAGACTTGTATGCAAAATATGGGATTGTGCA	2740515..2740582
				repeat 163 / spacer 163	ATTTCAATTCCTCATAGGTACGATAAAAAC	GCAAACGCAGGGATTCCGCCAAATACCAATGCCCCAA	2740583..2740649
				repeat 164 / spacer 164	ATTTCAATTCCTCATAGGTACGATAAAAAC	GGGTCCGGCTTATTATCAACCGGTAGATTGTTTTCG	2740650..2740715
				repeat 165 / spacer 165	ATTTCAATTCCTCATAGGTACGATAAAAAC	CTTATCTTTCACAACTTCCTCCGGCCAAAAGGCTTCCT	2740716..2740783
				repeat 166 / spacer 166	ATTTCAATTCCTCATAGGTACGATAAAAAC	GACAGCAGTAGAACTTGCAAAAACGAAGCTGCAAA	2740784..2740848
				repeat 167 / spacer 167	ATTTCAATTCCTCATAGGTACGATAAAAAC	TCAACAGCAAATTCAAGCTTGCACGCTTCAAACTCTT	2740849..2740915
				repeat 168 / spacer 168	ATTTCAATTCCTCATAGGTACGATAAAAAC	TAGAGTGGTCTAACTTTTTTTCTTTCAGCGGCTTGAA	2740916..2740982
				repeat 169 / spacer 169	ATTTCAATTCCTCATAGGTACGATAAAAAC	GGAAGACAAACTTGATGCTGCCAGCGCCAATGCATGATG	2740983..2741051
				repeat 170	ATTTCAATTCCTCATAGGTACGATAAAAAC		2741052..2741081
2741248..2749374	Cas gene operon	intact	8126	cas2-cas1-cas4-cas3-cas5-devR-cas6	-
2921887..2968318	Prophage (Phage OH2, 48CDS)	intact	46431	1 att site (54bp)	GGTTTCCTAAACCGCAGGTCAGGGGTTCGAATCCCTTTGGGCACACCAGAAAAG		Consensus
				attL	GGTTTCCTAAACCGCAGGTCAGGGGTTCGAATCCCTTTGGGCACACCAGAAAAG		2931143..293119
				attR	GGTTTCCTAAACCGCAGGTCAGGGGTTCGAATCCCTTTGGGCACACCAGAAAAG		2968318..2968371
3785203..3791055	CRISPR array	intact	5924	80 repeats (37bp), 79 spacer (35-41bp)	GTTGAAGTGGTACTTCCAGTAAAACAAGGATTGAAAC	-	Consensus
				repeat 1 / spacer 1	GTTGAAGTGGTACTTCCAGTAAAACAAGGATTGAAAC	ATGTAGATGAATGATTACGATGTTGGAGAAATATTT	3785203..3785275
				repeat 2 / spacer 2	GTTGAAGTGGTACTTCCAGTAAAACAAGGATTGAAAC	CTGTATCCGCATGTCCTACAGCAGATGTCACATCTG	3785276..3785348
				repeat 3 / spacer 3	GTTGAAGTGGTACTTCCAGTAAAACAAGGATTGAAAC	ATCTTTTGTATATCAAAGGAAGCTACTTCTGTAATTA	3785349..3785422
				repeat 4 / spacer 4	GTTGAAGTGGTACTTCCAGTAAAACAAGGATTGAAAC	AGTGCTGCAAACATCACAGCAGTATTCAATCAGGAA	3785423..3785495
				repeat 5 / spacer 5	GTTGAAGTGGTACTTCCAGTAAAACAAGGATTGAAAC	TCGCATTTTCTACATCAAACAAAGTTGCTCCGTCGT	3785496..3785568
				repeat 6 / spacer 6	GTTGAAGTGGTACTTCCAGTAAAACAAGGATTGAAAC	CCTCCAAGTTTCAGTCTCCATGAAGTACCATTCCCCT	3785569..3785642
				repeat 7 / spacer 7	GTTGAAGTGGTACTTCCAGTAAAACAAGGATTGAAAC	GTGAAACTTGCCGGTTTTTATGGCGTATCTGTAGATT	3785643..3785716
				repeat 8 / spacer 8	GTTGAAGTGGTACTTCCAGTAAAACAAGGATTGAAAC	TCAAAGTGCACAAATAAAAAGTGCTTGTGTCAATAC	3785717..3785789
				repeat 9 / spacer 9	GTTGAAGTGGTACTTCCAGTAAAACAAGGATTGAAAC	CACAAGTTGCAAATGATGTATTGCCGCCGGTAATTTCC	3785790..3785864
				repeat 10 / spacer 10	GTTGAAGTGGTACTTCCAGTAAAACAAGGATTGAAAC	GCCATCAGTGGCCGATAGATAAGGCACAATATCTA	3785865..3785936
				repeat 11 / spacer 11	GTTGAAGTGGTACTTCCAGTAAAACAAGGATTGAAAC	GTTGCTATTCGAGCAGAAAGAAACCCAAAAGTTATC	3785937..3786009
				repeat 12 / spacer 12	GTTGAAGTGGTACTTCCAGTAAAACAAGGATTGAAAC	GTGATATTATATTGAATCTGTTTAAATGAGATATTCA	3786010..3786083
				repeat 13 / spacer 13	GTTGAAGTGGTACTTCCAGTAAAACAAGGATTGAAAC	CCACTGTCTTCTGTCAATTGTTATTATATCATATATT	3786084..3786157
				repeat 14 / spacer 14	GTTGAAGTGGTACTTCCAGTAAAACAAGGATTGAAAC	ATGTATGTTCAAATACATCATAAATATGGTAAGGA	3786158..3786229
				repeat 15 / spacer 15	GTTGAAGTGGTACTTCCAGTAAAACAAGGATTGAAAC	TTGATAATGTTCTTTTCAATAGTGCCAAGGTCTAATCCT	3786230..3786305
				repeat 16 / spacer 16	GTTGAAGTGGTACTTCCAGTAAAACAAGGATTGAAAC	TCCCCGCCGTGTTAATCCGATTGTAAACCTATTCGTCAA	3786306..3786381
				repeat 17 / spacer 17	GTTGAAGTGGTACTTCCAGTAAAACAAGGATTGAAAC	ACTAATTTGATTTATAAAAATGACTTAATTACAAATGA	3786382..3786456
				repeat 18 / spacer 18	GTTGAAGTGGTACTTCCAGTAAAACAAGGATTGAAAC	CTATAGATATGTATGGAGTACCGAAAGGCGACCCAT	3786457..3786529
				repeat 19 / spacer 19	GTTGAAGTGGTACTTCCAGTAAAACAAGGATTGAAAC	AATACGGTGTCAGTGACGTTTTGAACCTCAACCAAG	3786530..3786602
				repeat 20 / spacer 20	GTTGAAGTGGTACTTCCAGTAAAACAAGGATTGAAAC	ACTCTCCCATGTTCATTCCTCCTCTTTTCAAATTT	3786603..3786674
				repeat 21 / spacer 21	GTTGAAGTGGTACTTCCAGTAAAACAAGGATTGAAAC	AGATAGACGTACATATGACAGGAGGTTGAAGTTATT	3786675..3786747
				repeat 22 / spacer 22	GTTGAAGTGGTACTTCCAGTAAAACAAGGATTGAAAC	GAAGCTATGCCTTATGTGGGTGGACGCAGTTCTTCAGG	3786748..3786822
				repeat 23 / spacer 23	GTTGAAGTGGTACTTCCAGTAAAACAAGGATTGAAAC	CTATTTTGTAATAATCACTTTTAATTTCATAACCTACA	3786823..3786897
				repeat 24 / spacer 24	GTTGAAGTGGTACTTCCAGTAAAACAAGGATTGAAAC	AAATAGTACATAGGTGGAGAGCAGCAAACCCGCGAA	3786898..3786970
				repeat 25 / spacer 25	GTTGAAGTGGTACTTCCAGTAAAACAAGGATTGAAAC	TTTGCAACGTTTCCGTTGCTGTTAACTACATAGCAAG	3786971..3787044
				repeat 26 / spacer 26	GTTGAAGTGGTACTTCCAGTAAAACAAGGATTGAAAC	ACGATGAGCTTAAAAACGATTACTAAAGAGAGGATGG	3787045..3787118
				repeat 27 / spacer 27	GTTGAAGTGGTACTTCCAGTAAAACAAGGATTGAAAC	ATTTTTGCTTCTCTAGCTTGTCTTTTCGTATGTATG	3787119..3787191
				repeat 28 / spacer 28	GTTGAAGTGGTACTTCCAGTAAAACAAGGATTGAAAC	ACTGCTTTAGCGTGATCCTTGTGACCGTGCGATACA	3787192..3787264
				repeat 29 / spacer 29	GTTGAAGTGGTACTTCCAGTAAAACAAGGATTGAAAC	TGGACTTTGCTCAGGTCATTGGCCCGGAGAAACTGC	3787265..3787337
				repeat 30 / spacer 30	GTTGAAGTGGTACTTCCAGTAAAACAAGGATTGAAAC	TCATTCTTGCAAGCCTGAATCAGCCCTTTTAGATA	3787338..3787409
				repeat 31 / spacer 31	GTTGAAGTGGTACTTCCAGTAAAACAAGGATTGAAAC	GGTTCTATGATTTCGATATACGACCCGCCTCTATATCCG	3787410..3787485
				repeat 32 / spacer 32	GTTGAAGTGGTACTTCCAGTAAAACAAGGATTGAAAC	GTTTTCTTAATTTCAAATACTCTTTTTGCCATTTTT	3787486..3787558
				repeat 33 / spacer 33	GTTGAAGTGGTACTTCCAGTAAAACAAGGATTGAAAC	AATCCCAGCGAAGTCCTTTAGAGAACAGATTTTTGA	3787559..3787631
				repeat 34 / spacer 34	GTTGAAGTGGTACTTCCAGTAAAACAAGGATTGAAAC	TTAATTTTAAAGACTTATTCCGCAATGATATAAATATG	3787632..3787706
				repeat 35 / spacer 35	GTTGAAGTGGTACTTCCAGTAAAACAAGGATTGAAAC	ACTTTGCCTAAGAAGAATAAAAGTATTCGTAGAATATT	3787707..3787781
				repeat 36 / spacer 36	GTTGAAGTGGTACTTCCAGTAAAACAAGGATTGAAAC	CTAACATTATTCACACCTCCCATCAACGAACCTTTTTT	3787782..3787856
				repeat 37 / spacer 37	GTTGAAGTGGTACTTCCAGTAAAACAAGGATTGAAAC	ACTTAGCCGTTGCAGTGGGCTTACCTTCTAAAAATT	3787857..3787929
				repeat 38 / spacer 38	GTTGAAGTGGTACTTCCAGTAAAACAAGGATTGAAAC	ACTTTCCTTGATATGTTTACCTGTAAAGTAAAAATA	3787930..3788002
				repeat 39 / spacer 39	GTTGAAGTGGTACTTCCAGTAAAACAAGGATTGAAAC	CTTATATATAGAACATAAATTTTTCTATAATATTAA	3788003..3788075
				repeat 40 / spacer 40	GTTGAAGTGGTACTTCCAGTAAAACAAGGATTGAAAC	CCCTTACAGTGGCGATATTTGTGGAATGAGGCTGT	3788076..3788147
				repeat 41 / spacer 41	GTTGAAGTGGTACTTCCAGTAAAACAAGGATTGAAAC	ATCTCTTGTAGAATTTTCTCTGCCTTTTCTAAGCTAC	3788148..3788221
				repeat 42 / spacer 42	GTTGAAGTGGTACTTCCAGTAAAACAAGGATTGAAAC	ACAGTTATCATAGGCTATCCTCCTTATAAATGTTAA	3788222..3788294
				repeat 43 / spacer 43	GTTGAAGTGGTACTTCCAGTAAAACAAGGATTGAAAC	AATAATCCAAAAGCATTTCTACTGCTTTTGGAAATTT	3788295..3788368
				repeat 44 / spacer 44	GTTGAAGTGGTACTTCCAGTAAAACAAGGATTGAAAC	ATATTTACTCCGGCATCCCTCAGCCGGCGAAAAAGGT	3788369..3788442
				repeat 45 / spacer 45	GTTGAAGTGGTACTTCCAGTAAAACAAGGATTGAAAC	ATAATTCTTCTCGTTTTTGTTTTAATTCGTTTATT	3788443..3788514
				repeat 46 / spacer 46	GTTGAAGTGGTACTTCCAGTAAAACAAGGATTGAAAC	GTAATAAGCTGTCCAATCACCTCCTAGTTTTCCTGG	3788515..3788587
				repeat 47 / spacer 47	GTTGAAGTGGTACTTCCAGTAAAACAAGGATTGAAAC	TAGAACTTGAAAGAGAATCCTTCAGGGAGAGTGGTACT	3788588..3788662
				repeat 48 / spacer 48	GTTGAAGTGGTACTTCCAGTAAAACAAGGATTGAAAC	TATCTTCAAAGTAATAGCTGTTATATGTGTCAAGTTC	3788663..3788736
				repeat 49 / spacer 49	GTTGAAGTGGTACTTCCAGTAAAACAAGGATTGAAAC	TTAATTCATCGCCATTTTTGCCTATAAGTCCATAAA	3788737..3788809
				repeat 50 / spacer 50	GTTGAAGTGGTACTTCCAGTAAAACAAGGATTGAAAC	CTTCTTCGAAGCTACTAAAGGTGGCCGTGCAGTAGT	3788810..3788882
				repeat 51 / spacer 51	GTTGAAGTGGTACTTCCAGTAAAACAAGGATTGAAAC	ATAGATAAGGCTATTGCAAGAGTAGCGAATGTGCTA	3788883..3788955
				repeat 52 / spacer 52	GTTGAAGTGGTACTTCCAGTAAAACAAGGATTGAAAC	CAAATATTTCAGAAGCTATTGCGGATATATTTACTGTG	3788956..3789030
				repeat 53 / spacer 53	GTTGAAGTGGTACTTCCAGTAAAACAAGGATTGAAAC	TTGAATTCCTGCAATGTGGCAGGCTTTTCTCAACCTAGG	3789031..3789106
				repeat 54 / spacer 54	GTTGAAGTGGTACTTCCAGTAAAACAAGGATTGAAAC	GTCCCTGTGATTTCAGCCAATTTATCGCATTTTCAATT	3789107..3789181
				repeat 55 / spacer 55	GTTGAAGTGGTACTTCCAGTAAAACAAGGATTGAAAC	ACATACAGTTCGGTGTTTTCATCTAGTGCTACATTTATT	3789182..3789257
				repeat 56 / spacer 56	GTTGAAGTGGTACTTCCAGTAAAACAAGGATTGAAAC	CCAGCAGGTTGAGCGTTAGGCAGGTTTCCCTGCCCG	3789258..3789330
				repeat 57 / spacer 57	GTTGAAGTGGTACTTCCAGTAAAACAAGGATTGAAAC	GTGGAAGATGCGTTGTTTATGTCAGCAATTTCCGG	3789331..3789402
				repeat 58 / spacer 58	GTTGAAGTGGTACTTCCAGTAAAACAAGGATTGAAAC	CAAAATGGCAGGTGGTAAAACCACAGCTAATACATC	3789403..3789475
				repeat 59 / spacer 59	GTTGAAGTGGTACTTCCAGTAAAACAAGGATTGAAAC	GTTTCATCAACATCCATCTCGTCTACATAGAACTCA	3789476..3789548
				repeat 60 / spacer 60	GTTGAAGTGGTACTTCCAGTAAAACAAGGATTGAAAC	ATAACATATTTTAAAGCAAAAAGCAGAAAATCACTGG	3789549..3789622
				repeat 61 / spacer 61	GTTGAAGTGGTACTTCCAGTAAAACAAGGATTGAAAC	TGATTGTAAAGGAATATGTATCCCCAAGCCTTACA	3789623..3789694
				repeat 62 / spacer 62	GTTGAAGTGGTACTTCCAGTAAAACAAGGATTGAAAC	TGGATAGTGCAAACATAGATGAAGCCTCCGTAGGCCTT	3789695..3789769
				repeat 63 / spacer 63	GTTGAAGTGGTACTTCCAGTAAAACAAGGATTGAAAC	TCTATTTCAGCAACAATATATTTGGCAGCCGATGAAT	3789770..3789843
				repeat 64 / spacer 64	GTTGAAGTGGTACTTCCAGTAAAACAAGGATTGAAAC	ATCATTGTATATATCTTTGGAGTAACGTATAATACCC	3789844..3789917
				repeat 65 / spacer 65	GTTGAAGTGGTACTTCCAGTAAAACAAGGATTGAAAC	TTGATAATGTTCTTTTCAATAGTGCCAAGGTCTAATC	3789918..3789991
				repeat 66 / spacer 66	GTTGAAGTGGTACTTCCAGTAAAACAAGGATTGAAAC	ACAGGAACGTGCGTTCTCTGGACGAGGTAACTATCGT	3789992..3790065
				repeat 67 / spacer 67	GTTGAAGTGGTACTTCCAGTAAAACAAGGATTGAAAC	TAGCACACAACAGCAAAAAAACAAAGAAAAAAAGA	3790066..3790137
				repeat 68 / spacer 68	GTTGAAGTGGTACTTCCAGTAAAACAAGGATTGAAAC	GCACCAACTTGTCTTTTTTGATGAGGCTTGCAACAA	3790138..3790210
				repeat 69 / spacer 69	GTTGAAGTGGTACTTCCAGTAAAACAAGGATTGAAAC	ATAATGTGCTGCTGGATGCCCGTACAGTCTTCCACTGTA	3790211..3790286
				repeat 70 / spacer 70	GTTGAAGTGGTACTTCCAGTAAAACAAGGATTGAAAC	TAGATTGCGAAAAGCCTGCCACATTGCAGGTCACAAGGT	3790287..3790362
				repeat 71 / spacer 71	GTTGAAGTGGTACTTCCAGTAAAACAAGGATTGAAAC	TTGTTTTTTCACTTATAGACTTAATTCAGTGTGGC	3790363..3790434
				repeat 72 / spacer 72	GTTGAAGTGGTACTTCCAGTAAAACAAGGATTGAAAC	CTTTCTCAATGGCTGACTTCGATGCGCCCTGGGCAAGCATT	3790435..3790512
				repeat 73 / spacer 73	GTTGAAGTGGTACTTCCAGTAAAACAAGGATTGAAAC	GTGCTGCTATCTCGGCTATTCTTTCATCTATACTCA	3790513..3790585
				repeat 74 / spacer 74	GTTGAAGTGGTACTTCCAGTAAAACAAGGATTGAAAC	TTTGCTCTTTATCCGGTGCTCTTATCTCATTCACA	3790586..3790657
				repeat 75 / spacer 75	GTTGAAGTGGTACTTCCAGTAAAACAAGGATTGAAAC	ACGAGAACGGGAAAGCAATATTGAGAAAACCCTTTG	3790658..3790730
				repeat 76 / spacer 76	GTTGAAGTGGTACTTCCAGTAAAACAAGGATTGAAAC	TTGGCGGCATAGCTTCTATTATAGAAAATTCTACT	3790731..3790802
				repeat 77 / spacer 77	GTTGAAGTGGTACTTCCAGTAAAACAAGGATTGAAAC	TTATATCGAAGAAAAAAGAACAAAAGTGAGGCGATT	3790803..3790875
				repeat 78 / spacer 78	GTTGAAGTGGTACTTCCAGTAAAACAAGGATTGAAAC	ATAATTTCGGGAGTGTAGAATTTCAACTCGGCAATAAGA	3790876..3790951
				repeat 79 / spacer 79	GTTGAAGTGGTACTTCCAGTAAAACAAGGATTGAAAC	GAATGATTGAATCAATAACCATTATTGCCTGCAATTA	3790952..3790987
				repeat 80	GTTGAAGTGGTACTTCCAG--AAACAAGGATTGAAAC		3791026..3791055
3791468..3818308	Cas gene operon	intact	6480	csh1-csh2-cas5-cas3-TM1812-cas1-cas2-cas4	-
3813209..3816348	CRISPR array	intact	3139	43 repeats (37bp), 42 spacer (35-41bp)	GTTGAAGAGGTACTTCCAGTAAAACAAGGATTGAAAC	-	Consensus
				repeat 1 / spacer 1	GTTGAAGAGGTACTTCCAGTAAAACAAGGATTGAAAC	CTTTTTTTATCTCGTTATCTTCACCGTCTGTGTATC	3813209..3813281
				repeat 2 / spacer 2	GTTGAAGAGGTACTTCCAGTAAAACAAGGATTGAAAC	ATTTCTCATATTCAATTTTTACCTTTTCCATTTTTTA	3813282..3813355
				repeat 3 / spacer 3	GTTGAAGAGGTACTTCCAGTAAAACAAGGATTGAAAC	ATCTTGGGGTGCAAGAGGTCGCTGGTTCAAATCCAGTCAC	3813356..3813432
				repeat 4 / spacer 4	GTTGAAGAGGTACTTCCAGTAAAACAAGGATTGAAAC	ATGGGCATGCTCATATGGTGTATCCCTCAACGCTATA	3813433..3813506
				repeat 5 / spacer 5	GTTGAAGAGGTACTTCCAGTAAAACAAGGATTGAAAC	CTATCTGTTGCGATTCTCCGCCACTGGGATTATCACC	3813507..3813580
				repeat 6 / spacer 6	GTTGAAGAGGTACTTCCAGTAAAACAAGGATTGAAAC	ATTCACAAAATCAGCACTCAAGATGGGAAGTGACTTG	3813581..3813654
				repeat 7 / spacer 7	GTTGAAGAGGTACTTCCAGTAAAACAAGGATTGAAAC	ATCATACTACCCATAAAACCTTCTAATTGCTTTAGC	3813655..3813727
				repeat 8 / spacer 8	GTTGAAGAGGTACTTCCAGTAAAACAAGGATTGAAAC	TTTTCCTTACAATTGTTAAACATCCAAATATCGTCAT	3813728..3813801
				repeat 9 / spacer 9	GTTGAAGAGGTACTTCCAGTAAAACAAGGATTGAAAC	CGCACATTTCTATCCCTATACTGTTGCGGTTGGTAA	3813802..3813874
				repeat 10 / spacer 10	GTTGAAGAGGTACTTCCAGTAAAACAAGGATTGAAAC	TATGTATCATAATGCACGTGGCACTAACTGTAAGACTT	3813875..3813949
				repeat 11 / spacer 11	GTTGAAGAGGTACTTCCAGTAAAACAAGGATTGAAAC	ACGACAACATGAGAAGAAAAGGGGATGAAGCACAGA	3813950..3814022
				repeat 12 / spacer 12	GTTGAAGAGGTACTTCCAGTAAAACAAGGATTGAAAC	TCTTCTCTTAAAGCACTACCAGTATCTTCTACTATT	3814023..3814095
				repeat 13 / spacer 13	GTTGAAGAGGTACTTCCAGTAAAACAAGGATTGAAAC	TTGTATGTATTTTATTAATATAGTGTGCTTGTAATT	3814096..3814168
				repeat 14 / spacer 14	GTTGAAGAGGTACTTCCAGTAAAACAAGGATTGAAAC	GGATTTGTCAAGTCTGCTAAAATAGCGGGCGGCAAAA	3814169..3814242
				repeat 15 / spacer 15	GTTGAAGAGGTACTTCCAGTAAAACAAGGATTGAAAC	CCTTCTCCCCATTTACCACCGGGCAAATTAACTGTA	3814243..3814315
				repeat 16 / spacer 16	GTTGAAGAGGTACTTCCAGTAAAACAAGGATTGAAAC	GTTAATCCCAAATTATGCTCAAAAGAAAAAAACCAA	3814316..3814388
				repeat 17 / spacer 17	GTTGAAGAGGTACTTCCAGTAAAACAAGGATTGAAAC	AATATTGGAATCCAAAATAACCTTCAATTTTCCACCA	3814389..3814462
				repeat 18 / spacer 18	GTTGAAGAGGTACTTCCAGTAAAACAAGGATTGAAAC	GTGACGTTTTGGCGTCTATTGAAAATCTAGGATAT	3814463..3814534
				repeat 19 / spacer 19	GTTGAAGAGGTACTTCCAGTAAAACAAGGATTGAAAC	TTTCACATGCATAATATGTGAAATAGCGACCGAACA	3814535..3814607
				repeat 20 / spacer 20	GTTGAAGAGGTACTTCCAGTAAAACAAGGATTGAAAC	AACCTCCTTTTTATATTTCTGGATCATCATCATAA	3814608..3814679
				repeat 21 / spacer 21	GTTGAAGAGGTACTTCCAGTAAAACAAGGATTGAAAC	CAGTATTGCATTGTTATTCCTCGCTTTCTTTTTGTT	3814680..3814752
				repeat 22 / spacer 22	GTTGAAGAGGTACTTCCAGTAAAACAAGGATTGAAAC	ATACACTTCAAGAGAATAATGTCCAGTTCGTGTCGG	3814753..3814825
				repeat 23 / spacer 23	GTTGAAGAGGTACTTCCAGTAAAACAAGGATTGAAAC	ATGGTGATGAAGTGAGGTATGAAGCTGGAAGCGGAGA	3814826..3814899
				repeat 24 / spacer 24	GTTGAAGAGGTACTTCCAGTAAAACAAGGATTGAAAC	TTTTATAGTAGATTAAGTTTTCTGCGTTAAAATAAT	3814900..3814972
				repeat 25 / spacer 25	GTTGAAGAGGTACTTCCAGTAAAACAAGGATTGAAAC	ATTGTCTTGAACTCAGGGTCTATATACCGCACCAAGCA	3814973..3815047
				repeat 26 / spacer 26	GTTGAAGAGGTACTTCCAGTAAAACAAGGATTGAAAC	CTTCGGATAATCCGTCTTCTCGTTTAATTCTTAAGCCA	3815048..3815122
				repeat 27 / spacer 27	GTTGAAGAGGTACTTCCAGTAAAACAAGGATTGAAAC	ACATATACGAAGGTTTAAACAGGACAGCAGAGCAAAG	3815123..3815196
				repeat 28 / spacer 28	GTTGAAGAGGTACTTCCAGTAAAACAAGGATTGAAAC	GACTACATTCTTTTAATTTTTAAAAAAGAAATATTAAA	3815197..3815271
				repeat 29 / spacer 29	GTTGAAGAGGTACTTCCAGTAAAACAAGGATTGAAAC	AATCTTCTGCGAGCAGAAGGAGTTCGTTTCTGTTGCAAC	3815272..3815347
				repeat 30 / spacer 30	GTTGAAGAGGTACTTCCAGTAAAACAAGGATTGAAAC	CCCAAAGAAAGCGCATGATAGGGTCTTTAGGTGGCTTCG	3815348..3815423
				repeat 31 / spacer 31	GTTGAAGAGGTACTTCCAGTAAAACAAGGATTGAAAC	ATATTACAGTAACAACTAAAGCAGGACATAAAAGT	3815424..3815495
				repeat 32 / spacer 32	GTTGAAGAGGTACTTCCAGTAAAACAAGGATTGAAAC	TACATGATATTACCTCCTATTTTTATTTTTCTTCCAG	3815496..3815569
				repeat 33 / spacer 33	GTTGAAGAGGTACTTCCAGTAAAACAAGGATTGAAAC	AGCATCCCTACTTAAAGAGACTGGGGGCATATAACCCC	3815570..3815644
				repeat 34 / spacer 34	GTTGAAGAGGTACTTCCAGTAAAACAAGGATTGAAAC	TTCAATCGTGGCCTCCAGGGAACGGGCGTAAAACAGTTCTT	3815645..3815722
				repeat 35 / spacer 35	GTTGAAGAGGTACTTCCAGTAAAACAAGGATTGAAAC	ATAGAAGGGGCTTAAGCCCTTTTTATTCTGACCTGAA	3815723..3815796
				repeat 36 / spacer 36	GTTGAAGAGGTACTTCCAGTAAAACAAGGATTGAAAC	AGGAAGCAGAGGATTACGTACGTCAGAAAACAGACTT	3815797..3815870
				repeat 37 / spacer 37	GTTGAAGAGGTACTTCCAGTAAAACAAGGATTGAAAC	TTTTGTCAAGCCATTGATACATCCTTTAATGTCTA	3815871..3815942
				repeat 38 / spacer 38	GTTGAAGAGGTACTTCCAGTAAAACAAGGATTGAAAC	GTATAGCACAGGCCCAAGTAAAAGAAAGGAGTTCATCA	3815943..3816017
				repeat 39 / spacer 39	GTTGAAGAGGTACTTCCAGTAAAACAAGGATTGAAAC	CTACAGCTATAGCTTGCTTGAATACAAACTCAACGA	3816018..3816090
				repeat 40 / spacer 40	GTTGAAGAGGTACTTCCAGTAAAACAAGGATTGAAAC	GTCCCTCCTTATGCTTCAACATTGATTGCTACGCCT	3816091..3816163
				repeat 41 / spacer 41	GTTGAAGAGGTACTTCCAGTAAAACAAGGATTGAAAC	AACCTTACTATGATGTTATAACATACAAAGGTTGTAAA	3816164..3816238
				repeat 42 / spacer 42	GTTGAAGAGGTAtTTCCAGTAAAACAAGGATTGAAAC	CTCAAACTCAGTGATACTAAGTATTTTAAAAGAAAA	3816239..3816311
				repeat 43	GTTGAAGAGGTACTTCCAGTAAAACAAGGATaaAAAC		3816312..3816348

## Sheet: C. thermocellum DSM1313
Position	Region	Status	Length	Elements	Sequence		Position
879396..879586	CRISPR array	intact	190	3 repeats (40bp), 2 spacer (35-38bp)	GTTGAAGAGGTACTTCCAGTAAAACAAGGATTGAAACATA	-	Consensus
				repeat 1 / spacer 1	GTTGAAGAGGTACTTCCAGTAAAACAAGGATTGAAAC	CCAAAATCAGGCCGTGCATGGGTGAACCAGGAAGCAAA	879396..879470
				repeat 2 / spacer 2	GTTGAAGAGGTACTTtCAGTAAAACAAGGATTGAAACATA	CATAACAGAATTCGCCTCCCAATTTATCATTATAG	879471..879545
				repeat 3	GTTGAAGAGGTACTTCCAGTAAAACAAGGATTaAAACATA		879545..879586
880663..881557	Cas gene operon	incomplete	894	cas2-cas4	-
1712609..1719089	CRISPR array	intact	6480	81 repeats (30bp), 80 spacer (35-41bp)	GTTTCAATTCCTCATAGGTACGATAAAAAC	-	Consensus	1712609..1719089	CRISPR array	intact	6480
				repeat 1 / spacer 1	GTTTCAATTCCTCATAGGTACGATAAAAAC	AAAACTTACCCGAAAGGGAAACAGCATCGGAATTCAC	976887..976953
				repeat 2 / spacer 2	GTTTCAATTCCTCATAGGTACGATAAAAAC	ACACCTGAGAAACTCGTGATTGTTCACAAGTACTCAC	976954..977020
				repeat 3 / spacer 3	GTTTCAATTCCTCATAGGTACGATAAAAAC	TAGTTAAGTTACGCTCATCAGCTATTGCTTTTACTTTGTCA	977021..977091
				repeat 4 / spacer 4	GTTTCAATTCCTCATAGGTACGATAAAAAC	TCTGTTATCTTTGCCACATAATCTCTCCTTTATAAAT	977092..977158
				repeat 5 / spacer 5	GTTTCAATTCCTCATAGGTACGATAAAAAC	CCGCAGCAGGGATAGAACTGACAGCAGACTACTGCG	977159..977224
				repeat 6 / spacer 6	GTTTCAATTCCTCATAGGTACGATAAAAAC	TAAAAACTCAGGAATGATTTGTATTTCACCGTCTACAGTACGA	977225..977297
				repeat 7 / spacer 7	GTTTCAATTCCTCATAGGTACGATAAAAAC	CCAGCTCATAAAGGATAGGTAAAAAGCTGTCGTCTG	977298..977363
				repeat 8 / spacer 8	GTTTCAATTCCTCATAGGTACGATAAAAAC	TTTGAAACAGTGAAAAAGATGGGATATACCTTTGTATGT	977364..977432
				repeat 9 / spacer 9	GTTTCAATTCCTCATAGGTACGATAAAAAC	ACGGAGGATGGGGAACTATTAGCACTACTATTGGATT	977433..977499
				repeat 10 / spacer 10	GTTTCAATTCCTCATAGGTACGATAAAAAC	GAGTTTGTAGTATCTGATAGGTTCAAGGATGAAAACGG	977500..977567
				repeat 11 / spacer 11	GTTTCAATTCCTCATAGGTACGATAAAAAC	TAGTATTAGAGAAAACGGGACAGAAGTAACTACAGC	977568..977633
				repeat 12 / spacer 12	GTTTCAATTCCTCATAGGTACGATAAAAAC	TAAACTGCACGAATAACTTGGATGAATATGTTTTGGG	977634..977700
				repeat 13 / spacer 13	GTTTCAATTCCTCATAGGTACGATAAAAAC	AATGGCTCGGAGCAGTTCGCATGCTTAGTTGACAA	977701..977765
				repeat 14 / spacer 14	GTTTCAATTCCTCATAGGTACGATAAAAAC	TACCTGAAGACGTGCTTATTAAGGTTGATGGAAATG	977766..977831
				repeat 15 / spacer 15	GTTTCAATTCCTCATAGGTACGATAAAAAC	GAAGAGCCCAAGGAAGAAAAGCCTGCGGACAAGCT	977832..977896
				repeat 16 / spacer 16	GTTTCAATTCCTCATAGGTACGATAAAAAC	TTGCTCCAAGCTACTTGTAGGGGGTGTATATATGGC	977897..977962
				repeat 17 / spacer 17	GTTTCAATTCCTCATAGGTACGATAAAAAC	CGTCCACTTCTAGCCGCCTTTCGGAGTGTTGACGTCCC	977963..978030
				repeat 18 / spacer 18	GTTTCAATTCCTCATAGGTACGATAAAAAC	AAAATAAGCGACCTCAAGGCAGCTGGACTGTTAGAT	978031..978096
				repeat 19 / spacer 19	GTTTCAATTCCTCATAGGTACGATAAAAAC	ACCAAATGTTTCATAAGGTATTGCAAAAATGAAATCTT	978097..978164
				repeat 20 / spacer 20	GTTTCAATTCCTCATAGGTACGATAAAAAC	GTGTTGAAATTGGCTCAGGCAGCGACAAATTTATTT	978165..978230
				repeat 21 / spacer 21	GTTTCAATTCCTCATAGGTACGATAAAAAC	GAAGCCTGATAGTCTTAACAGTGTACTTGATCGCA	978231..978295
				repeat 22 / spacer 22	GTTTCAATTCCTCATAGGTACGATAAAAAC	TGTGATTCCCTATTTTTTTATAATTGCAATTTGTTT	978296..978361
				repeat 23 / spacer 23	GTTTCAATTCCTCATAGGTACGATAAAAAC	TCATTGGAACTACGGCATGAAGAACTCGCATCGATAGA	978362..978429
				repeat 24 / spacer 24	GTTTCAATTCCTCATAGGTACGATAAAAAC	GGAGAATTTGTTATGCAACAAGTTGTAAGGTTTGAAA	978430..978496
				repeat 25 / spacer 25	GTTTCAATTCCTCATAGGTACGATAAAAAC	CGGTTCGGACCAGCAATGAAACGTATCAGAAACTGC	978497..978562
				repeat 26 / spacer 26	GTTTCAATTCCTCATAGGTACGATAAAAAC	CTGGCCCGCACATTGTTGATGACATCGTTCTCGTTGA	978563..978629
				repeat 27 / spacer 27	GTTTCAATTCCTCATAGGTACGATAAAAAC	AAATCACTGAACTCAAGCAAATTGATGTGTCAGAATA	978630..978696
				repeat 28 / spacer 28	GTTTCAATTCCTCATAGGTACGATAAAAAC	CCTTTCTGCGTATAAATGGTTCTAACTCTGCAGGTGG	978697..978763
				repeat 29 / spacer 29	GTTTCAATTCCTCATAGGTACGATAAAAAC	GCTTCGCAGAAGCAGGAACAACTTTGGCAGGAAAGCC	978764..978830
				repeat 30 / spacer 30	GTTTCAATTCCTCATAGGTACGATAAAAAC	CAACCTGGCGCTCATATCGATGGCCGAATCGCTGGAAT	978831..978898
				repeat 31 / spacer 31	GTTTCAATTCCTCATAGGTACGATAAAAAC	TTACTTATGACACACCCAAGCCCATTCCGGGGGCGG	978899..978964
				repeat 32 / spacer 32	GTTTCAATTCCTCATAGGTACGATAAAAAC	CCGCCAGCTCCGGACGGAAGCGAGGCAACGGCGGAA	978965..979030
				repeat 33 / spacer 33	GTTTCAATTCCTCATAGGTACGATAAAAAC	GGAATTATGGCTACGTATTAGAAAGTAAGCTAAAAGC	979031..979097
				repeat 34 / spacer 34	GTTTCAATTCCTCATAGGTACGATAAAAAC	AAGAGGAGGAAGGTTTCAGATGGGAGCAGTGGCAGGC	979098..979164
				repeat 35 / spacer 35	GTTTCAATTCCTCATAGGTACGATAAAAAC	TCGCACCGGTTGATCAGGCCGGTGCTATCCCACAATT	979165..979231
				repeat 36 / spacer 36	GTTTCAATTCCTCATAGGTACGATAAAAAC	AAAGGAGTTGATAGCGATATGCAGAATCAGTCCAATGC	979232..979299
				repeat 37 / spacer 37	GTTTCAATTCCTCATAGGTACGATAAAAAC	TTCATATAAATCAAAAGTGAATGTTTTCACTGTCGGAT	979300..979367
				repeat 38 / spacer 38	GTTTCAATTCCTCATAGGTACGATAAAAAC	TTTATTATTACATTGCTTAGAAAGGAGGCTGAACAA	979368..979433
				repeat 39 / spacer 39	GTTTCAATTCCTCATAGGTACGATAAAAAC	TTCATATAAATCAAAAGTGAATGTTTTCACTGTCGGAT	979434..979501
				repeat 40 / spacer 40	GTTTCAATTCCTCATAGGTACGATAAAAAC	TTCCGCGTAACAGCCAACTGCGACAGAAGATTGCCG	979502..979567
				repeat 41 / spacer 41	GTTTCAATTCCTCATAGGTACGATAAAAAC	TCTGTTCTACTTTTTTTTACTCTGGACAGTGGTGGA	979568..979633
				repeat 42 / spacer 42	GTTTCAATTCCTCATAGGTACGATAAAAAC	TCCTGCGAAATTATGGTTACAGGCGCCCAAGGCGCCA	979634..979700
				repeat 43 / spacer 43	GTTTCAATTCCTCATAGGTACGATAAAAAC	GAATCTTCAAACCGAATTCCCGGGATGTTCTGACACCA	979701..979768
				repeat 44 / spacer 44	GTTTCAATTCCTCATAGGTACGATAAAAAC	TCGGCCCGTCGCCGGATAAGTTTTTGTCCGGGAGGT	979769..979834
				repeat 45 / spacer 45	GTTTCAATTCCTCATAGGTACGATAAAAAC	GCGATATATCCAATTACTTGGCGCATAGTAAAATTATTTGT	979835..979905
				repeat 46 / spacer 46	GTTTCAATTCCTCATAGGTACGATAAAAAC	GTATAGAAATTGCCAGGATATGGCAAGAAAAAGAAA	979906..979971
				repeat 47 / spacer 47	GTTTCAATTCCTCATAGGTACGATAAAAAC	GTATCTCCAAGTTCAGTAGAACTATTTGATTCATCTA	979972..980038
				repeat 48 / spacer 48	GTTTCAATTCCTCATAGGTACGATAAAAAC	GAACCCACGGATATACCGATGTATCCCATGTGAACATA	980039..980106
				repeat 49 / spacer 49	GTTTCAATTCCTCATAGGTACGATAAAAAC	TGATAATTGCGCTATGCGGCAACGAGCTAATTAGCA	980107..980172
				repeat 50 / spacer 50	GTTTCAATTCCTCATAGGTACGATAAAAAC	TGTGACTCAACTTAGTGATAGGATTTGGCAAACTGCTT	980173..980240
				repeat 51 / spacer 51	GTTTCAATTCCTCATAGGTACGATAAAAAC	TCGGGAAGGTACCGACCTTATCCATCATGATGCTTA	980241..980306
				repeat 52 / spacer 52	GTTTCAATTCCTCATAGGTACGATAAAAAC	TATAGTAGATGCAGAAGAAGCCTTGCAGGAAATACT	980307..980372
				repeat 53 / spacer 53	GTTTCAATTCCTCATAGGTACGATAAAAAC	ACCTCCCTGAAGAAGTTTGGAAGAACATTGACACTA	980373..980438
				repeat 54 / spacer 54	GTTTCAATTCCTCATAGGTACGATAAAAAC	CGAAATAGTGACTACCGCATACTGCAAAATCAGGTA	980439..980504
				repeat 55 / spacer 55	GTTTCAATTCCTCATAGGTACGATAAAAAC	GGAGTGATAATATGGGTGGAACCTGGACCAGTCAAAA	980505..980571
				repeat 56 / spacer 56	GTTTCAATTCCTCATAGGTACGATAAAAAC	CTGCATATACATATGAGCCGTCGCAGCACATATCAGCG	980572..980639
				repeat 57 / spacer 57	GTTTCAATTCCTCATAGGTACGATAAAAAC	AGGCAAGAAAACCAATCAAGGATTGGAAAGCGTGTG	980640..980705
				repeat 58 / spacer 58	GTTTCAATTCCTCATAGGTACGATAAAAAC	GGGGAATACAGTTTGAACATCAAAATCAGACTGACAAA	980706..980773
				repeat 59 / spacer 59	GTTTCAATTCCTCATAGGTACGATAAAAAC	CGAATTGACTGTATTACCTATTCGGATGGAAGAAGAGT	980774..980841
				repeat 60 / spacer 60	GTTTCAATTCCTCATAGGTACGATAAAAAC	GGGCTGGATTTGAACTTATCGGCAGAATTGAAATCAGGGA	980842..980911
				repeat 61 / spacer 61	GTTTCAATTCCTCATAGGTACGATAAAAAC	TTCTGCCTCGGGGAAGGTCATGATATGTTCAAATGC	980912..980977
				repeat 62 / spacer 62	GTTTCAATTCCTCATAGGTACGATAAAAAC	CTCCTCATTTCTAAGCAATTTTGCCTTTGTAATAGT	980978..981043
				repeat 63 / spacer 63	GTTTCAATTCCTCATAGGTACGATAAAAAC	TTGTATCATATATTTTTATACTGTCAATAGTAATTT	981044..981109
				repeat 64 / spacer 64	GTTTCAATTCCTCATAGGTACGATAAAAAC	CTTGGAAGTGCGGAATTCTCCCTTCCAGGGGATGACCC	981110..981177
				repeat 65 / spacer 65	GTTTCAATTCCTCATAGGTACGATAAAAAC	CCAATAAGGTGTATGATGGGGAATTTACTGTTGATAC	981178..981244
				repeat 66 / spacer 66	GTTTCAATTCCTCATAGGTACGATAAAAAC	GATAGCACCTATATATTTACGTCCAGTATTAGACTGAT	981245..981312
				repeat 67 / spacer 67	GTTTCAATTCCTCATAGGTACGATAAAAAC	CTTTCAATACCTCCTCATTTATACTTTCAAAAAGTG	981313..981378
				repeat 68 / spacer 68	GTTTCAATTCCTCATAGGTACGATAAAAAC	AAGCAACGGGATCAAACCATCCAAAATAGTCATCAAGA	981379..981446
				repeat 69 / spacer 69	GTTTCAATTCCTCATAGGTACGATAAAAAC	AATGGATTGGATTTTGGAAAATGCTGATATATATTG	981447..981512
				repeat 70 / spacer 70	GTTTCAATTCCTCATAGGTACGATAAAAAC	TAAAAGAGGATTTAAAGACCTTATTCATCCCATCTG	981513..981578
				repeat 71 / spacer 71	GTTTCAATTCCTCATAGGTACGATAAAAAC	TCTTTAAATGGTGATATTTCTGATAGACTAGTTCTTA	981579..981645
				repeat 72 / spacer 72	GTTTCAATTCCTCATAGGTACGATAAAAAC	GTTGTTTTGTGAGGAGGTTTTCAGAAAGTAGATATAT	981646..981712
				repeat 73 / spacer 73	GTTTCAATTCCTCATAGGTACGATAAAAAC	TCAATAGCGTGATACAATCAAACTTCATGCGAAGCTA	981713..981779
				repeat 74 / spacer 74	GTTTCAATTCCTCATAGGTACGATAAAAAC	GGAAGAGATGAAGACATCGAATACATCCTTGAAAAAAT	981780..981847
				repeat 75 / spacer 75	GTTTCAATTCCTCATAGGTACGATAAAAAC	GGTTTAATCGAAGTAATCTTGTCGCCGCTTTTCTTGG	981848..981914
				repeat 76 / spacer 76	GTTTCAATTCCTCATAGGTACGATAAAAAC	TCAGAGATGATATGACGAATCAAGTTCTAAATGAAA	981915..981980
				repeat 77 / spacer 77	GTTTCAATTCCTCATAGGTACGATAAAAAC	TCTCTTGCAGCCCGTTCTCCAAAATTATCTTCAAAA	981981..982046
				repeat 78 / spacer 78	GTTTCAATTCCTCATAGGTACGATAAAAAC	TGAATGTAGCAATTGGGTTTTTCGTTTGGGCTGTCA	982047..982112
				repeat 79 / spacer 79	GTTTCAATTCCTCATAGGTACGATAAAAAC	CTAATTCAATATTGATTAAATGACTCTCTATAACAAA	982113..982179
				repeat 80 / spacer 80	GTTTCAATTCCTCATAGGTACGATAAAAAC	GTCCAAAAATGGAAAGAAAGATATCCGATGATGAAGA	982180..982246
				repeat 81	GTTTCAATTCCTCATAGGTACGATAAAAAC		982247..982276
1914892..1916668	CRISPR array	intact	1776	27 repeats (30bp), 26 spacer (35-39bp)	ATTTCAATTCCTCATAGGTACGATACAAAC	-	Consensus	1914892..1916668	CRISPR array	intact	1776	27 repeats (30bp), 26 spacer (35-39bp)	ATTTCAATTCCTCATAGGTACGATACAAAC	-	Consensus	1914892..1916668	CRISPR array	intact	1776	27 repeats (30bp), 26 spacer (35-39bp)	ATTTCAATTCCTCATAGGTACGATACAAAC	-	Consensus	1914892..1916668	CRISPR array	intact	1776	27 repeats (30bp), 26 spacer (35-39bp)	ATTTCAATTCCTCATAGGTACGATACAAAC	-	Consensus	1914892..1916668	CRISPR array	intact	1776	27 repeats (30bp), 26 spacer (35-39bp)	ATTTCAATTCCTCATAGGTACGATACAAAC	-	Consensus	1914892..1916668	CRISPR array	intact	1776	27 repeats (30bp), 26 spacer (35-39bp)	ATTTCAATTCCTCATAGGTACGATACAAAC	-	Consensus	1914892..1916668	CRISPR array
				repeat 1 / spacer 1	ATTctAATTCtTCATAGGTACGATACAcAC	AGGTCCTGCAGGATATCAGTTAGATACAGATACTTGGGA	1914892..1914960					repeat 1 / spacer 1	ATTctAATTCtTCATAGGTACGATACAcAC	AGGTCCTGCAGGATATCAGTTAGATACAGATACTTGGGA	1914892..1914960					repeat 1 / spacer 1	ATTctAATTCtTCATAGGTACGATACAcAC	AGGTCCTGCAGGATATCAGTTAGATACAGATACTTGGGA	1914892..1914960					repeat 1 / spacer 1	ATTctAATTCtTCATAGGTACGATACAcAC	AGGTCCTGCAGGATATCAGTTAGATACAGATACTTGGGA	1914892..1914960					repeat 1 / spacer 1	ATTctAATTCtTCATAGGTACGATACAcAC	AGGTCCTGCAGGATATCAGTTAGATACAGATACTTGGGA	1914892..1914960					repeat 1 / spacer 1	ATTctAATTCtTCATAGGTACGATACAcAC	AGGTCCTGCAGGATATCAGTTAGATACAGATACTTGGGA	1914892..1914960
				repeat 2 / spacer 2	gTTTCAATTCCTCATAGGTACGATACAAAC	TTCTCCTGCGACTCTCCCAATTTTCAAAAAATCCTC	1914961..1915026					repeat 2 / spacer 2	gTTTCAATTCCTCATAGGTACGATACAAAC	TTCTCCTGCGACTCTCCCAATTTTCAAAAAATCCTC	1914961..1915026					repeat 2 / spacer 2	gTTTCAATTCCTCATAGGTACGATACAAAC	TTCTCCTGCGACTCTCCCAATTTTCAAAAAATCCTC	1914961..1915026					repeat 2 / spacer 2	gTTTCAATTCCTCATAGGTACGATACAAAC	TTCTCCTGCGACTCTCCCAATTTTCAAAAAATCCTC	1914961..1915026					repeat 2 / spacer 2	gTTTCAATTCCTCATAGGTACGATACAAAC	TTCTCCTGCGACTCTCCCAATTTTCAAAAAATCCTC	1914961..1915026					repeat 2 / spacer 2	gTTTCAATTCCTCATAGGTACGATACAAAC	TTCTCCTGCGACTCTCCCAATTTTCAAAAAATCCTC	1914961..1915026
				repeat 3 / spacer 3	ATTTCAATTCCTCATAGGTACGATACAAAC	CATATTCCAAGTGGATTACCTGCCAGAAAAGAGAGAAA	1915027..1915094					repeat 3 / spacer 3	ATTTCAATTCCTCATAGGTACGATACAAAC	CATATTCCAAGTGGATTACCTGCCAGAAAAGAGAGAAA	1915027..1915094					repeat 3 / spacer 3	ATTTCAATTCCTCATAGGTACGATACAAAC	CATATTCCAAGTGGATTACCTGCCAGAAAAGAGAGAAA	1915027..1915094					repeat 3 / spacer 3	ATTTCAATTCCTCATAGGTACGATACAAAC	CATATTCCAAGTGGATTACCTGCCAGAAAAGAGAGAAA	1915027..1915094					repeat 3 / spacer 3	ATTTCAATTCCTCATAGGTACGATACAAAC	CATATTCCAAGTGGATTACCTGCCAGAAAAGAGAGAAA	1915027..1915094					repeat 3 / spacer 3	ATTTCAATTCCTCATAGGTACGATACAAAC	CATATTCCAAGTGGATTACCTGCCAGAAAAGAGAGAAA	1915027..1915094
				repeat 4 / spacer 4	ATTTCAATTCCTCATAGGTACGATACAAAC	TTGTATCCTCCCACTTCTGCAGTTTGGAATACTCTA	1915095..1915160					repeat 4 / spacer 4	ATTTCAATTCCTCATAGGTACGATACAAAC	TTGTATCCTCCCACTTCTGCAGTTTGGAATACTCTA	1915095..1915160					repeat 4 / spacer 4	ATTTCAATTCCTCATAGGTACGATACAAAC	TTGTATCCTCCCACTTCTGCAGTTTGGAATACTCTA	1915095..1915160					repeat 4 / spacer 4	ATTTCAATTCCTCATAGGTACGATACAAAC	TTGTATCCTCCCACTTCTGCAGTTTGGAATACTCTA	1915095..1915160					repeat 4 / spacer 4	ATTTCAATTCCTCATAGGTACGATACAAAC	TTGTATCCTCCCACTTCTGCAGTTTGGAATACTCTA	1915095..1915160					repeat 4 / spacer 4	ATTTCAATTCCTCATAGGTACGATACAAAC	TTGTATCCTCCCACTTCTGCAGTTTGGAATACTCTA	1915095..1915160
				repeat 5 / spacer 5	ATTTCAATTCCTCATAGGTACGATACAAAC	TTTACCGCTTTCATCTTTATATGTTGATGGAATGAAA	1915161..1915227					repeat 5 / spacer 5	ATTTCAATTCCTCATAGGTACGATACAAAC	TTTACCGCTTTCATCTTTATATGTTGATGGAATGAAA	1915161..1915227					repeat 5 / spacer 5	ATTTCAATTCCTCATAGGTACGATACAAAC	TTTACCGCTTTCATCTTTATATGTTGATGGAATGAAA	1915161..1915227					repeat 5 / spacer 5	ATTTCAATTCCTCATAGGTACGATACAAAC	TTTACCGCTTTCATCTTTATATGTTGATGGAATGAAA	1915161..1915227					repeat 5 / spacer 5	ATTTCAATTCCTCATAGGTACGATACAAAC	TTTACCGCTTTCATCTTTATATGTTGATGGAATGAAA	1915161..1915227					repeat 5 / spacer 5	ATTTCAATTCCTCATAGGTACGATACAAAC	TTTACCGCTTTCATCTTTATATGTTGATGGAATGAAA	1915161..1915227
				repeat 6 / spacer 6	ATTTCAATTCCTCATAGGTACGATACAAAC	GAGAACACGAAAATAAATGTTTCTTTAATCCTGCTGT	1915228..1915294					repeat 6 / spacer 6	ATTTCAATTCCTCATAGGTACGATACAAAC	GAGAACACGAAAATAAATGTTTCTTTAATCCTGCTGT	1915228..1915294					repeat 6 / spacer 6	ATTTCAATTCCTCATAGGTACGATACAAAC	GAGAACACGAAAATAAATGTTTCTTTAATCCTGCTGT	1915228..1915294					repeat 6 / spacer 6	ATTTCAATTCCTCATAGGTACGATACAAAC	GAGAACACGAAAATAAATGTTTCTTTAATCCTGCTGT	1915228..1915294					repeat 6 / spacer 6	ATTTCAATTCCTCATAGGTACGATACAAAC	GAGAACACGAAAATAAATGTTTCTTTAATCCTGCTGT	1915228..1915294					repeat 6 / spacer 6	ATTTCAATTCCTCATAGGTACGATACAAAC	GAGAACACGAAAATAAATGTTTCTTTAATCCTGCTGT	1915228..1915294
				repeat 7 / spacer 7	ATTTCAATTCCTCATAGGTACGATACAAAC	GCATAGGTTTCCAAGGCAACTATGAGCCCTTCGACCC	1915295..1915361					repeat 7 / spacer 7	ATTTCAATTCCTCATAGGTACGATACAAAC	GCATAGGTTTCCAAGGCAACTATGAGCCCTTCGACCC	1915295..1915361					repeat 7 / spacer 7	ATTTCAATTCCTCATAGGTACGATACAAAC	GCATAGGTTTCCAAGGCAACTATGAGCCCTTCGACCC	1915295..1915361					repeat 7 / spacer 7	ATTTCAATTCCTCATAGGTACGATACAAAC	GCATAGGTTTCCAAGGCAACTATGAGCCCTTCGACCC	1915295..1915361					repeat 7 / spacer 7	ATTTCAATTCCTCATAGGTACGATACAAAC	GCATAGGTTTCCAAGGCAACTATGAGCCCTTCGACCC	1915295..1915361					repeat 7 / spacer 7	ATTTCAATTCCTCATAGGTACGATACAAAC	GCATAGGTTTCCAAGGCAACTATGAGCCCTTCGACCC	1915295..1915361
				repeat 8 / spacer 8	ATTTCAATTCCTCATAGGTACGATACAAAC	TACTCCGTGAATACCAAGCCAGAGTAAAACACAAA	1915362..1915426					repeat 8 / spacer 8	ATTTCAATTCCTCATAGGTACGATACAAAC	TACTCCGTGAATACCAAGCCAGAGTAAAACACAAA	1915362..1915426					repeat 8 / spacer 8	ATTTCAATTCCTCATAGGTACGATACAAAC	TACTCCGTGAATACCAAGCCAGAGTAAAACACAAA	1915362..1915426					repeat 8 / spacer 8	ATTTCAATTCCTCATAGGTACGATACAAAC	TACTCCGTGAATACCAAGCCAGAGTAAAACACAAA	1915362..1915426					repeat 8 / spacer 8	ATTTCAATTCCTCATAGGTACGATACAAAC	TACTCCGTGAATACCAAGCCAGAGTAAAACACAAA	1915362..1915426					repeat 8 / spacer 8	ATTTCAATTCCTCATAGGTACGATACAAAC	TACTCCGTGAATACCAAGCCAGAGTAAAACACAAA	1915362..1915426
				repeat 9 / spacer 9	ATTTCAATTCCTCATAGGTACGATACAAAC	GAAGAATGGCTGTGGAATCAATCCAATGAAAAAATAG	1915427..1915493					repeat 9 / spacer 9	ATTTCAATTCCTCATAGGTACGATACAAAC	GAAGAATGGCTGTGGAATCAATCCAATGAAAAAATAG	1915427..1915493					repeat 9 / spacer 9	ATTTCAATTCCTCATAGGTACGATACAAAC	GAAGAATGGCTGTGGAATCAATCCAATGAAAAAATAG	1915427..1915493					repeat 9 / spacer 9	ATTTCAATTCCTCATAGGTACGATACAAAC	GAAGAATGGCTGTGGAATCAATCCAATGAAAAAATAG	1915427..1915493					repeat 9 / spacer 9	ATTTCAATTCCTCATAGGTACGATACAAAC	GAAGAATGGCTGTGGAATCAATCCAATGAAAAAATAG	1915427..1915493					repeat 9 / spacer 9	ATTTCAATTCCTCATAGGTACGATACAAAC	GAAGAATGGCTGTGGAATCAATCCAATGAAAAAATAG	1915427..1915493
				repeat 10 / spacer 10	ATTTCAATTCCTCATAGGTACGATACAAAC	CTGGAACGGTGATTTGAGAAGAGTAGAGATTAACAAAGA	1915494..1915562					repeat 10 / spacer 10	ATTTCAATTCCTCATAGGTACGATACAAAC	CTGGAACGGTGATTTGAGAAGAGTAGAGATTAACAAAGA	1915494..1915562					repeat 10 / spacer 10	ATTTCAATTCCTCATAGGTACGATACAAAC	CTGGAACGGTGATTTGAGAAGAGTAGAGATTAACAAAGA	1915494..1915562					repeat 10 / spacer 10	ATTTCAATTCCTCATAGGTACGATACAAAC	CTGGAACGGTGATTTGAGAAGAGTAGAGATTAACAAAGA	1915494..1915562					repeat 10 / spacer 10	ATTTCAATTCCTCATAGGTACGATACAAAC	CTGGAACGGTGATTTGAGAAGAGTAGAGATTAACAAAGA	1915494..1915562					repeat 10 / spacer 10	ATTTCAATTCCTCATAGGTACGATACAAAC	CTGGAACGGTGATTTGAGAAGAGTAGAGATTAACAAAGA	1915494..1915562
				repeat 11 / spacer 11	ATTTCAATTCCTCATAGGTACGATACAAAC	CACGGAACGGTTTTTTGTGTGGAAAACGGTTTGCGCA	1915563..1915629					repeat 11 / spacer 11	ATTTCAATTCCTCATAGGTACGATACAAAC	CACGGAACGGTTTTTTGTGTGGAAAACGGTTTGCGCA	1915563..1915629					repeat 11 / spacer 11	ATTTCAATTCCTCATAGGTACGATACAAAC	CACGGAACGGTTTTTTGTGTGGAAAACGGTTTGCGCA	1915563..1915629					repeat 11 / spacer 11	ATTTCAATTCCTCATAGGTACGATACAAAC	CACGGAACGGTTTTTTGTGTGGAAAACGGTTTGCGCA	1915563..1915629					repeat 11 / spacer 11	ATTTCAATTCCTCATAGGTACGATACAAAC	CACGGAACGGTTTTTTGTGTGGAAAACGGTTTGCGCA	1915563..1915629					repeat 11 / spacer 11	ATTTCAATTCCTCATAGGTACGATACAAAC	CACGGAACGGTTTTTTGTGTGGAAAACGGTTTGCGCA	1915563..1915629
				repeat 12 / spacer 12	ATTTCAATTCCTCATAGGTACGATACAAAC	ATTTCCAACATGTCTGCTATTTCTCTGCTGTCAATCG	1915630..1915696					repeat 12 / spacer 12	ATTTCAATTCCTCATAGGTACGATACAAAC	ATTTCCAACATGTCTGCTATTTCTCTGCTGTCAATCG	1915630..1915696					repeat 12 / spacer 12	ATTTCAATTCCTCATAGGTACGATACAAAC	ATTTCCAACATGTCTGCTATTTCTCTGCTGTCAATCG	1915630..1915696					repeat 12 / spacer 12	ATTTCAATTCCTCATAGGTACGATACAAAC	ATTTCCAACATGTCTGCTATTTCTCTGCTGTCAATCG	1915630..1915696					repeat 12 / spacer 12	ATTTCAATTCCTCATAGGTACGATACAAAC	ATTTCCAACATGTCTGCTATTTCTCTGCTGTCAATCG	1915630..1915696					repeat 12 / spacer 12	ATTTCAATTCCTCATAGGTACGATACAAAC	ATTTCCAACATGTCTGCTATTTCTCTGCTGTCAATCG	1915630..1915696
				repeat 13 / spacer 13	ATTTCAATTCCTCATAGGTACGATACAAAC	CCTTTTGCTTTTTCAAGAGCTGCAATCGCTTTTGCTTT	1915697..1915764					repeat 13 / spacer 13	ATTTCAATTCCTCATAGGTACGATACAAAC	CCTTTTGCTTTTTCAAGAGCTGCAATCGCTTTTGCTTT	1915697..1915764					repeat 13 / spacer 13	ATTTCAATTCCTCATAGGTACGATACAAAC	CCTTTTGCTTTTTCAAGAGCTGCAATCGCTTTTGCTTT	1915697..1915764					repeat 13 / spacer 13	ATTTCAATTCCTCATAGGTACGATACAAAC	CCTTTTGCTTTTTCAAGAGCTGCAATCGCTTTTGCTTT	1915697..1915764					repeat 13 / spacer 13	ATTTCAATTCCTCATAGGTACGATACAAAC	CCTTTTGCTTTTTCAAGAGCTGCAATCGCTTTTGCTTT	1915697..1915764					repeat 13 / spacer 13	ATTTCAATTCCTCATAGGTACGATACAAAC	CCTTTTGCTTTTTCAAGAGCTGCAATCGCTTTTGCTTT	1915697..1915764
				repeat 14 / spacer 14	ATTTCAATTCCTCATAGGTACGATACAAAC	TCATTATGAAGTTGACGGAAAGCCATATCTTGCAGT	1915765..1915830					repeat 14 / spacer 14	ATTTCAATTCCTCATAGGTACGATACAAAC	TCATTATGAAGTTGACGGAAAGCCATATCTTGCAGT	1915765..1915830					repeat 14 / spacer 14	ATTTCAATTCCTCATAGGTACGATACAAAC	TCATTATGAAGTTGACGGAAAGCCATATCTTGCAGT	1915765..1915830					repeat 14 / spacer 14	ATTTCAATTCCTCATAGGTACGATACAAAC	TCATTATGAAGTTGACGGAAAGCCATATCTTGCAGT	1915765..1915830					repeat 14 / spacer 14	ATTTCAATTCCTCATAGGTACGATACAAAC	TCATTATGAAGTTGACGGAAAGCCATATCTTGCAGT	1915765..1915830					repeat 14 / spacer 14	ATTTCAATTCCTCATAGGTACGATACAAAC	TCATTATGAAGTTGACGGAAAGCCATATCTTGCAGT	1915765..1915830
				repeat 15 / spacer 15	ATTTCAATTCCTCATAGGTACGATACAAAC	CCCTTCGAACATTTCGATTATGCATGTATTAGAACC	1915831..1915896					repeat 15 / spacer 15	ATTTCAATTCCTCATAGGTACGATACAAAC	CCCTTCGAACATTTCGATTATGCATGTATTAGAACC	1915831..1915896					repeat 15 / spacer 15	ATTTCAATTCCTCATAGGTACGATACAAAC	CCCTTCGAACATTTCGATTATGCATGTATTAGAACC	1915831..1915896					repeat 15 / spacer 15	ATTTCAATTCCTCATAGGTACGATACAAAC	CCCTTCGAACATTTCGATTATGCATGTATTAGAACC	1915831..1915896					repeat 15 / spacer 15	ATTTCAATTCCTCATAGGTACGATACAAAC	CCCTTCGAACATTTCGATTATGCATGTATTAGAACC	1915831..1915896					repeat 15 / spacer 15	ATTTCAATTCCTCATAGGTACGATACAAAC	CCCTTCGAACATTTCGATTATGCATGTATTAGAACC	1915831..1915896
				repeat 16 / spacer 16	ATTTCAATTTCTCATAGGTACGATACAAAC	TGGCTTGGTAAGTATAACACAGAGCAAGAAGCTGAAAATA	1915897..1915966					repeat 16 / spacer 16	ATTTCAATTTCTCATAGGTACGATACAAAC	TGGCTTGGTAAGTATAACACAGAGCAAGAAGCTGAAAATA	1915897..1915966					repeat 16 / spacer 16	ATTTCAATTTCTCATAGGTACGATACAAAC	TGGCTTGGTAAGTATAACACAGAGCAAGAAGCTGAAAATA	1915897..1915966					repeat 16 / spacer 16	ATTTCAATTTCTCATAGGTACGATACAAAC	TGGCTTGGTAAGTATAACACAGAGCAAGAAGCTGAAAATA	1915897..1915966					repeat 16 / spacer 16	ATTTCAATTTCTCATAGGTACGATACAAAC	TGGCTTGGTAAGTATAACACAGAGCAAGAAGCTGAAAATA	1915897..1915966					repeat 16 / spacer 16	ATTTCAATTTCTCATAGGTACGATACAAAC	TGGCTTGGTAAGTATAACACAGAGCAAGAAGCTGAAAATA	1915897..1915966
				repeat 17 / spacer 17	ATTTCAATTCCTCATAGGTACGATACAAAC	TTATTTCACTGATTCCAATGCCAATGTTTTCAAGTT	1915967..1916032					repeat 17 / spacer 17	ATTTCAATTCCTCATAGGTACGATACAAAC	TTATTTCACTGATTCCAATGCCAATGTTTTCAAGTT	1915967..1916032					repeat 17 / spacer 17	ATTTCAATTCCTCATAGGTACGATACAAAC	TTATTTCACTGATTCCAATGCCAATGTTTTCAAGTT	1915967..1916032					repeat 17 / spacer 17	ATTTCAATTCCTCATAGGTACGATACAAAC	TTATTTCACTGATTCCAATGCCAATGTTTTCAAGTT	1915967..1916032					repeat 17 / spacer 17	ATTTCAATTCCTCATAGGTACGATACAAAC	TTATTTCACTGATTCCAATGCCAATGTTTTCAAGTT	1915967..1916032					repeat 17 / spacer 17	ATTTCAATTCCTCATAGGTACGATACAAAC	TTATTTCACTGATTCCAATGCCAATGTTTTCAAGTT	1915967..1916032
				repeat 18 / spacer 18	ATTTCAATTCCTCATAGGTACGATACAAAC	GGATTGGAAGCAGCAACCGCTTCAATGGCAGCTTGTTTAA	1916033..1916102					repeat 18 / spacer 18	ATTTCAATTCCTCATAGGTACGATACAAAC	GGATTGGAAGCAGCAACCGCTTCAATGGCAGCTTGTTTAA	1916033..1916102					repeat 18 / spacer 18	ATTTCAATTCCTCATAGGTACGATACAAAC	GGATTGGAAGCAGCAACCGCTTCAATGGCAGCTTGTTTAA	1916033..1916102					repeat 18 / spacer 18	ATTTCAATTCCTCATAGGTACGATACAAAC	GGATTGGAAGCAGCAACCGCTTCAATGGCAGCTTGTTTAA	1916033..1916102					repeat 18 / spacer 18	ATTTCAATTCCTCATAGGTACGATACAAAC	GGATTGGAAGCAGCAACCGCTTCAATGGCAGCTTGTTTAA	1916033..1916102					repeat 18 / spacer 18	ATTTCAATTCCTCATAGGTACGATACAAAC	GGATTGGAAGCAGCAACCGCTTCAATGGCAGCTTGTTTAA	1916033..1916102
				repeat 19 / spacer 19	ATTTCAATTCCTCATAGGTACGATACAAAC	CTGTTGCTGGCGCAATTGCAGACCTCGGAAACACCAA	1916103..1916169					repeat 19 / spacer 19	ATTTCAATTCCTCATAGGTACGATACAAAC	CTGTTGCTGGCGCAATTGCAGACCTCGGAAACACCAA	1916103..1916169					repeat 19 / spacer 19	ATTTCAATTCCTCATAGGTACGATACAAAC	CTGTTGCTGGCGCAATTGCAGACCTCGGAAACACCAA	1916103..1916169					repeat 19 / spacer 19	ATTTCAATTCCTCATAGGTACGATACAAAC	CTGTTGCTGGCGCAATTGCAGACCTCGGAAACACCAA	1916103..1916169					repeat 19 / spacer 19	ATTTCAATTCCTCATAGGTACGATACAAAC	CTGTTGCTGGCGCAATTGCAGACCTCGGAAACACCAA	1916103..1916169					repeat 19 / spacer 19	ATTTCAATTCCTCATAGGTACGATACAAAC	CTGTTGCTGGCGCAATTGCAGACCTCGGAAACACCAA	1916103..1916169
				repeat 20 / spacer 20	tTTTCAATTCCTCATAGGTACGATACAAAC	ACAAACATGCTGGGTTTCCCAGTACCTATGAATAGGA	1916170..1916236					repeat 20 / spacer 20	tTTTCAATTCCTCATAGGTACGATACAAAC	ACAAACATGCTGGGTTTCCCAGTACCTATGAATAGGA	1916170..1916236					repeat 20 / spacer 20	tTTTCAATTCCTCATAGGTACGATACAAAC	ACAAACATGCTGGGTTTCCCAGTACCTATGAATAGGA	1916170..1916236					repeat 20 / spacer 20	tTTTCAATTCCTCATAGGTACGATACAAAC	ACAAACATGCTGGGTTTCCCAGTACCTATGAATAGGA	1916170..1916236					repeat 20 / spacer 20	tTTTCAATTCCTCATAGGTACGATACAAAC	ACAAACATGCTGGGTTTCCCAGTACCTATGAATAGGA	1916170..1916236					repeat 20 / spacer 20	tTTTCAATTCCTCATAGGTACGATACAAAC	ACAAACATGCTGGGTTTCCCAGTACCTATGAATAGGA	1916170..1916236
				repeat 21 / spacer 21	tTTTCAATTCCTCATAGGTACGATACAAAC	AAGAGGAGGAAGGTTTCAGATGGGAGCAGTGGCAGGC	1916237..1916303					repeat 21 / spacer 21	tTTTCAATTCCTCATAGGTACGATACAAAC	AAGAGGAGGAAGGTTTCAGATGGGAGCAGTGGCAGGC	1916237..1916303					repeat 21 / spacer 21	tTTTCAATTCCTCATAGGTACGATACAAAC	AAGAGGAGGAAGGTTTCAGATGGGAGCAGTGGCAGGC	1916237..1916303					repeat 21 / spacer 21	tTTTCAATTCCTCATAGGTACGATACAAAC	AAGAGGAGGAAGGTTTCAGATGGGAGCAGTGGCAGGC	1916237..1916303					repeat 21 / spacer 21	tTTTCAATTCCTCATAGGTACGATACAAAC	AAGAGGAGGAAGGTTTCAGATGGGAGCAGTGGCAGGC	1916237..1916303					repeat 21 / spacer 21	tTTTCAATTCCTCATAGGTACGATACAAAC	AAGAGGAGGAAGGTTTCAGATGGGAGCAGTGGCAGGC	1916237..1916303
				repeat 22 / spacer 22	tTTTCAATTCCTCATAGGTACGATACAAAC	GAAGCTATTGAAGTGCTGAGCAGGAAGGGGGAAGAA	1916304..1916369					repeat 22 / spacer 22	tTTTCAATTCCTCATAGGTACGATACAAAC	GAAGCTATTGAAGTGCTGAGCAGGAAGGGGGAAGAA	1916304..1916369					repeat 22 / spacer 22	tTTTCAATTCCTCATAGGTACGATACAAAC	GAAGCTATTGAAGTGCTGAGCAGGAAGGGGGAAGAA	1916304..1916369					repeat 22 / spacer 22	tTTTCAATTCCTCATAGGTACGATACAAAC	GAAGCTATTGAAGTGCTGAGCAGGAAGGGGGAAGAA	1916304..1916369					repeat 22 / spacer 22	tTTTCAATTCCTCATAGGTACGATACAAAC	GAAGCTATTGAAGTGCTGAGCAGGAAGGGGGAAGAA	1916304..1916369					repeat 22 / spacer 22	tTTTCAATTCCTCATAGGTACGATACAAAC	GAAGCTATTGAAGTGCTGAGCAGGAAGGGGGAAGAA	1916304..1916369
				repeat 23 / spacer 23	tTTTCAATTCCTCATAGGTACGATACAAAC	TCCGGCAGAATGGGATCTTACCGACAGTGCCGGCAA	1916370..1916435					repeat 23 / spacer 23	tTTTCAATTCCTCATAGGTACGATACAAAC	TCCGGCAGAATGGGATCTTACCGACAGTGCCGGCAA	1916370..1916435					repeat 23 / spacer 23	tTTTCAATTCCTCATAGGTACGATACAAAC	TCCGGCAGAATGGGATCTTACCGACAGTGCCGGCAA	1916370..1916435					repeat 23 / spacer 23	tTTTCAATTCCTCATAGGTACGATACAAAC	TCCGGCAGAATGGGATCTTACCGACAGTGCCGGCAA	1916370..1916435					repeat 23 / spacer 23	tTTTCAATTCCTCATAGGTACGATACAAAC	TCCGGCAGAATGGGATCTTACCGACAGTGCCGGCAA	1916370..1916435					repeat 23 / spacer 23	tTTTCAATTCCTCATAGGTACGATACAAAC	TCCGGCAGAATGGGATCTTACCGACAGTGCCGGCAA	1916370..1916435
				repeat 24 / spacer 24	ATTTCAATTCCTCATAGGTACGATACAAAC	CTAGACAGTCACGCGCGATTGCCTGTACAATGTTTTCAA	1916436..1916504					repeat 24 / spacer 24	ATTTCAATTCCTCATAGGTACGATACAAAC	CTAGACAGTCACGCGCGATTGCCTGTACAATGTTTTCAA	1916436..1916504					repeat 24 / spacer 24	ATTTCAATTCCTCATAGGTACGATACAAAC	CTAGACAGTCACGCGCGATTGCCTGTACAATGTTTTCAA	1916436..1916504					repeat 24 / spacer 24	ATTTCAATTCCTCATAGGTACGATACAAAC	CTAGACAGTCACGCGCGATTGCCTGTACAATGTTTTCAA	1916436..1916504					repeat 24 / spacer 24	ATTTCAATTCCTCATAGGTACGATACAAAC	CTAGACAGTCACGCGCGATTGCCTGTACAATGTTTTCAA	1916436..1916504					repeat 24 / spacer 24	ATTTCAATTCCTCATAGGTACGATACAAAC	CTAGACAGTCACGCGCGATTGCCTGTACAATGTTTTCAA	1916436..1916504
				repeat 25 / spacer 25	ATTTCAATTCCTCATAGGTACGATACAAAC	GAGCTTCAGGTATATCAGAGATATTGCAGTAATTTA	1916505..1916570					repeat 25 / spacer 25	ATTTCAATTCCTCATAGGTACGATACAAAC	GAGCTTCAGGTATATCAGAGATATTGCAGTAATTTA	1916505..1916570					repeat 25 / spacer 25	ATTTCAATTCCTCATAGGTACGATACAAAC	GAGCTTCAGGTATATCAGAGATATTGCAGTAATTTA	1916505..1916570					repeat 25 / spacer 25	ATTTCAATTCCTCATAGGTACGATACAAAC	GAGCTTCAGGTATATCAGAGATATTGCAGTAATTTA	1916505..1916570					repeat 25 / spacer 25	ATTTCAATTCCTCATAGGTACGATACAAAC	GAGCTTCAGGTATATCAGAGATATTGCAGTAATTTA	1916505..1916570					repeat 25 / spacer 25	ATTTCAATTCCTCATAGGTACGATACAAAC	GAGCTTCAGGTATATCAGAGATATTGCAGTAATTTA	1916505..1916570
				repeat 26 / spacer 26	ATTTCAATTCCTCATAGGTACGATACAAAC	CACTTGGTGGCCATCAAAGACCACCAACATTTTTTATC	1916571..1916638					repeat 26 / spacer 26	ATTTCAATTCCTCATAGGTACGATACAAAC	CACTTGGTGGCCATCAAAGACCACCAACATTTTTTATC	1916571..1916638					repeat 26 / spacer 26	ATTTCAATTCCTCATAGGTACGATACAAAC	CACTTGGTGGCCATCAAAGACCACCAACATTTTTTATC	1916571..1916638					repeat 26 / spacer 26	ATTTCAATTCCTCATAGGTACGATACAAAC	CACTTGGTGGCCATCAAAGACCACCAACATTTTTTATC	1916571..1916638					repeat 26 / spacer 26	ATTTCAATTCCTCATAGGTACGATACAAAC	CACTTGGTGGCCATCAAAGACCACCAACATTTTTTATC	1916571..1916638					repeat 26 / spacer 26	ATTTCAATTCCTCATAGGTACGATACAAAC	CACTTGGTGGCCATCAAAGACCACCAACATTTTTTATC	1916571..1916638
				repeat 27	ATTTCAATTCCTCATAGGTACGATACAAAC		1916639..1916668					repeat 27	ATTTCAATTCCTCATAGGTACGATACAAAC		1916639..1916668					repeat 27	ATTTCAATTCCTCATAGGTACGATACAAAC		1916639..1916668					repeat 27	ATTTCAATTCCTCATAGGTACGATACAAAC		1916639..1916668					repeat 27	ATTTCAATTCCTCATAGGTACGATACAAAC		1916639..1916668					repeat 27	ATTTCAATTCCTCATAGGTACGATACAAAC		1916639..1916668
1930002..1933245	CRISPR array	intact	3243	49 repeats (30bp), 48 spacer (36-42bp)	GTTTCAATTCCTCATAGGTACGATACAAAC	-	Consensus
				repeat 1 / spacer 1	-TTTCAATTCCTCATAGGTACGATACAAAC	GACTGAATCAAGACAACATTATTGTCGATGCTATTACA	1930002..1930069
				repeat 2 / spacer 2	aTTTCAATTCCTCATAGGTACGATACAAAC	ATGTGAGATATTTACCGCCGCTTGGCTATGGTAATA	1930070..1930135
				repeat 3 / spacer 3	GTTTCAATTCCTCATAGGTACGATACAAAC	TTTTTTGAAGCATAATCCGCTTGAAAATCAAAATCAAG	1930136..1930203
				repeat 4 / spacer 4	GTTTCAATTCCTCATAGGTACGATACAAAC	TCCAACAGCACCAGAACTTCTATTAGAAGCCCAACTTA	1930204..1930271
				repeat 5 / spacer 5	GTTTCAATTCCTCATAGGTACGATACAAAC	TTTGGATGAACGGACTTGGGATGAGATGCCGGAAACT	1930272..1930338
				repeat 6 / spacer 6	GTTTCAATTCCTCATAGGTACGATACAAAC	CATACAGTTGTAAAGTGTTCACCCATTCCCGCCTTGT	1930339..1930405
				repeat 7 / spacer 7	GTTTCAATTCCTCATAGGTACGATACAAAC	GTTATTATAGGGAGATTCAATATCTCCCTATAAACTAA	1930406..1930473
				repeat 8 / spacer 8	GTTTCAATTCCTCATAGGTACGATACAAAC	CACCAGAAGATATACCAGCCGATGTAGTATCTGCAA	1930474..1930539
				repeat 9 / spacer 9	GTTTCAATTCCTCATAGGTACGATACAAAC	TATTTCTCCTTGTTCACTTCCGATTGTGCCTATTCT	1930540..1930605
				repeat 10 / spacer 10	GTTTCAATTCCTCATAGGTACGATACAAAC	TCCTTTTCTAGCCACCGTGGTATGTAGTATGGGCCA	1930606..1930671
				repeat 11 / spacer 11	GTTTCAATTCCTCATAGGTACGATACAAAC	CCGCAAGTATTTTCGCAATTTCACTCTTGGTCATTGA	1930672..1930738
				repeat 12 / spacer 12	GTTTCAATTCCTCATAGGTACGATACAAAC	TATCACATGAAACTATCATTGGTCAACATCCTTGGAT	1930739..1930805
				repeat 13 / spacer 13	GTTTCAATTCCTCATAGGTACGATACAAAC	GTATTAGTGGATGTTTACAGAAAAACAGATTGAGGA	1930806..1930871
				repeat 14 / spacer 14	GTTTCAATTCCTCATAGGTACGATACAAAC	GAGCAGAAAAAATAAGAGTATGTGAATTTTTAGAACGTTGGC	1930872..1930943
				repeat 15 / spacer 15	GTTTCAATTCCTCATAGGTACGATACAAAC	GATAGGTTGGTCATAGGGCAGAAAGCTGGTGTTGAATGT	1930944..1931012
				repeat 16 / spacer 16	GTTTCAATTCCTCATAGGTACGATACAAAC	GTGGTACGTTCTGCCATACCATTTAGCCTTATACTC	1931013..1931078
				repeat 17 / spacer 17	GTTTCAATTCCTCATAGGTACGATACAAAC	CTTCATTATCAGTTGGTAGTGTTCAAGTCAATACAAT	1931079..1931145
				repeat 18 / spacer 18	GTTTCAATTCCTCATAGGTACGATACAAAC	CTACGGGCATTTCTCCTAACTCGTAGCTCTGTTGCT	1931146..1931211
				repeat 19 / spacer 19	GTTTCAATTCCTCATAGGTACGATACAAAC	CTGATATAATCATTCAATTTCATAGCTTTATTTACA	1931212..1931277
				repeat 20 / spacer 20	GTTTCAATTCCTCATAGGTACGATACAAAC	GTTTCCATCAATACTAATAGAAAGAGTCTCAGTGTCTT	1931278..1931345
				repeat 21 / spacer 21	GTTTCAATTCCTCATAGGTACGATACAAAC	CATGGTACCGGTATCAAAAGGCATTACCTGACTTGCAA	1931346..1931413
				repeat 22 / spacer 22	GTTTCAATTCCTCATAGGTACGATACAAAC	TCTTTCCTCCTGTCGACGTCTACGTCGAACAGTCGG	1931414..1931479
				repeat 23 / spacer 23	GTTTCAATTCCTCATAGGTACGATACAAAC	ATTACATCCGGTATGTAGCATAGGGAGGCTGAACGA	1931480..1931545
				repeat 24 / spacer 24	GTTTCAATTCCTCATAGGTACGATACAAAC	ATGTCAAGCCCGATGGCACTGACTACCATCCCGGAAGTG	1931546..1931614
				repeat 25 / spacer 25	GTTTCAATTCCTCATAGGTACGATACAAAC	TATCACGGTGCAAGATCTGTATTGATATGGTATAGCT	1931615..1931681
				repeat 26 / spacer 26	GTTTCAATTCCTCATAGGTACGATACAAAC	TGTTCCGGCTTCTAGTGTTACCGGAGGATCATTTAA	1931682..1931747
				repeat 27 / spacer 27	GTTTCAATTCCTCATAGGTACGATACAAAC	TTGGTCAAGGTGTTGACGAGGACAAAGACAAAATTGG	1931748..1931814
				repeat 28 / spacer 28	GTTTCAATTCCTCATAGGTACGATACAAAC	TCGTTGTTCGAATGACTTGAACCTTCATTTTGGGGTATT	1931815..1931883
				repeat 29 / spacer 29	GTTTCAATTCCTCATAGGTACGATACAAAC	CAGGCGCAAACATACAACGTCCAGGGTTTAAACTTT	1931884..1931949
				repeat 30 / spacer 30	GTTTCAATTCCTCATAGGTACGATACAAAC	TCTAGCCCTATACATATCATACCGCCACCTCCACAT	1931950..1932015
				repeat 31 / spacer 31	GTTTCAATTCCTCATAGGTACGATACAAAC	ATGGCAATTCTAAAAGCTGCTTATCCCAATTTCTA	1932016..1932080
				repeat 32 / spacer 32	GTTTCAATTCCTCATAGGTACGATACAAAC	GAACAATCCGACCAGTGGCAGTAGAAGTTTGTTTTA	1932081..1932146
				repeat 33 / spacer 33	GTTTCAATTCCTCATAGGTACGATACAAAC	TTACAGAGTTCAAACAGATTCTGGGAGCTACGTATA	1932147..1932212
				repeat 34 / spacer 34	GTTTCAATTCCTCATAGGTACGATACAAAC	CCATACACTATGTACAAAAACCCAACTATTATCCTT	1932213..1932278
				repeat 35 / spacer 35	GTTTCAATTCCTCATAGGTACGATACAAAC	GGATTTTTATAGTCGGTTATACGGTACACGTTAGTA	1932279..1932344
				repeat 36 / spacer 36	GTTTCAATTCCTCATAGGTACGATACAAAC	GGTGCTAGGAATGATTTGGCTGATTTATACTCTATGA	1932345..1932411
				repeat 37 / spacer 37	GTTTCAATTCCTCATAGGTACGATACAAAC	TTTCTGACTATCGTCAAGCAACCAAAGAGAGTCATCGG	1932412..1932479
				repeat 38 / spacer 38	GTTTCAATTCCTCATAGGTACGATACAAAC	TTCTGAATGGAACAATTTTGCAAGAACATTGAATACCAG	1932480..1932548
				repeat 39 / spacer 39	GTTTCAATTCCTCATAGGTACGATACAAAC	TAATGGAACTGAATGCCGGTGAGTATAGCCTAAATAT	1932549..1932615
				repeat 40 / spacer 40	GTTTCAATTCCTCATAGGTACGATACAAAC	GTCTTTGCAGTTTACGCCCGAAATACCAAAGAGGCGA	1932616..1932682
				repeat 41 / spacer 41	GTTTCAATTCCTCATAGGTACGATACAAAC	TAATACATAATCATAAATTCAAAAAAGTGGGTTTAA	1932683..1932748
				repeat 42 / spacer 42	GTTTCAATTCCTCATAGGTACGATACAAAC	TGAGTATTTTGAAAGAGTAGTTCTGAATGTTTATCC	1932749..1932814
				repeat 43 / spacer 43	GTTTCAATTCCTCATAGGTACGATACAAAC	CAAGGAAGGAATACTGGGACGACGAAAAACAGAGGTT	1932815..1932881
				repeat 44 / spacer 44	GTTTCAATTCCTCATAGGTACGATACAAAC	TTCTCTGAATTCTTCATTCGTCTTCCAAAGATGCACTA	1932882..1932949
				repeat 45 / spacer 45	GTTTCAATTCCTCATAGGTACGATACAAAC	TCGTCTATTACCACAACAGTACCATAAATGTCATTAT	1932950..1933016
				repeat 46 / spacer 46	GTTTCAATTCCTCATAGGTACGATACAAAC	CAAAATCCAATGCGCCTCTCCGTATGGCATCCAACA	1933017..1933082
				repeat 47 / spacer 47	GTTTCAATTCCTCATAGGTACGATACAAAC	CCATCAAACGTGTAAATGCCTAGCCATATTCTGAGCA	1933083..1933149
				repeat 48 / spacer 48	GTTTCAATTCCTCATAGGTACGATACAAAC	TATCCCCCTTATTACCCTTACTCACTTCCTGAAGAA	1933150..1933215
				repeat 49	GTTTCAATTCCTCATAGGTACGATACAAAC		1933216..1933245
2769859..2826808	Prophage (Bacillus phage WBeta, 51CDS)	questionable	56950	no att site found	-
3480042..3481947	CRISPR array	intact	1902	29 repeats (30bp), 28 spacer (31-40bp)	GTTTCAATTCCTCATAGGTACGATAAAAAC	-	Consensus
				repeat 1 / spacer 1	GGTTCAATcCtTaAcgGGTAaaaaAAAcAC	GGATATTGAAAGTTGACGAAGAGGGAAAGAATAAACG	3480042..3480108
				repeat 2 / spacer 2	GTTTtAATTCGTCATAGaTgCGATAAAAAg	TTTATCAAAGCTTTTGAAAACAGTTGCCTGAAAATTTA	3480109..3480176
				repeat 3 / spacer 3	GTTTCAATTCCTCATtGGTACGATAAAAAC	GTATTTGAACGGCACATCCTTCAAATCCGCACCATC	3480177..3480242
				repeat 4 / spacer 4	GTTTCAATTCCTCATAGGTACGATAAAAAC	TTGCTATAAAAAACAATAGAAATGCGATAGGTATAGAAT	3480243..3480311
				repeat 5 / spacer 5	GTTTCAATTCCTCATAGGTACGATAAAAAC	GAGATAAGCCTTGTTATACTGTTCTGGTTAGACCT	3480312..3480376
				repeat 6 / spacer 6	GTTTCAATcCCTCATAGGTACGATAAAAAC	AATTTGTGCATGCAGGATGGGAAAAAATTATTAAAA	3480377..3480442
				repeat 7 / spacer 7	GTTTCAATTCCTCATAGGTACGATAAAAAC	GGAGGGATTTGTATGAAAGCAATGAAAGTTTTCACTAT	3480443..3480510
				repeat 8 / spacer 8	GTTTCAATTCCTCATAGGTACGATAAAAAC	TAGAAGCCTCCAACCAAAGGAAGAATCTATAGGAG	3480511..3480575
				repeat 9 / spacer 9	GTTTCAATTCCTCATAGGTACGATAAAAAC	GTGAGCCTGATGTTTTGTTCCCTTTCCACGCAGGAACA	3480576..3480643
				repeat 10 / spacer 10	GTTTCAATTCCTCATAGGTACGATAAAAAC	GGGTTTAAATCTGTACCAATGCTTGAAGTAGATGGAAATA	3480644..3480713
				repeat 11 / spacer 11	GTTTCAATTCCTCATAGGTACGATAAAAAC	TGACTGAAAAGGATGTTATCAAATTGTTTGCCATAT	3480714..3480779
				repeat 12 / spacer 12	GTTTCAATTCCTCATAGGTACGATAAAAAC	AAGAACAAATTGAGAAATTAGGAGTTGAGATATAATGTG	3480780..3480848
				repeat 13 / spacer 13	GTTTCAATTCCTCATAGGTACGATAAAAAC	TAATATTGATGGGTCTGACAGTTTCGTCCCTCCAAATT	3480849..3480916
				repeat 14 / spacer 14	GTTTCAATTCCTCATAGGTACGATAAAAAC	GTGCTTGTGATTCAAGTTCATTTTCTGATATAGTCAGCA	3480917..3480985
				repeat 15 / spacer 15	GTTTCAATTCCTCATAGGTACGATAAAAAC	TCTGTTCAATTGCTGTTATAGTATCGACTTGCATTT	3480986..3481051
				repeat 16 / spacer 16	GTTTCAATTCCTCATAGGTACGATAAAAAC	ACTGTAAGCGAAAATATAACCGGCATAACTCTTTATAA	3481052..3481119
				repeat 17 / spacer 17	GTTTCAATTCCTCATAGGTACGATAAAAAC	CAGGGTAGCTATAACCCCCGCCTCCGGATTCACAT	3481120..3481184
				repeat 18 / spacer 18	GTTTCAATTCCTCATAGGTACGATAAAAAC	AGGATTGGATTCGGATTGGATTGGATTGGAT	3481185..3481245
				repeat 19 / spacer 19	GTTTCAATTCCTCATAGGTACGATAAAAAC	TAATGCATTGGGTAAGCTGTGTATGCACTGAATTAA	3481246..3481311
				repeat 20 / spacer 20	GTTTCAATTCCTCATAGGTACGATAAAAAC	GGATATTAAAACCAGGGATGAACAACTTGAAGCAC	3481312..3481376
				repeat 21 / spacer 21	GTTTCAATTCCTCATAGGTACGATAAAAAC	AACAAAGATTGACATTGGATGCTTCACATTTAATTT	3481377..3481442
				repeat 22 / spacer 22	GTTTCAATTCCTCATAGGTACGATAAAAAC	GACGCACTTCCTGAACAAAATTTCATGGCACAATATCA	3481443..3481510
				repeat 23 / spacer 23	GTTTCAATTCCTCATAGGTACGATAAAAAC	GAGGTGTCAAGAAAGGATGATGGTATGAAGGTTTTAGAGC	3481511..3481580
				repeat 24 / spacer 24	GTTTCAATTCCTCATAGGTACGATAAAAAC	GCGTTTGTACCCTCTGAGGGGTACTTTCAGGAGTTCCT	3481581..3481648
				repeat 25 / spacer 25	GTTTCAATTCCTCATAGGTACGATAAAAAC	GAGTATGCAATTTGCAATGATTTCGATTTTTTTGTTACGT	3481649..3481718
				repeat 26 / spacer 26	GTTTCAATTCCTCATAGGTACGATAAAAAC	GTCCTTGCCCTTGACTGCATGAGCGGCGAGCCGGA	3481719..3481783
				repeat 27 / spacer 27	GTTTCAATTCCTCATAGGTACGATAAAAAC	TGGCAGTAGGCTCTTACTTCCTCAAGGGTGGGTGGTA	3481784..3481850
				repeat 28 / spacer 28	GTTTCAATTCCTCATAGGTACGATAAAAAC	CCCGGGAGCACCCCAGCCTGGACCAGACCGTCCAGGA	3481851..3481917
				repeat 29	GTTTCAATTCCTCATAGGTACGATAAAAAC		3481918..3481947
3482114..3490240	Cas gene operon	intact	8126	cas2-cas1-cas4-cas3-cas5-devR-cas6	-
[truncated: 5,000 more columns]

[truncated: 4 more sheets: C. pytofermentans ISdg, C. autoethanogenum DSM10061, C. ljungdahlii DSM13528, C. carboxidivorans P7]
